# Supplementary material for: The channel structure of trithallium penta­anti­m­on­ate(V), Tl3Sb5O14
Source: Acta Crystallogr E Crystallogr Commun. 2022 Mar 17;78(Pt 4):414–7. doi: 10.1107/S2056989022002869 (PMC8983969; doi:10.1107/S2056989022002869)
Supplement: Supplementary file 1 [file e-78-00414-sup1.cif]

##############################################################################
#                                                                            #
# This CIF contains the data in a paper accepted for publication in          #
# Acta Crystallographica Section E. It conforms to the requirements of       #
# Notes for Authors for Acta Crystallographica Section E, and has been       #
# peer reviewed under the auspices of the IUCr Commission on Journals.       #
#                                                                            #
# Full details of the Crystallographic Information File format               #
# are given in the paper "The Crystallographic Information File (CIF):       #
# a New Standard Archive File for Crystallography" by S. R. Hall, F. H.      #
# Allen and I. D. Brown [Acta Cryst. (1991), A47, 655-685].                  #
#                                                                            #
# The current version of the core CIF dictionary is obtainable from          #
# ftp://ftp.iucr.org/pub/cif_core.dic.                                       #
#                                                                            #
# Software is freely available for graphical display of the structure(s)     #
# in this CIF. For information consult the CIF software page                 #
# http://www.iucr.org/resources/cif/software.                                #
#                                                                            #
# This file may be used for bona fide research purposes within the           #
# scientific community so long as proper attribution is given to the journal # 
# article from which it was obtained.                                        #
#                                                                            #
##############################################################################
data_I
_audit_creation_method     'SHELXL-2014/7'
_chemical_name_systematic
;
Trithallium pentaantimonate(V)
;
_chemical_name_common     ?
_chemical_formula_moiety     ?
_chemical_formula_sum     'O14 Sb5 Tl3'
_chemical_formula_iupac     'Tl3 Sb5 O14'
_chemical_formula_weight     1445.86
_chemical_melting_point     ?
_space_group_crystal_system     orthorhombic
_space_group_name_H-M_alt     'P b a m'
_space_group_name_Hall     '-P 2 2ab'
loop_
    _space_group_symop_operation_xyz
    'x, y, z'
    '-x, -y, z'
    '-x+1/2, y+1/2, -z'
    'x+1/2, -y+1/2, -z'
    '-x, -y, -z'
    'x, y, -z'
    'x-1/2, -y-1/2, z'
    '-x-1/2, y-1/2, z'
_cell_length_a     24.2899(9)
_cell_length_b     7.1931(3)
_cell_length_c     7.4182(3)
_cell_angle_alpha     90
_cell_angle_beta     90
_cell_angle_gamma     90
_cell_volume     1296.11(9)
_cell_formula_units_Z     4
_cell_measurement_reflns_used     9928
_cell_measurement_theta_min     2.75
_cell_measurement_theta_max     35.25
_cell_measurement_temperature     250
_exptl_crystal_description     plate
_exptl_crystal_colour     colourless
_exptl_crystal_size_max     0.11
_exptl_crystal_size_mid     0.06
_exptl_crystal_size_min     0.02
_exptl_crystal_density_diffrn     7.410
_exptl_crystal_density_meas     ?
_exptl_crystal_density_method     ?
_exptl_crystal_F_000     2440
_exptl_absorpt_coefficient_mu     47.482
_exptl_absorpt_correction_type     multi-scan
_exptl_absorpt_process_details
;
(SADABS; Bruker, 2021)
;
_exptl_absorpt_correction_T_min     0.010
_exptl_absorpt_correction_T_max     0.058
_diffrn_ambient_temperature     250
_diffrn_source     ?
_diffrn_radiation_type     MoK\a
_diffrn_radiation_wavelength     0.71073
_diffrn_radiation_monochromator     'graphite'
_diffrn_measurement_device_type     'Bruker Kappa APEXII CCD'
_diffrn_measurement_device     'four-circle diffractometer'
_diffrn_measurement_method     '\w- and \f-scans'
_diffrn_detector_area_resol_mean     ?
_diffrn_reflns_number     27499
_diffrn_reflns_av_R_equivalents     0.0508
_diffrn_reflns_av_unetI/netI     0.0264
_diffrn_reflns_theta_min     2.953
_diffrn_reflns_theta_max     35.249
_diffrn_reflns_theta_full     35.000
_diffrn_measured_fraction_theta_max     0.998
_diffrn_measured_fraction_theta_full     0.999
_diffrn_reflns_limit_h_min     -39
_diffrn_reflns_limit_h_max     39
_diffrn_reflns_limit_k_min     -11
_diffrn_reflns_limit_k_max     11
_diffrn_reflns_limit_l_min     -12
_diffrn_reflns_limit_l_max     12
_refine_special_details     ?
_reflns_number_total     3084
_reflns_number_gt     2850
_reflns_threshold_expression     'I > 2\s(I)'
_refine_ls_structure_factor_coef     Fsqd
_refine_ls_matrix_type     full
_refine_ls_R_factor_all     0.0260
_refine_ls_R_factor_gt     0.0231
_refine_ls_wR_factor_gt     0.0535
_refine_ls_wR_factor_ref     0.0545
_refine_ls_goodness_of_fit_ref     1.069
_refine_ls_restrained_S_all     1.069
_refine_ls_number_reflns     3084
_refine_ls_number_parameters     121
_refine_ls_number_restraints     0
_refine_ls_hydrogen_treatment     undef
_refine_ls_weighting_scheme     calc
_refine_ls_weighting_details
              'w=1/[\s^2^(Fo^2^)+(0.0199P)^2^+6.5840P] where P=(Fo^2^+2Fc^2^)/3'
_atom_sites_solution_hydrogens     .
_atom_sites_solution_primary     isomor
_atom_sites_solution_secondary     ?
_refine_ls_shift/su_max     0.001
_refine_ls_shift/su_mean     0.000
_refine_diff_density_max     2.548
_refine_diff_density_min     -1.522
_refine_ls_extinction_method
;
SHELXL-2014/7 (Sheldrick 2015)
;
_refine_ls_extinction_coef     0.00075(4)
_refine_ls_extinction_expression
                                  'Fc^*^=kFc[1+0.001xFc^2^\l^3^/sin(2\q)]^-1/4^'
loop_
    _atom_type_symbol
    _atom_type_description
    _atom_type_scat_dispersion_real
    _atom_type_scat_dispersion_imag
    _atom_type_scat_source
    'O' 'O' 0.0106 0.0060
                         'International Tables Vol C Tables 4.2.6.8 and 6.1.1.4'
    'Sb' 'Sb' -0.5866 1.5461
                         'International Tables Vol C Tables 4.2.6.8 and 6.1.1.4'
    'Tl' 'Tl' -2.8358 9.6688
                         'International Tables Vol C Tables 4.2.6.8 and 6.1.1.4'
_computing_data_collection
;
APEX3 (Bruker, 2021)
;
_computing_cell_refinement
;
APEX3 (Bruker, 2021)
;
_computing_data_reduction
;
SAINT-Plus (Bruker, 2021)
;
_computing_structure_solution     undef
_computing_structure_refinement
;
<i>SHELXL2014/7</i> (Sheldrick, 2015)
;
_computing_molecular_graphics
;
DIAMOND (Putz & Brandenburg, 2021)
;
_computing_publication_material
;
publCIF (Westrip, 2010)
;
loop_
    _atom_site_type_symbol
    _atom_site_label
    _atom_site_fract_x
    _atom_site_fract_y
    _atom_site_fract_z
    _atom_site_U_iso_or_equiv
    _atom_site_adp_type
    _atom_site_calc_flag
    _atom_site_occupancy
    _atom_site_disorder_assembly
    _atom_site_disorder_group
    Tl Tl1 0.01569(2) 0.23393(5) 0.5000 0.03732(8) Uani d 1 . .
    Tl Tl2 0.29264(2) 0.12150(6) -0.0170(5) 0.0353(4) Uani d 0.5 . .
    Tl Tl3 0.38418(2) 0.10536(4) 0.5000 0.03177(7) Uani d 1 . .
    Sb Sb1 0.05715(2) 0.41738(4) 0.0000 0.00993(6) Uani d 1 . .
    Sb Sb2 0.43805(2) 0.40456(4) 0.0000 0.01042(6) Uani d 1 . .
    Sb Sb3 0.25558(2) 0.32863(4) 0.5000 0.00998(6) Uani d 1 . .
    Sb Sb4 0.14535(2) 0.11009(3) 0.26233(3) 0.01011(5) Uani d 1 . .
    O O1 0.0000 0.5000 0.1759(5) 0.0131(6) Uani d 1 . .
    O O2 0.01735(15) 0.1611(5) 0.0000 0.0130(6) Uani d 1 . .
    O O3 0.11974(15) 0.1728(6) 0.5000 0.0139(6) Uani d 1 . .
    O O4 0.14514(15) 0.0305(5) 0.0000 0.0124(6) Uani d 1 . .
    O O5 0.28203(16) 0.0685(5) 0.5000 0.0146(6) Uani d 1 . .
    O O6 0.40613(16) 0.1618(5) 0.0000 0.0146(6) Uani d 1 . .
    O O7 0.21049(11) 0.2637(4) 0.2830(4) 0.0144(5) Uani d 1 . .
    O O8 0.10390(11) 0.3355(4) 0.1939(4) 0.0138(4) Uani d 1 . .
    O O9 0.31369(11) 0.3832(4) 0.3169(4) 0.0136(4) Uani d 1 . .
    O O10 0.42520(10) 0.4563(4) 0.2502(3) 0.0132(4) Uani d 1 . .
loop_
    _atom_site_aniso_label
    _atom_site_aniso_U_11
    _atom_site_aniso_U_22
    _atom_site_aniso_U_33
    _atom_site_aniso_U_12
    _atom_site_aniso_U_13
    _atom_site_aniso_U_23
    Tl1 0.01779(11) 0.04162(17) 0.05255(18) 0.00612(10) 0.000 0.000
    Tl2 0.01922(12) 0.04252(19) 0.0442(12) -0.00204(11) -0.0027(2) 0.0106(5)
    Tl3 0.01232(10) 0.02797(13) 0.05504(18) 0.00031(8) 0.000 0.000
    Sb1 0.00754(12) 0.01037(13) 0.01187(12) 0.00045(9) 0.000 0.000
    Sb2 0.00826(12) 0.01106(13) 0.01193(12) 0.00000(9) 0.000 0.000
    Sb3 0.00756(11) 0.01032(13) 0.01205(12) -0.00028(9) 0.000 0.000
    Sb4 0.00803(9) 0.01136(10) 0.01094(9) 0.00039(6) -0.00072(6) -0.00010(7)
    O1 0.0106(14) 0.0163(16) 0.0123(13) 0.0028(12) 0.000 0.000
    O2 0.0080(14) 0.0098(15) 0.0214(16) -0.0005(11) 0.000 0.000
    O3 0.0107(15) 0.0223(18) 0.0086(13) 0.0045(13) 0.000 0.000
    O4 0.0119(14) 0.0150(16) 0.0101(13) -0.0016(12) 0.000 0.000
    O5 0.0114(15) 0.0106(15) 0.0217(16) -0.0008(12) 0.000 0.000
    O6 0.0113(15) 0.0087(15) 0.0238(17) -0.0011(12) 0.000 0.000
    O7 0.0123(11) 0.0159(12) 0.0150(10) -0.0035(9) -0.0031(9) 0.0011(9)
    O8 0.0142(11) 0.0128(11) 0.0144(10) 0.0034(9) -0.0038(9) -0.0013(9)
    O9 0.0119(10) 0.0125(11) 0.0165(10) -0.0029(8) 0.0023(9) -0.0003(9)
    O10 0.0093(10) 0.0161(11) 0.0141(10) 0.0003(8) 0.0005(8) 0.0001(9)
_geom_special_details
;
 All esds (except the esd in the dihedral angle between two l.s. planes)
 are estimated using the full covariance matrix.  The cell esds are taken
 into account individually in the estimation of esds in distances, angles
 and torsion angles; correlations between esds in cell parameters are only
 used when they are defined by crystal symmetry.  An approximate (isotropic)
 treatment of cell esds is used for estimating esds involving l.s. planes.
;
loop_
    _geom_bond_atom_site_label_1
    _geom_bond_atom_site_label_2
    _geom_bond_site_symmetry_2
    _geom_bond_distance
    _geom_bond_publ_flag
    Tl1 Tl3 7_565 3.3972(4) y
    Tl1 Tl1 5_556 3.4507(7) y
    Tl1 Tl3 3_556 3.6130(4) y
    Tl2 Tl2 6 0.252(7) n
    Tl3 Tl1 7_665 3.3972(4) y
    Tl3 Tl1 3_546 3.6129(4) y
    Tl1 O3 . 2.565(4) y
    Tl2 O6 . 2.775(4) y
    Tl3 O5 . 2.495(4) y
    Tl3 Sb3 . 3.5123(4) n
    Sb1 O8 6 1.925(3) y
    Sb1 O8 . 1.925(3) y
    Sb1 O6 3 1.971(4) y
    Sb1 O1 5_565 1.996(2) y
    Sb1 O1 . 1.996(2) y
    Sb1 O2 . 2.081(4) y
    Sb1 Sb1 5_565 3.0199(6) n
    Sb2 O6 . 1.911(4) y
    Sb2 O10 6 1.919(3) y
    Sb2 O10 . 1.919(3) y
    Sb2 O2 7_665 1.983(4) y
    Sb2 O2 3 2.140(4) y
    Sb2 O4 3 2.215(4) y
    Sb2 Sb4 3 3.1742(3) n
    Sb2 Sb4 8_665 3.1742(3) n
    Sb2 Sb2 5_665 3.3079(6) n
    Sb3 O5 3_556 1.952(4) y
    Sb3 O5 . 1.979(4) y
    Sb3 O9 6_556 1.998(3) y
    Sb3 O9 . 1.998(3) y
    Sb3 O7 6_556 2.002(3) y
    Sb3 O7 . 2.002(3) y
    Sb4 O3 . 1.9233(15) y
    Sb4 O7 . 1.936(3) y
    Sb4 O9 8_655 1.954(3) y
    Sb4 O8 . 1.975(3) y
    Sb4 O4 . 2.0284(11) y
    Sb4 O10 8_655 2.041(3) y
    Sb4 Sb2 3_545 3.1743(3) ?
    O1 Sb1 5_565 1.996(2) n
    O2 Sb2 7_565 1.983(4) n
    O2 Sb2 3_545 2.140(4) n
    O3 Sb4 6_556 1.9233(15) n
    O4 Sb4 6 2.0283(11) n
    O4 Sb2 3_545 2.215(4) n
    O5 Sb3 3_546 1.952(4) n
    O6 Sb1 3_545 1.971(4) n
    O6 Tl2 6 2.775(4) n
    O9 Sb4 8_665 1.954(3) n
    O10 Sb4 8_665 2.042(3) n
loop_
    _geom_angle_atom_site_label_1
    _geom_angle_atom_site_label_2
    _geom_angle_atom_site_label_3
    _geom_angle_site_symmetry_1
    _geom_angle_site_symmetry_3
    _geom_angle
    _geom_angle_publ_flag
    O3 Tl1 Tl3 . 7_565 169.98(10) n
    O3 Tl1 Tl1 . 5_556 92.89(10) n
    Tl3 Tl1 Tl1 7_565 5_556 97.130(13) n
    O3 Tl1 Tl3 . 3_556 57.56(10) n
    Tl3 Tl1 Tl3 7_565 3_556 112.419(11) n
    Tl1 Tl1 Tl3 5_556 3_556 150.451(14) n
    Tl2 Tl2 O6 6 . 87.40(7) n
    O5 Tl3 Tl1 . 7_665 166.21(9) n
    O5 Tl3 Sb3 . . 33.32(9) n
    Tl1 Tl3 Sb3 7_665 . 132.896(12) n
    O5 Tl3 Tl1 . 3_546 126.21(9) n
    Tl1 Tl3 Tl1 7_665 3_546 67.581(11) n
    Sb3 Tl3 Tl1 . 3_546 159.523(11) n
    O8 Sb1 O8 6 . 96.70(16) y
    O8 Sb1 O6 6 3 90.34(11) y
    O8 Sb1 O6 . 3 90.34(11) y
    O8 Sb1 O1 6 5_565 90.74(11) y
    O8 Sb1 O1 . 5_565 171.91(11) y
    O6 Sb1 O1 3 5_565 92.82(8) y
    O8 Sb1 O1 6 . 171.91(11) y
    O8 Sb1 O1 . . 90.74(11) y
    O6 Sb1 O1 3 . 92.82(8) y
    O1 Sb1 O1 5_565 . 81.67(15) y
    O8 Sb1 O2 6 . 90.17(11) y
    O8 Sb1 O2 . . 90.17(11) y
    O6 Sb1 O2 3 . 179.23(15) y
    O1 Sb1 O2 5_565 . 86.60(8) y
    O1 Sb1 O2 . . 86.60(8) y
    O8 Sb1 Sb1 6 5_565 131.51(8) n
    O8 Sb1 Sb1 . 5_565 131.51(8) n
    O6 Sb1 Sb1 3 5_565 93.72(11) n
    O1 Sb1 Sb1 5_565 5_565 40.84(8) n
    O1 Sb1 Sb1 . 5_565 40.84(8) n
    O2 Sb1 Sb1 . 5_565 85.51(10) n
    O6 Sb2 O10 . 6 96.40(9) y
    O6 Sb2 O10 . . 96.40(9) y
    O10 Sb2 O10 6 . 150.66(16) y
    O6 Sb2 O2 . 7_665 100.16(16) y
    O10 Sb2 O2 6 7_665 101.78(8) y
    O10 Sb2 O2 . 7_665 101.78(8) y
    O6 Sb2 O2 . 3 173.53(15) y
    O10 Sb2 O2 6 3 85.12(9) y
    O10 Sb2 O2 . 3 85.12(9) y
    O2 Sb2 O2 7_665 3 73.37(17) y
    O6 Sb2 O4 . 3 90.22(16) y
    O10 Sb2 O4 6 3 76.83(8) y
    O10 Sb2 O4 . 3 76.83(8) y
    O2 Sb2 O4 7_665 3 169.63(15) y
    O2 Sb2 O4 3 3 96.25(14) y
    O6 Sb2 Sb4 . 3 99.60(9) n
    O10 Sb2 Sb4 6 3 38.07(8) n
    O10 Sb2 Sb4 . 3 113.51(8) n
    O2 Sb2 Sb4 7_665 3 136.95(5) n
    O2 Sb2 Sb4 3 3 85.49(8) n
    O4 Sb2 Sb4 3 3 39.39(3) n
    O6 Sb2 Sb4 . 8_665 99.60(9) n
    O10 Sb2 Sb4 6 8_665 113.51(8) n
    O10 Sb2 Sb4 . 8_665 38.07(8) n
    O2 Sb2 Sb4 7_665 8_665 136.95(5) n
    O2 Sb2 Sb4 3 8_665 85.49(8) n
    O4 Sb2 Sb4 3 8_665 39.39(3) n
    Sb4 Sb2 Sb4 3 8_665 75.620(11) n
    O6 Sb2 Sb2 . 5_665 138.46(12) n
    O10 Sb2 Sb2 6 5_665 93.86(8) n
    O10 Sb2 Sb2 . 5_665 93.86(8) n
    O2 Sb2 Sb2 7_665 5_665 38.31(11) n
    O2 Sb2 Sb2 3 5_665 35.07(10) n
    O4 Sb2 Sb2 3 5_665 131.32(10) n
    Sb4 Sb2 Sb2 3 5_665 112.786(12) n
    Sb4 Sb2 Sb2 8_665 5_665 112.786(12) n
    O5 Sb3 O5 3_556 . 171.04(9) y
    O5 Sb3 O9 3_556 6_556 99.04(11) y
    O5 Sb3 O9 . 6_556 87.50(11) y
    O5 Sb3 O9 3_556 . 99.03(11) y
    O5 Sb3 O9 . . 87.50(11) y
    O9 Sb3 O9 6_556 . 85.66(16) y
    O5 Sb3 O7 3_556 6_556 87.14(11) y
    O5 Sb3 O7 . 6_556 87.54(11) y
    O9 Sb3 O7 6_556 6_556 83.44(11) y
    O9 Sb3 O7 . 6_556 168.21(11) y
    O5 Sb3 O7 3_556 . 87.14(11) y
    O5 Sb3 O7 . . 87.54(11) y
    O9 Sb3 O7 6_556 . 168.21(11) y
    O9 Sb3 O7 . . 83.44(11) y
    O7 Sb3 O7 6_556 . 107.02(16) y
    O5 Sb3 Tl3 3_556 . 145.11(12) n
    O5 Sb3 Tl3 . . 43.84(11) n
    O9 Sb3 Tl3 6_556 . 57.42(8) n
    O9 Sb3 Tl3 . . 57.42(8) n
    O7 Sb3 Tl3 6_556 . 112.32(8) n
    O7 Sb3 Tl3 . . 112.32(8) n
    O3 Sb4 O7 . . 93.31(15) y
    O3 Sb4 O9 . 8_655 99.82(14) y
    O7 Sb4 O9 . 8_655 92.53(12) y
    O3 Sb4 O8 . . 83.01(13) y
    O7 Sb4 O8 . . 88.19(12) y
    O9 Sb4 O8 8_655 . 177.03(11) y
    O3 Sb4 O4 . . 160.89(15) y
    O7 Sb4 O4 . . 103.83(13) y
    O9 Sb4 O4 8_655 . 87.96(13) y
    O8 Sb4 O4 . . 89.07(13) y
    O3 Sb4 O10 . 8_655 84.03(14) y
    O7 Sb4 O10 . 8_655 177.09(11) y
    O9 Sb4 O10 8_655 8_655 89.09(11) y
    O8 Sb4 O10 . 8_655 90.31(11) y
    O4 Sb4 O10 . 8_655 78.63(13) y
    O3 Sb4 Sb2 . 3_545 117.70(12) n
    O7 Sb4 Sb2 . 3_545 146.72(8) n
    O9 Sb4 Sb2 8_655 3_545 93.61(8) n
    O8 Sb4 Sb2 . 3_545 84.23(8) n
    O4 Sb4 Sb2 . 3_545 43.86(10) n
    O10 Sb4 Sb2 8_655 3_545 35.42(7) n
    Sb1 O1 Sb1 5_565 . 98.33(15) n
    Sb2 O2 Sb1 7_565 . 131.46(19) n
    Sb2 O2 Sb2 7_565 3_545 106.63(17) n
    Sb1 O2 Sb2 . 3_545 121.92(17) n
    Sb4 O3 Sb4 . 6_556 132.9(2) n
    Sb4 O3 Tl1 . . 111.03(11) n
    Sb4 O3 Tl1 6_556 . 111.03(11) n
    Sb4 O4 Sb4 6 . 147.2(2) n
    Sb4 O4 Sb2 6 3_545 96.76(11) n
    Sb4 O4 Sb2 . 3_545 96.76(11) n
    Sb3 O5 Sb3 3_546 . 133.2(2) n
    Sb3 O5 Tl3 3_546 . 124.01(18) n
    Sb3 O5 Tl3 . . 102.84(16) n
    Sb2 O6 Sb1 . 3_545 129.2(2) n
    Sb2 O6 Tl2 . . 119.90(17) n
    Sb1 O6 Tl2 3_545 . 110.88(16) n
    Sb2 O6 Tl2 . 6 119.90(17) n
    Sb1 O6 Tl2 3_545 6 110.88(16) n
    Tl2 O6 Tl2 . 6 5.21(15) n
    Sb4 O7 Sb3 . . 130.09(14) n
    Sb1 O8 Sb4 . . 138.08(15) n
    Sb4 O9 Sb3 8_665 . 131.67(14) n
    Sb2 O10 Sb4 . 8_665 106.51(12) n
_shelx_space_group_comment
;
The symmetry employed for this shelxl refinement is uniquely defined
by the following loop, which should always be used as a source of
symmetry information in preference to the above space-group names.
They are only intended as comments.
;
_shelx_estimated_absorpt_T_min     0.078
_shelx_estimated_absorpt_T_max     0.450
_shelx_hkl_file
;
   0   1   0    1.20    0.20
   0   1   0    0.20    0.20
   0   1   0   -0.10    0.40
   0   1   0    5.50    0.90
   0  -1   0   -0.10    0.40
   0  -1   0    0.50    0.60
   0  -1   0    0.40    0.20
   0  -1   0    0.90    0.20
   0   2   0   42.70    2.50
   0   2   0   41.00    2.40
   0  -2   0   39.50    3.20
   0   2   0   39.70    2.40
   0  -2   0   40.70    2.40
   0  -2   0   38.00    2.50
   0  -3   0    3.50    1.40
   0   3   0    0.60    1.40
   0  -3   0    3.60    0.50
   0   3   0    3.70    0.40
   0  -4   0 2944.71  167.48
   0   4   0 2952.50  167.88
   0  -4   0 3039.60  166.78
   0  -5   0    3.90    1.60
   0   5   0    6.80    2.10
   0   6   0 1077.89   63.39
   0  -6   0 1067.69   62.49
   0  -6   0 1140.89   61.69
   0  -7   0    1.10    1.70
   0   7   0    1.50    2.50
   0   8   0  267.57   17.70
   0  -8   0  259.47   16.10
   0   9   0   -0.80    2.90
   0  -9   0    1.00    1.70
   0 -10   0  233.08   14.50
   0  10   0  229.88   16.70
   0 -11   0   -1.40    1.70
   0  11   0    4.30    3.70
   0  -1   1    1.70    0.50
   0   1  -1    1.40    0.80
   0  -1  -1    0.90    0.50
   0  -1  -1    0.90    1.50
   0   1   1    1.70    1.40
   0   1  -1    0.30    0.90
   0  -1   1    2.50    0.90
   0   1  -1    0.60    0.30
   0  -1   1    0.30    0.30
   0  -2   1 1448.85   83.29
   0  -2   1 1576.34   82.99
   0   2  -1 1605.94   82.99
   0   2  -1 1478.25   83.39
   0   2   1 1284.07   83.79
   0  -3   1    0.80    0.50
   0   3  -1    5.70    0.80
   0   3   1    0.10    0.60
   0  -3   1    1.40    0.50
   0   3  -1    3.70    1.50
   0  -3   1    2.40    1.20
   0   3  -1    1.80    0.50
   0   3   1    1.50    2.10
   0   4  -1  540.15   31.80
   0  -4  -1  564.44   30.70
   0   4   1  507.95   32.20
   0  -4  -1  551.24   31.90
   0   4   1  560.94   31.00
   0   4  -1  551.34   30.90
   0   4  -1  556.54   30.80
   0  -4   1  533.45   30.90
   0  -4   1  540.75   31.50
   0   5   1    1.50    0.80
   0   5  -1    0.60    0.50
   0  -5  -1    0.00    0.30
   0   5  -1    1.30    0.60
   0  -5   1    2.50    1.50
   0   5  -1    0.90    1.60
   0  -5   1    3.00    0.70
   0  -5  -1    2.10    1.60
   0   5   1    1.40    2.30
   0  -6  -1   54.19    3.40
   0  -6   1   57.69    3.60
   0  -6  -1   56.59    4.90
   0   6  -1   55.69    3.40
   0   6  -1   51.79    5.40
   0   6   1   51.39    6.00
   0  -6   1   56.39    4.70
   0  -7   1    0.40    0.70
   0  -7   1    1.20    1.60
   0   7  -1   -0.20    2.30
   0   7   1    2.90    3.00
   0  -7  -1    0.20    1.60
   0   8  -1    2.30    2.50
   0   8   1    5.40    3.60
   0  -8  -1    2.70    1.80
   0  -8   1    5.50    2.00
   0  -9   1    1.20    1.80
   0   9   1   -0.30    3.40
   0   9  -1   -0.20    2.80
   0  -9  -1    0.60    1.70
   0  10   1   21.20    5.40
   0 -10   1   21.10    3.00
   0  10  -1   15.40    4.40
   0 -10  -1   17.00    2.70
   0 -11   1   -3.40    1.60
   0  11  -1    5.30    3.30
   0  11   1    1.00    3.90
   0 -11  -1   -1.80    1.70
   0   0  -2 4618.24  264.17
   0   0  -2 5121.99  264.07
   0   0   2 4407.26  263.97
   0  -1   2   -0.10    0.60
   0  -1   2    0.70    0.50
   0   1  -2    0.50    0.50
   0   1   2    0.20    0.50
   0  -1   2   -0.10    0.90
   0  -1  -2    1.10    0.70
   0   1  -2    1.40    0.60
   0  -1   2    0.40    0.50
   0  -2   2  229.48   13.50
   0  -2   2  249.38   13.40
   0   2   2  233.28   13.60
   0   2  -2  223.68   13.90
   0  -2   2  237.68   13.80
   0  -3   2    2.20    0.90
   0   3   2    2.00    2.70
   0  -3   2    2.40    0.70
   0   3  -2    0.10    1.40
   0  -3   2    0.60    1.30
   0   3   2    1.40    0.80
   0   3  -2    2.60    0.70
   0   4  -2  259.47   14.50
   0  -4   2  248.08   14.50
   0  -4   2  246.28   15.00
   0   4  -2  252.27   15.30
   0   5  -2    2.20    0.70
   0  -5   2    1.00    1.50
   0   5   2    1.50    3.10
   0   5  -2    1.60    1.70
   0  -5   2    1.20    0.70
   0  -5  -2    1.50    0.30
   0   5   2    0.40    0.80
   0  -6   2  188.78   10.90
   0   6  -2  179.18   12.30
   0  -6   2  179.58   11.60
   0   6   2  146.69   13.40
   0  -6  -2  196.08   12.20
   0   6  -2  194.18   10.80
   0   6   2  187.78   11.10
   0   7  -2    0.90    0.70
   0  -7   2    0.90    1.60
   0  -7   2    0.40    0.80
   0   7   2   26.50    5.10
   0   7  -2    1.10    2.30
   0  -7  -2    0.10    1.80
   0   8   2   39.20    6.40
   0   8  -2   46.10    5.40
   0  -8  -2   40.80    4.30
   0  -8   2   38.20    2.90
   0  -8   2   34.10    3.90
   0  -9  -2    1.20    1.70
   0  -9   2    0.90    1.90
   0   9   2   -3.10    3.60
   0   9  -2    0.60    2.50
   0 -10  -2    4.80    2.00
   0  10  -2    0.10    2.70
   0  10   2    5.10    3.90
   0 -10   2   -0.90    1.90
   0  11  -2    2.00    3.30
   0 -11   2    0.10    1.80
   0  11   2    2.30    3.80
   0   0   3   15.10    1.50
   0   0  -3   18.40    1.30
   0   0   3   12.90    1.90
   0   0   3    8.70    2.50
   0   0  -3   13.50    1.30
   0   1   3    0.30    0.70
   0  -1  -3    0.60    0.40
   0   1  -3    0.60    0.60
   0  -1  -3    1.20    1.60
   0  -1   3    1.40    1.40
   0  -1   3    3.20    0.70
   0  -2  -3 1029.40   58.29
   0   2  -3 1043.00   58.19
   0  -2   3 1019.90   58.19
   0  -2   3  999.20   58.59
   0  -2   3 1074.19   58.09
   0  -3   3    1.20    0.70
   0  -3   3    1.70    0.60
   0  -3   3    1.80    1.40
   0   3  -3    1.00    1.40
   0   3   3    2.60    0.90
   0   3  -3    0.40    0.60
   0   3   3    1.50    2.20
   0   4   3  709.93   42.50
   0  -4   3  696.33   40.70
   0   4  -3  727.13   41.50
   0   4  -3  724.33   40.70
   0  -4   3  694.43   41.20
   0   4   3  711.33   40.80
   0  -4   3  761.52   40.40
   0  -5   3    0.80    0.80
   0   5  -3    4.10    1.90
   0   5  -3    0.60    0.70
   0  -5   3    0.80    0.60
   0   5   3    0.60    0.90
   0  -5   3   -0.40    1.60
   0   5   3    4.40    3.20
   0  -6   3  210.58   12.60
   0   6  -3  217.08   13.90
   0   6   3  180.58   15.10
   0  -6   3  226.38   13.40
   0   6   3  224.18   12.80
   0   6  -3  210.28   12.50
   0   7  -3    1.40    0.80
   0   7  -3    0.70    2.30
   0  -7   3    0.40    1.80
   0   7   3    0.70    1.10
   0  -7  -3   -1.10    1.90
   0   7   3    4.20    3.50
   0  -7   3    0.50    0.80
   0  -8   3    9.50    2.30
   0  -8  -3   12.90    2.70
   0   8  -3   12.10    1.40
   0   8  -3    9.30    3.20
   0   8   3    7.00    3.80
   0  -9  -3    1.40    1.80
   0   9   3    3.20    3.20
   0   9  -3    0.80    2.60
   0  -9   3   -1.70    1.60
   0  10   3   46.80    6.90
   0  10  -3   52.79    6.50
   0 -10   3   53.89    4.70
   0 -10  -3   38.20    4.40
   0 -11   3    1.70    2.00
   0  11  -3   -0.90    3.20
   0  11   3   -2.40    3.10
   0   0  -4 9689.33  528.75
   0   0   4 9595.84  528.95
   0   0   4 8503.45  528.85
   0   0  -4 9999.00  528.85
   0   1   4    0.80    0.70
   0   1  -4    0.80    0.70
   0  -1   4   -0.50    0.70
   0  -1  -4    0.70    0.60
   0  -1   4    0.40    1.30
   0  -1  -4    1.10    1.10
   0  -2  -4    9.70    1.00
   0  -2  -4   11.60    1.90
   0  -2   4    7.30    1.90
   0  -2   4   10.30    1.10
   0   2   4    7.80    1.30
   0   3  -4   -0.50    1.50
   0  -3  -4    0.30    0.40
   0  -3  -4    5.20    1.20
   0   3   4    0.40    0.90
   0   3  -4    0.00    0.70
   0  -3   4   -0.20    0.70
   0  -3   4    1.00    0.60
   0  -3   4    2.10    1.50
   0  -4   4 1728.53   99.69
   0   4   4 1851.11   99.69
   0  -4  -4 1760.92   99.19
   0  -4   4 1815.22   99.19
   0  -4   4 1694.73  100.09
   0   4  -4 1820.12   99.69
   0   4  -4 1726.13  100.49
   0  -5   4    0.80    0.50
   0  -5   4    2.10    1.70
   0   5   4    1.30    1.00
   0   5  -4    0.70    1.70
   0  -5   4    1.40    0.90
   0   5  -4   -0.20    0.80
   0   5   4    2.00    2.80
   0   6  -4  660.53   39.40
   0   6  -4  651.83   38.10
   0   6   4  688.53   40.40
   0  -6   4  677.43   38.80
   0   6   4  676.63   38.30
   0  -7   4    0.70    1.90
   0   7   4    2.10    3.30
   0   7  -4    1.30    0.90
   0   7   4    0.50    1.20
   0   7  -4    0.10    2.00
   0   8  -4   93.49    8.30
   0  -8   4   93.19    7.20
   0   8   4  104.79    9.30
   0  -8  -4   97.99    7.80
   0   8  -4   99.59    6.30
   0  -9   4    0.30    1.90
   0  -9  -4    1.10    2.00
   0   9  -4    0.80    2.80
   0   9   4    1.40    3.30
   0 -10  -4  159.78   10.80
   0  10   4  152.28   12.30
   0  10  -4  167.68   12.20
   0 -10   4  156.98   10.60
   0 -11  -4   -0.20    1.70
   0  11   4    4.10    3.40
   0  11  -4   -1.50    2.80
   0 -11   4   -2.90    1.80
   0   0   5  116.39    8.00
   0   0   5  120.19    7.60
   0   0  -5  130.19    7.40
   0  -1   5    0.00    0.70
   0   1   5    0.40    0.90
   0  -1  -5   -0.10    0.60
   0  -1  -5    1.50    0.50
   0   1  -5    0.50    0.80
   0  -1   5    1.30    1.40
   0  -2   5  533.35   31.30
   0   2  -5  519.85   30.70
   0  -2   5  553.04   30.60
   0   2   5  534.35   30.80
   0  -2  -5  550.24   30.50
   0   3  -5   -0.50    0.80
   0   3   5    1.90    1.10
   0   3  -5    1.30    1.70
   0  -3   5    0.60    1.60
   0  -3   5    0.90    0.60
   0  -3  -5    0.70    0.50
   0  -3  -5    0.90    1.40
   0  -4   5   80.89    6.30
   0   4  -5   89.79    5.60
   0  -4  -5   72.89    5.10
   0  -4  -5   87.19    5.90
   0  -4   5   89.69    5.10
   0   4  -5   92.69    6.80
   0   4   5   82.99    5.60
   0   5   5    2.40    1.10
   0   5  -5    0.10    0.90
   0  -5  -5    0.90    1.30
   0   5  -5    0.00    1.70
   0  -5   5    2.20    1.70
   0   6  -5   23.00    3.70
   0   6   5   17.40    2.40
   0  -6   5   18.00    2.80
   0   6  -5   18.00    2.10
   0  -6  -5   28.00    3.10
   0   7  -5   -1.20    2.10
   0   7  -5    0.30    1.00
   0  -7  -5    2.20    1.60
   0  -7   5    0.10    1.70
   0   7   5   -0.70    1.10
   0   8  -5   14.00    1.90
   0  -8   5   14.00    2.70
   0   8   5   21.60    4.40
   0   8   5   11.80    2.10
   0   8  -5   20.40    4.00
   0  -8  -5   14.70    2.70
   0   9  -5    0.70    1.20
   0   9  -5    1.60    2.90
   0  -9  -5    0.30    2.10
   0   9   5   -1.50    2.80
   0  -9   5    0.90    1.90
   0  -9  -5    0.10    1.70
   0  10  -5    4.90    3.50
   0 -10   5    3.60    2.10
   0   0   6 1782.02  104.29
   0   0  -6 1837.02  103.59
   0   0   6 1876.21  103.39
   0   0   6 1869.71  103.59
   0   1  -6   -1.30    0.80
   0  -1   6    0.30    0.80
   0  -1   6    2.50    1.70
   0  -1  -6    0.40    0.70
   0   1   6    0.70    0.90
   0  -2   6   54.69    4.60
   0  -2  -6   50.99    3.30
   0  -2   6   48.20    3.40
   0   2   6   43.50    3.70
   0   2  -6   52.09    3.60
   0  -2  -6   46.70    3.30
   0  -3   6   -0.10    0.60
   0  -3  -6   -2.30    1.90
   0  -3  -6    0.50    0.60
   0   3   6    0.60    1.00
   0  -3   6    1.10    1.70
   0   3  -6    1.10    0.90
   0   3  -6   -1.60    1.90
   0   4  -6   81.99    6.00
   0  -4   6   61.89    3.90
   0   4   6   56.59    4.50
   0  -4   6   60.09    5.30
   0  -4  -6   58.69    5.20
   0  -5  -6    0.60    1.50
   0   5  -6   -1.30    1.80
   0   5   6    1.20    1.20
   0   5  -6   -0.30    0.90
   0  -5   6    2.10    1.70
   0   6  -6   21.30    2.30
   0  -6  -6   18.60    2.80
   0   6   6   18.80    2.30
   0  -6   6   20.80    3.10
   0   6  -6   17.30    3.50
   0  -7   6    1.20    1.90
   0   7  -6   -0.10    1.00
   0   7  -6   -2.40    2.30
   0   7   6    0.80    1.30
   0  -8   6   45.20    4.50
   0   8  -6   46.70    5.60
   0   8  -6   38.30    3.30
   0   8   6   38.90    3.80
   0   9  -6    1.10    3.00
   0   9  -6   -2.20    1.10
   0  -9   6    0.10    1.70
   0  -9  -6   -1.30    1.90
   0 -10   6   -1.20    1.80
   0  10  -6   -1.10    3.00
   0   0  -7  108.19    6.90
   0   0   7  108.49    8.00
   0   0   7  114.69    7.00
   0  -1  -7    1.30    0.90
   0  -1   7    0.10    0.80
   0   1   7    0.70    1.00
   0  -1   7    0.30    1.70
   0   1  -7   -0.80    0.80
   0   2   7  267.57   15.80
   0   2  -7  276.57   15.70
   0  -2   7  279.07   16.60
   0  -2   7  251.07   15.40
   0  -2  -7  260.47   15.40
   0  -3   7    2.40    1.80
   0  -3   7   -0.30    0.60
   0   3   7    2.00    1.20
   0   3  -7    0.40    1.90
   0  -3  -7    1.20    0.70
   0   3  -7   -0.50    0.90
   0   4  -7  226.68   14.70
   0  -4   7  222.58   14.10
   0   4  -7  224.88   13.50
   0   4   7  227.38   13.60
   0   5   7    1.00    1.30
   0   5  -7   -1.10    1.00
   0  -5   7    0.20    1.80
   0   5  -7    0.10    2.00
   0   6  -7  210.28   13.60
   0   6  -7  188.98   11.90
   0  -6   7  197.58   12.70
   0   6   7  194.28   12.10
   0   7  -7    0.80    2.40
   0   7   7    1.30    1.40
   0  -7   7   -4.30    1.70
   0   7  -7    1.20    1.20
   0  -8   7   24.90    3.60
   0   8  -7   24.80    2.80
   0   8  -7   34.80    5.20
   0   8   7   27.80    3.20
   0  -9   7   -2.70    1.80
   0   9  -7    3.90    3.20
   0   9  -7   -1.40    1.20
   0   0   8 2065.49  113.19
   0   0  -8 1960.20  113.29
   0  -1   8   -1.10    1.90
   0   1  -8    1.30    1.00
   0  -1   8   -0.20    0.90
   0  -1  -8    0.60    0.90
   0   1   8   -0.70    1.00
   0   2  -8    4.20    1.30
   0  -2   8    2.70    2.20
   0  -2  -8    3.60    1.10
   0   2   8    4.20    1.40
   0  -2   8    3.30    1.00
   0   3   8    0.20    1.20
   0   3  -8    0.00    1.80
   0   3  -8    1.00    1.10
   0  -3   8   -0.60    0.70
   0  -3   8   -1.10    1.70
   0   4   8  409.36   24.50
   0   4  -8  413.56   24.40
   0   4  -8  442.86   25.80
   0  -4   8  416.76   25.10
   0   5   8    0.20    1.20
   0   5  -8   -0.20    1.10
   0  -5   8    4.80    2.10
   0   5  -8    1.10    2.10
   0   6   8  144.09    9.40
   0  -6   8  135.99    9.90
   0   6  -8  142.09    9.20
   0   6  -8  163.08   11.00
   0   7  -8   -0.50    1.10
   0   7  -8   -2.40    2.10
   0  -7   8    1.20    2.00
   0   7   8    0.70    1.30
   0   8  -8    1.40    1.40
   0   8   8    4.30    1.60
   0  -8   8    4.00    2.20
   0   8  -8   -0.70    2.60
   0   0  -9   37.60    3.00
   0   0   9   37.50    3.20
   0   1   9    0.10    1.00
   0  -1   9    0.20    1.00
   0   1  -9    0.00    1.00
   0  -1  -9   -1.40    0.80
   0  -1   9   -0.40    1.80
   0   2  -9   83.39    5.60
   0   2   9   78.59    5.60
   0  -2  -9   86.99    5.40
   0  -2   9   76.99    6.40
   0  -2   9   77.09    5.30
   0   3  -9   -0.70    1.10
   0  -3   9   -1.20    2.00
   0   3   9    0.90    1.20
   0   3  -9    2.30    2.20
   0   4   9    0.40    1.20
   0  -4   9    0.20    1.90
   0   4  -9    2.50    2.30
   0   4  -9    2.20    1.30
   0   5  -9   -0.30    2.30
   0  -5   9   -1.10    1.60
   0   5   9   -0.40    1.20
   0   5  -9    0.20    1.10
   0  -6   9   45.00    4.50
   0   6  -9   37.20    3.40
   0   6  -9   45.90    5.40
   0   6   9   30.00    3.50
   0  -7   9    3.30    1.90
   0   7  -9   -0.90    1.20
   0   7  -9    2.80    2.60
   0   7   9   -1.10    1.30
   0   0 -10  222.48   13.50
   0   0  10  226.98   13.50
   0  -1  10    1.30    1.10
   0  -1 -10    1.10    1.10
   0   1 -10   -1.10    0.90
   0   1  10    0.60    1.10
   0  -2  10    5.80    1.40
   0  -2  10    8.30    2.40
   0   2 -10    4.90    1.50
   0   2  10    4.60    1.60
   0  -3  10   -1.40    1.90
   0   3  10    1.40    1.30
   0   3 -10    1.00    2.10
   0   3 -10   -0.50    1.20
   0  -4  10    7.30    2.50
   0   4 -10    7.90    1.70
   0   4  10    8.00    1.90
   0   4 -10    9.70    2.90
   0   5 -10    3.10    2.40
   0  -5  10    2.20    2.00
   0   5 -10   -0.60    1.20
   0   5  10   -0.30    1.30
   0   6 -10    2.10    2.70
   0  -6  10    3.30    2.10
   0   6  10   -0.40    1.30
   0   6 -10   -0.80    1.30
   0   0  11  112.29    7.30
   0   0 -11  113.19    7.40
   0  -1  11   -1.00    1.00
   0   1 -11   -1.00    1.00
   0   1  11    0.20    1.20
   0   2 -11   59.49    5.60
   0   2 -11   54.89    4.40
   0   2  11   58.59    4.50
   0   3 -11    1.20    1.30
   0   3  11    1.70    1.40
   0   3 -11   -1.80    2.00
   0  -3  11    4.90    2.10
   0   4 -11   85.29    6.90
   0  -4  11   67.29    6.10
   0   4 -11   70.39    5.40
   0   4  11   76.19    5.60
   0   0  12  373.16   21.90
   0   0 -12  375.16   22.00
   1   0   0   -0.10    0.20
   1   0   0    0.00    0.10
  -1   0   0    0.10    0.10
  -1   0   0    0.00    0.10
   1  -1   0    6.00    0.60
   1   1   0    7.90    0.90
   1   1   0    6.10    0.50
  -1   1   0    5.50    0.60
  -1  -1   0    6.20    0.50
  -1  -1   0    6.20    0.50
   1  -1   0    7.70    0.80
   1   2   0 1316.17   72.49
   1   2   0 1343.87   73.09
   1  -2   0 1304.37   72.49
  -1  -2   0 1253.77   72.49
   1  -2   0 1276.57   72.59
  -1  -2   0 1317.67   72.49
  -1  -2   0 1226.28   72.79
   1  -2   0 1148.19   72.49
  -1  -2   0 1369.46   72.49
  -1   2   0 1300.17   72.59
   1  -2   0 1289.37   73.09
   1   2   0 1347.47   72.49
  -1   2   0 1331.57   72.39
  -1   2   0 1261.47   72.99
   1   2   0 1329.97   72.49
   1   3   0   39.30    3.50
  -1  -3   0   39.00    3.10
  -1   3   0   31.80    2.40
  -1   3   0   36.50    2.20
   1   3   0   37.70    2.30
   1   3   0   37.20    2.40
   1  -3   0   38.70    3.50
   1  -3   0   36.90    2.30
  -1  -3   0   36.80    2.30
  -1   3   0   36.80    3.50
   1   4   0  380.46   23.30
   1  -4   0  402.16   23.10
   1  -4   0  405.86   22.20
  -1   4   0  370.66   23.20
  -1  -4   0  394.86   22.10
  -1  -4   0  389.96   22.80
   1   5   0   45.20    4.40
  -1   5   0   39.20    4.30
  -1  -5   0   47.20    2.80
  -1  -5   0   40.10    3.60
   1  -5   0   43.60    4.00
   1  -5   0   42.10    2.80
   1  -6   0  687.03   41.00
  -1   6   0  674.63   41.60
   1   6   0  696.03   41.80
  -1  -6   0  714.63   40.80
  -1  -6   0  738.03   40.10
   1  -6   0  737.73   40.10
   1  -7   0    5.50    2.00
   1   7   0    4.80    2.70
  -1  -7   0    5.40    1.90
  -1   7   0    3.50    2.90
   1   8   0  148.89   11.70
  -1   8   0  161.58   11.80
  -1  -8   0  149.29   10.00
   1  -8   0  164.78   10.40
   1  -9   0   61.49    5.10
  -1   9   0   54.59    6.90
   1   9   0   51.99    6.60
  -1  -9   0   55.49    4.70
  -1  10   0  199.18   14.90
   1 -10   0  202.68   12.70
   1  10   0  180.88   14.50
  -1 -10   0  203.68   12.50
  -1 -11   0    2.40    1.90
   1 -11   0    3.00    2.10
   1  11   0    4.60    4.00
  -1  11   0    4.00    3.80
   1   0  -1    1.10    0.30
   1   0  -1    0.10    0.20
  -1   0   1   -0.20    0.30
   1   0  -1    1.10    0.60
   1   0   1    0.20    0.20
   1   0   1   -0.10    0.30
  -1   0  -1    1.60    0.60
  -1   0  -1    2.70    0.50
  -1   0  -1    0.60    0.80
   1   0   1    0.50    1.40
  -1   0   1    0.20    0.20
  -1   0   1    0.80    0.30
  -1  -1  -1   18.30    2.60
   1  -1   1   26.80    2.00
   1  -1   1   22.30    1.50
   1   1  -1   22.90    2.00
   1  -1   1   23.10    1.80
  -1   1   1   20.00    1.50
   1   1  -1   22.30    1.40
   1   1  -1   20.90    1.50
  -1   1  -1   19.40    1.50
   1  -1  -1   22.10    1.30
   1  -1  -1   16.90    2.30
  -1  -1   1   21.70    1.30
  -1  -1   1   22.80    1.50
   1   1   1   19.70    2.50
   1   2  -1   61.49    4.40
   1  -2   1   66.19    4.30
  -1   2   1   56.19    4.90
   1  -2   1   66.69    3.90
   1   2  -1   64.49    3.80
  -1   2  -1   65.39    3.80
  -1  -2   1   61.99    3.80
   1   2   1   56.89    5.10
   1   2   1   64.99    3.90
   1  -3   1   17.30    1.40
   1   3  -1   18.10    2.30
   1   3  -1   16.90    1.30
  -1   3   1   15.80    1.60
   1  -3   1   17.70    2.20
  -1   3   1   17.00    3.00
  -1   3  -1   15.40    2.10
   1   3   1   13.20    2.80
  -1   3  -1   15.40    1.30
  -1  -3   1   12.70    1.90
   1   3   1   14.50    1.50
   1  -3  -1   16.30    1.00
  -1  -3   1   18.70    1.20
  -1  -3   1   16.40    1.40
   1  -3  -1   17.10    1.40
   1   4  -1  498.75   27.90
  -1  -4  -1  474.75   28.70
  -1   4   1  522.05   28.10
   1   4  -1  498.65   28.80
   1  -4   1  506.85   28.60
  -1  -4  -1  495.95   27.70
  -1   4   1  477.95   29.30
   1   4  -1  501.85   27.90
   1  -4   1  496.55   27.90
  -1  -4   1  493.15   27.90
  -1   4  -1  476.25   28.70
   1  -4  -1  490.45   27.70
   1   4   1  518.15   28.00
   1  -4  -1  478.45   29.00
  -1   4  -1  491.05   27.90
   1   4   1  459.75   29.30
  -1  -4   1  469.45   28.30
  -1   4  -1  502.45   27.80
   1   5  -1  246.88   14.30
  -1  -5  -1  250.67   15.20
   1  -5   1  249.88   15.20
   1   5  -1  236.08   15.50
   1  -5   1  257.07   14.40
  -1  -5  -1  254.77   14.10
   1   5  -1  256.77   14.30
  -1   5   1  229.18   16.00
  -1  -5   1  227.98   14.90
   1   5   1  243.78   16.20
  -1   5  -1  253.97   14.20
  -1  -5   1  249.28   14.30
   1  -5  -1  248.58   15.50
  -1   5  -1  254.67   14.40
  -1   5  -1  249.88   15.60
   1   5   1  248.78   14.50
   1  -5  -1  260.07   14.20
   1  -6   1    1.20    0.70
  -1   6   1    0.00    2.30
   1   6  -1    0.20    0.40
   1   6  -1    1.70    2.20
   1   6  -1    1.50    0.60
  -1  -6  -1    0.00    1.50
  -1  -6  -1    0.70    0.50
   1  -6   1    1.20    1.70
  -1  -6   1    1.80    0.70
  -1   6  -1   -1.60    2.00
  -1   6  -1    1.00    0.50
   1  -6  -1    2.10    0.50
  -1  -6   1    4.00    1.70
   1  -6  -1    0.70    1.80
  -1   6  -1    0.00    0.40
   1   6   1   -0.60    2.40
   1   7  -1   25.10    4.00
   1  -7   1   23.30    3.00
   1  -7   1   23.60    2.10
  -1   7   1   26.90    4.60
  -1  -7  -1   27.20    3.20
  -1  -7   1   29.80    2.20
   1  -7  -1   30.00    3.50
  -1   7  -1   28.00    4.10
   1   7   1   30.30    5.00
  -1  -7   1   25.70    3.10
  -1   8   1  182.18   14.00
   1  -8   1  191.58   12.20
   1   8  -1  181.08   13.20
  -1  -8  -1  189.48   12.10
  -1  -8   1  187.68   12.00
  -1   8  -1  193.68   13.40
   1   8   1  201.68   14.20
   1  -8  -1  202.38   12.40
  -1  -9  -1   15.10    2.50
   1   9  -1   11.10    3.60
  -1   9   1    6.60    3.90
   1  -9   1   16.80    2.60
  -1  -9   1   10.30    2.30
   1   9   1    9.90    3.90
  -1   9  -1   16.80    4.20
   1  -9  -1   13.40    2.70
   1  10  -1    1.10    3.20
   1 -10   1   -3.40    1.60
  -1  10   1    1.40    3.70
  -1 -10  -1    2.40    1.70
  -1 -10   1   -2.60    1.60
   1 -10  -1   -0.50    1.80
   1  10   1    5.00    4.10
  -1  10  -1    0.00    2.80
   1 -11   1    6.40    2.30
  -1  11   1   10.10    4.40
   1  11  -1   12.60    4.30
   1  11   1   11.80    4.60
  -1  11  -1    9.30    4.10
  -1 -11   1   10.10    2.50
   1 -11  -1   10.20    2.50
   1   0   2    4.20    1.00
   1   0   2    0.20    0.40
   1   0   2    1.70    1.90
  -1   0   2    1.20    0.90
  -1   0  -2    3.70    1.00
  -1   0  -2    1.00    0.50
   1   0   2    1.50    0.60
  -1   0   2    1.80    1.00
   1   0  -2    0.60    0.40
  -1   1   2  980.00   55.19
   1  -1   2  939.31   55.19
   1  -1   2  998.10   55.19
  -1  -1  -2 1003.10   55.39
   1   1  -2 1028.90   55.09
   1  -1   2  932.21   55.39
   1   1  -2  996.50   55.19
   1   1   2  999.90   55.29
   1  -1  -2  962.60   55.09
  -1   1  -2  959.30   55.19
  -1  -1   2  948.71   55.39
  -1  -1   2 1037.50   55.09
   1  -2   2   15.50    1.50
  -1   2   2   18.80    2.70
   1   2  -2   22.50    2.20
  -1   2   2   14.30    1.50
   1  -2   2   17.60    2.00
   1   2  -2   15.20    1.30
  -1  -2   2   15.80    1.20
  -1   2  -2   18.30    2.10
  -1  -2   2   14.60    1.80
   1   2   2   15.40    1.50
  -1   2  -2   15.70    1.40
  -1  -2   2   13.10    1.30
   1   2   2   14.80    2.90
  -1   3   2   21.50    1.80
   1  -3   2   17.70    1.60
   1   3  -2   13.10    2.20
   1   3  -2   16.90    1.60
   1  -3   2   23.90    2.50
   1  -3   2   22.30    2.10
  -1   3   2   22.90    3.90
  -1  -3   2   16.80    2.20
   1   3   2   19.80    1.80
  -1   3  -2   19.30    1.60
  -1  -3   2   19.90    1.70
   1   3   2   21.20    4.10
  -1  -3   2   18.80    1.50
   1   4  -2   13.90    2.20
   1  -4   2   10.70    1.20
   1   4  -2   14.20    1.40
  -1   4   2    9.70    3.30
  -1   4   2   10.50    1.50
   1  -4   2   11.00    2.00
  -1  -4   2   10.40    1.90
   1   4   2   15.20    3.90
   1   4   2   14.90    1.60
  -1   4  -2   12.00    1.30
  -1  -4   2   12.10    1.30
  -1   4  -2   12.60    2.30
  -1  -4   2   15.30    1.40
  -1  -4   2   14.30    1.10
  -1  -5  -2  997.30   53.79
  -1   5   2  957.20   54.29
   1  -5   2  990.40   54.19
   1   5  -2 1000.50   54.09
   1   5  -2  940.21   55.19
   1  -5   2  932.61   54.79
   1   5   2 1012.10   54.29
  -1   5  -2  996.40   54.09
  -1  -5   2  952.10   54.69
  -1  -5   2  996.50   54.19
  -1   5  -2  939.41   55.19
   1  -5  -2  934.31   53.89
   1   5   2  798.62   56.19
  -1  -6  -2    5.50    2.10
   1   6  -2    3.10    2.10
   1  -6   2    7.40    1.10
  -1   6   2    2.50    3.30
   1  -6   2    4.70    2.00
   1   6  -2    8.60    1.10
   1  -6  -2    8.30    2.70
  -1   6  -2    7.70    2.60
  -1   6  -2    6.80    1.00
   1   6   2    5.60    3.70
   1   6   2    6.80    1.40
  -1  -6   2    6.30    2.00
  -1  -6   2    6.90    1.10
   1  -7   2    5.60    2.10
   1   7  -2    5.90    1.00
  -1  -7  -2    9.30    2.20
  -1   7   2    5.60    3.80
   1   7  -2    8.70    2.70
   1  -7   2    6.90    1.20
   1  -7  -2    5.00    2.20
  -1  -7   2    3.60    1.00
  -1   7  -2    8.40    2.70
   1   7   2    6.00    4.10
  -1  -7   2    5.60    1.80
  -1   7  -2    5.60    0.90
   1  -8   2    5.90    2.10
  -1  -8  -2    4.80    1.90
  -1   8   2    4.00    3.80
   1  -8   2    7.80    1.30
   1   8  -2    8.20    3.10
  -1  -8   2    7.00    2.00
   1  -8  -2   11.20    2.60
   1   8   2    1.40    3.40
  -1   8  -2    7.20    2.80
   1  -9   2   24.20    3.30
   1   9  -2   25.30    4.50
  -1   9   2   29.00    6.00
  -1  -9  -2   31.10    3.40
   1  -9  -2   25.70    3.60
  -1  -9   2   24.30    3.20
   1   9   2   20.30    5.70
  -1   9  -2   33.80    5.00
   1 -10   2   40.30    4.30
  -1 -10  -2   42.40    4.20
   1  10  -2   36.10    5.60
  -1  10   2   36.30    6.40
  -1 -10   2   34.70    3.90
  -1  10  -2   38.50    5.80
   1 -10  -2   38.40    4.30
   1  10   2   31.00    6.20
  -1  11   2    7.60    4.10
   1 -11   2    6.70    2.30
   1  11  -2   12.90    4.00
  -1 -11   2    6.90    2.10
   1 -11  -2    4.10    2.30
  -1  11  -2    6.70    3.80
   1  11   2    6.10    4.40
  -1   0  -3    1.10    0.60
  -1   0   3    0.40    1.60
  -1   0  -3    1.00    0.70
  -1   0   3    0.70    0.60
   1   0   3    1.40    2.40
   1   0   3    0.30    0.70
   1   0  -3    1.30    0.50
  -1   0   3   -0.80    1.20
   1   0   3   -0.10    1.30
  -1   1   3  192.88   10.80
   1  -1   3  191.78   10.80
  -1  -1  -3  151.48   11.40
   1  -1   3  187.58   10.80
  -1   1  -3  189.88   10.80
   1  -1  -3  161.18   11.00
   1  -1  -3  188.68   10.60
   1   1   3  190.78   10.90
  -1  -1   3  206.48   10.70
   1  -2   3   89.89    6.30
   1  -2   3   89.59    5.80
   1  -2   3   99.19    5.70
   1   2  -3   84.79    6.30
  -1  -2  -3  100.89    6.10
   1   2  -3   97.09    5.80
  -1  -2   3  103.69    5.60
  -1  -2   3   94.69    6.30
  -1   2  -3   90.39    5.80
   1   2   3   92.69    5.90
   1  -2  -3   94.29    5.50
   1   3  -3    2.20    0.70
   1  -3   3    5.60    0.90
  -1   3   3    3.60    2.10
   1  -3   3    3.30    1.60
   1   3  -3    2.00    1.50
   1  -3   3    1.40    0.70
  -1   3   3   -0.10    0.70
  -1   3  -3    5.30    1.70
   1   3   3    1.80    0.90
   1  -3  -3    2.70    0.40
  -1  -3   3    2.60    1.40
  -1  -3   3    0.00    0.70
   1   3   3   -0.10    2.10
  -1   3  -3    2.80    0.80
  -1  -3   3    1.60    0.50
   1  -4   3  360.66   21.70
   1   4  -3  337.47   21.90
  -1   4   3  362.96   22.90
   1   4  -3  374.96   21.20
   1  -4   3  386.56   21.00
  -1   4   3  378.96   21.40
   1  -4   3  359.96   21.20
  -1   4  -3  373.06   22.10
  -1   4  -3  353.16   21.20
  -1  -4   3  386.26   20.80
   1   4   3  387.46   21.30
  -1  -4   3  380.86   21.20
  -1  -4   3  366.06   21.70
   1   4   3  348.47   23.10
   1  -5   3  218.68   14.00
  -1   5   3  229.68   15.70
   1   5  -3  220.68   14.40
   1  -5   3  237.28   13.20
   1  -5   3  224.38   13.40
   1   5  -3  221.28   13.40
  -1   5   3  236.38   13.60
   1   5   3  241.78   13.60
  -1  -5   3  226.68   13.90
  -1   5  -3  231.48   13.40
  -1   5  -3  217.98   14.40
   1   5   3  205.58   15.60
  -1  -5   3  232.48   13.40
  -1  -5   3  241.18   13.00
  -1   6   3    7.80    3.40
   1   6  -3   13.50    2.70
   1  -6   3    4.70    1.10
   1   6  -3    5.70    1.10
  -1   6   3    5.80    1.40
   1  -6   3    6.10    2.20
  -1  -6   3    4.70    2.00
   1   6   3    4.10    3.60
  -1  -6   3    7.50    1.20
   1   6   3    7.60    1.50
  -1   6  -3    6.60    2.50
  -1   6  -3    4.30    1.00
   1   7  -3   51.09    5.40
   1  -7   3   39.90    4.30
   1   7  -3   46.80    3.20
  -1  -7  -3   48.80    4.70
   1  -7   3   46.70    3.30
  -1   7   3   30.30    5.90
   1   7   3   32.30    5.90
  -1  -7   3   40.00    4.20
   1  -7  -3   37.70    4.80
  -1   7  -3   36.10    4.80
   1   7   3   49.10    3.60
  -1   7  -3   43.70    3.10
   1  -8   3  154.78   10.60
   1   8  -3  156.38   11.50
  -1   8   3  168.68   12.90
  -1  -8  -3  177.58   10.90
   1  -8   3  160.58    9.70
   1   8  -3  153.18    9.60
  -1   8  -3  164.98    9.60
  -1   8  -3  149.19   11.50
   1  -8  -3  164.98   11.20
  -1  -8   3  168.08   10.50
   1   8   3  147.29   12.80
  -1   9   3   33.30    5.80
   1   9  -3   26.20    4.50
   1  -9   3   25.70    3.50
  -1  -9  -3   28.10    3.50
   1  -9  -3   39.50    4.30
  -1  -9   3   25.10    3.40
   1   9   3   25.70    5.50
  -1   9  -3   31.00    5.00
  -1  10   3   -0.10    3.30
   1  10  -3    0.50    2.90
   1 -10   3    2.10    1.90
  -1 -10  -3    0.80    1.70
  -1  10  -3    3.20    3.00
   1  10   3    2.70    3.60
  -1 -10   3    1.00    1.90
   1 -10  -3    2.70    2.10
   1  11  -3   10.90    4.10
   1 -11   3   12.90    2.70
  -1  11   3   15.30    4.50
  -1  11  -3   13.60    4.40
   1  11   3    8.40    4.30
  -1 -11   3    9.00    2.50
   1   0   4    2.80    1.50
  -1   0   4    0.00    1.30
  -1   0  -4    0.40    0.70
  -1   0   4    0.40    0.70
  -1   0   4    3.20    1.60
   1   0  -4    1.50    0.70
   1   0   4   -0.20    0.80
  -1   0  -4    0.30    0.70
  -1   1   4   22.70    2.00
   1   1  -4   20.40    1.80
   1  -1   4   22.90    1.90
  -1  -1  -4   17.90    2.40
  -1  -1  -4   20.40    1.60
   1  -1   4   19.90    2.50
   1  -1  -4   20.50    1.60
  -1  -1   4   20.80    2.60
  -1  -1   4   19.10    1.70
  -1   1  -4   17.30    1.80
   1  -1  -4   20.20    1.60
   1   1   4   17.10    1.90
   1  -2   4  654.73   38.60
   1   2  -4  665.43   38.60
  -1  -2  -4  709.23   39.10
  -1  -2  -4  665.53   38.40
   1  -2   4  657.83   39.10
   1  -2   4  696.93   38.50
  -1   2   4  708.83   38.70
  -1  -2   4  708.23   38.40
  -1  -2   4  646.44   39.00
   1   2   4  654.43   38.70
  -1   2  -4  682.93   38.60
   1  -2  -4  695.73   38.80
   1  -2  -4  700.53   38.40
  -1   3   4   23.90    2.20
   1  -3   4   25.40    1.90
   1  -3   4   19.10    2.70
  -1  -3  -4   22.90    2.50
   1   3  -4   23.30    3.00
   1  -3   4   23.40    2.10
   1   3  -4   24.10    2.10
  -1  -3   4   24.30    1.80
   1  -3  -4   25.60    2.30
   1  -3  -4   26.60    1.70
  -1   3  -4   27.00    2.10
  -1  -3   4   27.50    2.80
  -1   3  -4   21.60    3.00
   1   3   4   24.30    2.20
  -1   4   4  159.38   10.10
   1  -4   4  152.88   10.50
   1   4  -4  162.78   10.90
   1  -4   4  173.28    9.70
  -1  -4  -4  176.78   10.40
   1  -4   4  170.38   10.00
   1   4  -4  165.88    9.90
  -1   4  -4  163.78    9.90
  -1   4  -4  158.38   10.90
  -1  -4   4  172.88    9.50
   1  -4  -4  173.08    9.50
   1   4   4  161.28   10.00
  -1  -4   4  155.58   10.40
  -1   5   4   25.70    4.10
   1   5  -4   20.40    2.10
   1  -5   4   23.80    1.70
   1  -5   4   22.60    2.90
   1   5  -4   24.10    3.50
  -1   5   4   20.10    2.30
   1  -5   4   19.80    2.00
  -1  -5   4   18.80    1.40
  -1  -5   4   19.40    2.80
   1   5   4   19.50    4.20
  -1   5  -4   20.40    2.00
  -1   5  -4   23.30    3.40
   1   5   4   20.20    2.20
  -1   6   4  440.36   24.60
   1  -6   4  404.96   24.30
   1  -6   4  402.46   25.00
  -1   6   4  438.16   26.40
   1   6  -4  423.36   24.30
   1   6  -4  406.26   25.50
  -1   6  -4  429.56   25.70
   1   6   4  437.36   26.80
  -1  -6   4  420.96   25.00
  -1   6  -4  422.16   24.30
   1   6   4  434.46   24.50
   1  -7   4    4.60    1.20
  -1   7   4    2.00    1.20
   1  -7   4    0.80    1.80
  -1   7   4    1.70    3.00
   1   7  -4    0.90    2.00
   1   7  -4    0.50    0.90
   1   7   4   -1.20    2.80
  -1   7  -4    0.30    0.90
  -1   7  -4    1.80    2.20
  -1  -7   4    2.90    2.00
   1   7   4    0.10    1.20
   1  -8   4   91.59    6.80
  -1  -8  -4   84.19    7.00
   1   8  -4   83.19    5.60
   1   8  -4   77.39    7.30
  -1   8   4   95.09    8.50
  -1  -8   4   84.59    6.40
   1   8   4   85.09    5.90
   1  -8  -4   88.49    7.40
  -1   8  -4   87.79    7.60
  -1   8  -4   85.29    5.50
   1   8   4   75.99    8.70
  -1   9   4   59.79    7.00
  -1  -9  -4   53.89    4.90
   1   9  -4   40.80    5.70
   1  -9   4   44.40    4.70
  -1   9  -4   43.40    5.80
   1   9   4   48.80    6.80
   1  -9  -4   55.69    5.60
  -1  -9   4   49.99    4.80
   1  10  -4  157.98   12.00
   1 -10   4  134.09   10.30
  -1  10   4  170.18   12.40
  -1  10  -4  168.68   12.20
   1 -10  -4  164.38   10.90
   1  10   4  168.48   12.70
  -1 -10   4  149.19   10.30
   1  11  -4    1.80    3.00
   1 -11   4    1.70    2.00
  -1  11   4    2.00    3.00
  -1 -11  -4    1.00    2.00
   1  11   4   -2.00    3.00
  -1  11  -4   -1.80    3.30
  -1 -11   4    0.50    1.80
  -1   0   5    0.10    0.70
   1   0   5    0.40    0.80
   1   0  -5   -0.40    0.60
   1   0   5   -0.50    1.40
  -1   0   5    0.30    0.70
  -1   0  -5    1.30    0.60
  -1   0  -5   -1.20    0.60
  -1   0   5   -0.50    1.30
  -1  -1  -5    7.20    1.00
   1   1  -5    4.70    1.00
  -1   1   5    6.10    1.20
   1  -1   5    6.40    1.90
   1  -1   5    5.70    1.10
   1   1   5    5.60    1.10
  -1  -1   5    5.10    1.00
  -1   1  -5    5.80    1.10
   1  -1  -5    9.50    1.10
  -1  -1   5    6.10    1.80
  -1  -2  -5   -0.40    1.90
   1   2  -5    1.40    0.80
   1  -2   5    3.00    1.70
  -1   2   5    1.30    0.90
   1  -2   5    2.30    0.80
  -1  -2  -5    2.00    0.70
   1   2   5    3.90    1.10
  -1   2  -5    2.50    0.90
  -1  -2   5    1.50    0.70
   1  -2  -5    2.80    1.60
   1  -2  -5    1.60    0.60
  -1  -2   5    2.10    1.50
   1   3  -5   19.30    2.00
  -1  -3  -5   16.50    1.40
   1   3  -5   13.60    2.60
   1  -3   5   17.20    2.70
  -1   3   5   16.40    1.90
   1  -3   5   18.10    1.60
  -1  -3  -5   18.60    2.70
   1  -3  -5   17.10    1.40
  -1  -3   5   14.60    2.50
   1   3   5   14.80    1.90
  -1   3  -5   17.70    1.90
  -1  -3   5   17.30    1.50
  -1   3  -5   16.00    2.80
   1  -3  -5   18.40    2.40
   1   4  -5  298.07   17.10
  -1   4   5  276.17   17.20
   1   4  -5  295.67   18.10
  -1  -4  -5  310.77   17.60
   1  -4   5  289.67   17.70
   1  -4   5  304.27   16.80
  -1   4  -5  275.27   18.20
  -1  -4   5  294.87   17.70
   1  -4  -5  309.17   17.40
   1   4   5  288.47   17.20
   1  -4  -5  273.77   16.70
  -1   4  -5  299.47   17.10
  -1  -4   5  295.07   16.70
  -1  -5  -5   33.20    3.50
   1   5  -5   35.80    4.20
   1   5  -5   34.30    3.00
   1  -5   5   39.10    2.50
  -1   5   5   37.90    3.20
   1  -5   5   35.20    3.70
   1   5   5   33.90    3.20
   1  -5  -5   42.90    3.50
  -1   5  -5   38.10    3.00
  -1   5  -5   42.40    4.70
  -1  -5   5   30.00    3.60
   1   6  -5   13.50    3.00
   1   6  -5   11.40    1.70
  -1  -6  -5   11.50    2.20
   1  -6   5   11.40    2.50
  -1   6   5    9.50    1.90
  -1  -6   5   13.00    2.40
  -1   6  -5   15.50    1.80
   1   6   5   15.70    2.10
  -1   6  -5   10.30    2.90
   1   7  -5    9.60    3.00
  -1  -7  -5    8.60    2.10
   1   7  -5    6.80    1.40
   1  -7   5    5.70    2.30
  -1   7   5    8.80    1.80
   1   7   5    7.10    3.30
  -1  -7   5    4.10    2.10
  -1   7  -5   13.90    3.20
  -1   7  -5    6.30    1.40
   1   7   5    5.60    1.60
  -1  -8  -5  164.68   10.50
   1   8  -5  144.99   11.10
   1  -8   5  145.59   10.30
   1   8  -5  156.38    9.50
  -1  -8  -5  153.68   10.80
   1   8   5  149.29   11.90
   1   8   5  157.18    9.80
  -1   8  -5  149.19   11.40
  -1   8  -5  150.98    9.40
  -1  -8   5  155.38   10.30
   1   9  -5    0.60    1.30
   1   9  -5    0.30    2.60
   1  -9   5    2.80    2.20
  -1  -9  -5    2.40    1.90
  -1  -9  -5    4.40    2.20
  -1   9  -5    6.10    3.40
   1  -9  -5    4.10    2.40
  -1  -9   5    1.90    1.90
   1  -9  -5    5.20    2.00
   1   9   5    0.70    3.10
  -1   9  -5    1.70    1.20
   1  10  -5    3.20    3.20
  -1 -10  -5    2.00    2.20
   1 -10   5    1.10    2.00
  -1 -10   5    2.10    1.90
   1 -10  -5   -0.40    2.10
  -1  10  -5    3.00    3.30
   1  10   5   -0.60    3.00
  -1   0   6    0.80    0.80
   1   0  -6    0.40    0.70
  -1   0   6    0.70    1.80
  -1   0  -6    0.10    0.80
   1   0   6    0.20    0.80
   1   0   6    0.40    1.60
   1  -1   6  246.68   14.50
  -1  -1  -6  236.58   14.40
   1   1  -6  255.57   14.60
  -1  -1  -6  254.37   14.30
   1  -1   6  235.18   15.30
  -1   1   6  250.57   14.70
  -1  -1   6  257.07   14.50
  -1  -1   6  244.28   15.30
   1  -1  -6  250.77   14.50
   1   1   6  249.38   14.70
  -1   1  -6  252.67   14.60
  -1  -2  -6  138.79    8.90
   1  -2   6  153.88    9.70
  -1  -2  -6  147.79    8.60
   1  -2   6  148.49    8.80
  -1   2   6  145.89    9.00
   1   2  -6  146.09    8.90
  -1   2  -6  149.69    8.90
   1   2   6  145.29    9.00
   1  -2  -6  140.09    8.60
  -1  -2   6  145.69    8.70
  -1  -2   6  148.49    9.60
   1  -3   6    4.20    0.90
  -1  -3  -6    0.00    2.20
   1   3  -6    2.10    2.00
   1  -3   6    7.70    2.20
   1   3  -6    3.70    1.10
  -1  -3  -6    7.80    1.00
  -1   3   6    3.70    1.20
  -1   3  -6    4.90    1.30
   1  -3  -6    0.70    1.90
  -1  -3   6    5.20    0.90
  -1   3  -6    3.20    2.00
  -1  -3   6    3.40    1.80
   1  -3  -6    4.50    0.90
   1   3   6    5.00    1.40
   1  -4   6    1.70    0.70
  -1  -4  -6    3.90    2.00
  -1   4   6    1.30    1.10
   1   4  -6    2.70    1.10
   1  -4   6    2.20    2.00
   1   4  -6    4.10    2.30
   1  -4  -6    2.80    1.80
  -1  -4   6   -0.60    1.60
  -1   4  -6    1.60    1.10
  -1  -4   6    2.30    0.60
   1   4   6    0.60    1.10
  -1   4  -6   -1.70    1.90
   1   5  -6  196.28   12.10
  -1  -5  -6  211.08   12.70
   1  -5   6  195.78   12.80
  -1   5   6  193.58   12.20
   1   5  -6  196.18   13.20
  -1   5  -6  219.28   13.50
   1   5   6  196.28   12.20
  -1   5  -6  207.18   12.10
  -1  -5   6  196.28   12.70
   1  -5  -6  194.78   12.50
   1   6  -6   13.40    3.10
   1   6  -6   19.60    2.10
   1  -6   6   15.60    2.70
  -1   6   6   11.50    2.10
  -1  -6  -6   12.50    2.50
  -1  -6   6   12.20    2.50
  -1   6  -6   13.00    1.80
   1   6   6   14.40    2.10
  -1   6  -6   11.20    3.10
  -1   7   6    1.50    1.30
   1   7  -6    1.40    1.10
   1  -7   6    2.80    1.90
   1   7  -6    4.10    2.40
   1   7   6    2.40    1.50
  -1   7  -6   -0.40    1.10
  -1   7  -6    5.70    2.80
  -1  -7   6   -0.20    1.90
   1  -8   6   12.00    2.70
   1   8  -6   18.20    3.80
   1   8  -6   11.70    1.90
  -1   8   6   13.90    2.20
  -1  -8   6   13.30    2.70
  -1   8  -6   16.90    2.10
  -1   8  -6   12.10    3.60
   1   8   6   14.20    2.20
   1   9  -6   11.00    3.50
  -1  -9  -6    5.20    2.80
   1   9  -6    5.10    1.50
   1  -9   6    7.80    2.40
  -1   9  -6    3.20    1.40
  -1   9  -6   10.50    3.50
  -1  -9   6    7.10    2.30
   1  -9  -6    8.60    2.60
   1  10  -6   19.20    4.60
   1 -10   6   12.30    2.70
  -1  10  -6   11.80    4.00
  -1 -10   6   11.10    2.50
   1   0   7    0.10    1.80
   1   0  -7   -0.40    0.80
  -1   0  -7   -0.50    0.80
   1   0   7    1.00    1.00
  -1   0   7   -0.10    0.90
  -1   1   7   37.30    3.20
  -1  -1  -7   34.40    2.90
   1  -1   7   41.60    3.00
   1  -1   7   37.40    4.30
   1   1  -7   37.00    3.00
  -1  -1   7   40.80    4.30
  -1  -1   7   36.80    3.00
  -1   1  -7   44.10    3.10
   1   1   7   34.40    3.10
   1  -1  -7   42.40    2.90
   1  -2   7   65.39    5.70
  -1  -2  -7   66.59    4.60
   1  -2   7   70.69    4.70
   1   2  -7   70.69    4.80
  -1   2   7   69.09    4.90
  -1  -2   7   72.79    4.60
   1   2   7   71.39    5.00
  -1  -2   7   72.59    5.70
   1  -2  -7   71.99    4.60
  -1   2  -7   70.99    4.90
  -1  -3  -7    8.20    1.10
   1   3  -7    6.30    1.30
   1  -3   7    7.10    2.40
  -1   3   7    6.80    1.50
   1  -3   7    8.30    1.20
   1   3  -7    3.60    2.30
   1  -3  -7    7.90    1.10
  -1  -3   7    7.20    1.10
   1   3   7    6.50    1.60
  -1   3  -7    5.70    2.50
  -1  -3   7    8.90    2.20
  -1   3  -7    7.50    1.50
  -1   4   7  107.09    6.80
   1   4  -7  109.69    8.00
   1  -4   7   94.89    6.10
   1   4  -7   95.89    6.50
   1  -4   7   98.69    7.40
  -1   4  -7  115.99    8.30
  -1  -4   7   98.79    7.30
  -1   4  -7   92.39    6.50
   1   4   7  101.29    6.70
  -1   5   7   80.19    5.90
   1   5  -7   92.09    7.30
   1  -5   7   81.39    6.60
   1   5  -7   84.59    5.80
  -1  -5   7   92.89    6.50
  -1   5  -7   91.09    5.80
  -1   5  -7   84.39    7.30
   1   5   7   84.49    5.90
   1   6  -7   11.80    3.10
   1  -6   7   11.10    2.50
  -1   6   7    9.80    2.00
   1   6  -7   10.60    1.90
  -1   6  -7   14.10    1.90
   1   6   7    9.90    1.90
  -1   6  -7   14.60    3.30
  -1  -6   7   11.20    2.40
   1  -7   7   11.10    2.70
  -1   7   7   12.50    2.10
   1   7  -7    9.90    1.70
   1   7  -7   11.30    3.30
   1   7   7    7.80    1.90
  -1  -7   7    8.30    2.30
  -1   7  -7    8.10    3.10
  -1   7  -7   10.60    1.80
   1   8  -7   55.99    6.30
  -1   8   7   54.29    4.40
   1  -8   7   44.30    4.90
   1   8  -7   53.79    4.10
  -1   8  -7   53.69    6.50
  -1   8  -7   51.49    4.10
  -1  -8   7   51.79    4.90
   1   8   7   46.10    4.30
   1   9  -7   31.30    5.00
   1  -9   7   27.90    3.70
   1   9  -7   24.70    2.80
  -1   9  -7   37.50    5.60
  -1   9  -7   24.10    2.70
  -1  -9   7   24.00    3.30
  -1   0  -8   -0.40    0.90
   1   0  -8   -0.50    0.70
  -1   0   8    0.00    1.00
   1   0   8    1.30    1.00
   1  -1   8   19.10    2.10
  -1   1   8   21.30    2.30
  -1  -1  -8   19.10    2.00
   1   1  -8   17.50    2.00
   1  -1   8   19.70    3.30
  -1  -1   8   15.30    1.90
   1   1   8   23.60    2.40
  -1  -1   8   15.30    2.90
  -1   1  -8   17.80    2.10
   1  -1  -8   22.10    2.10
  -1   2   8   57.29    4.10
  -1  -2  -8   51.79    3.70
   1  -2   8   52.79    3.80
   1  -2   8   54.09    5.30
   1   2  -8   51.79    4.00
  -1   2  -8   55.19    4.00
   1  -2  -8   54.39    3.70
   1   2   8   52.19    4.10
  -1  -2   8   50.79    3.70
  -1  -2   8   55.29    5.00
   1   3  -8   17.00    2.10
   1  -3   8   16.90    1.80
  -1   3   8   14.60    2.20
   1   3  -8   15.50    3.10
   1  -3   8   13.00    2.80
  -1  -3   8   13.90    2.80
  -1  -3   8   15.00    1.70
  -1   3  -8   20.40    3.50
   1   3   8   17.00    2.30
  -1   3  -8   14.50    2.00
   1   4  -8   24.70    3.90
   1  -4   8   28.10    3.50
   1   4  -8   22.90    2.50
  -1   4   8   21.60    2.60
  -1  -4   8   26.60    3.40
  -1   4  -8   21.20    2.50
  -1   4  -8   29.30    4.20
   1   4   8   33.30    3.00
  -1   5   8    1.50    1.20
   1  -5   8    0.60    1.90
   1   5  -8    0.50    1.20
   1   5  -8    1.50    2.10
  -1  -5   8    0.20    1.70
  -1   5  -8    1.20    2.30
  -1   5  -8    0.00    1.00
   1   5   8    2.80    1.40
   1  -6   8   76.09    6.70
  -1   6   8   89.99    6.20
   1   6  -8   85.39    5.90
   1   6  -8   92.99    7.50
   1   6   8   85.49    6.10
  -1   6  -8   84.89    5.90
  -1   6  -8   95.19    7.90
  -1  -6   8   78.19    6.60
   1   7  -8    3.40    1.40
  -1   7   8    2.20    1.50
   1   7  -8    1.30    2.60
   1  -7   8    2.60    2.10
  -1  -7   8    5.50    2.20
  -1   7  -8    2.00    1.30
  -1   7  -8    1.90    2.50
   1   7   8    3.70    1.60
   1  -8   8   18.70    3.10
  -1   8   8   18.00    2.70
   1   8  -8   11.10    2.10
   1   8  -8   24.90    4.50
  -1  -8   8   21.40    3.10
  -1   8  -8   25.50    4.80
  -1   8  -8   18.90    2.40
   1   8   8   15.30    2.50
   1   0   9    0.10    1.10
   1   0  -9   -0.70    1.00
  -1   0  -9    1.60    1.00
  -1   0   9    0.80    1.00
   1   1  -9    4.30    1.30
  -1   1   9    5.10    1.40
  -1  -1  -9    5.80    1.30
   1  -1   9    5.10    1.30
   1  -1   9    8.20    2.50
   1  -1  -9    3.80    1.30
   1   1   9    3.60    1.30
  -1   1  -9    5.50    1.30
  -1  -1   9    4.30    1.20
  -1  -2  -9   27.50    2.50
   1  -2   9   22.90    2.30
  -1   2   9   26.70    2.80
   1   2  -9   23.80    2.50
   1  -2   9   19.60    3.30
   1  -2  -9   26.40    2.50
  -1  -2   9   24.90    2.30
  -1  -2   9   24.60    3.40
  -1   2  -9   22.40    2.50
   1   2   9   23.60    2.70
   1  -3   9    4.40    2.40
  -1   3   9   10.30    1.80
   1   3  -9    6.20    2.60
   1   3  -9    4.30    1.40
  -1   3  -9    4.40    1.50
  -1   3  -9    6.90    2.50
   1   3   9    7.50    1.70
  -1  -3   9    5.80    2.40
   1  -4   9  135.19    9.20
  -1   4   9  122.29    8.30
   1   4  -9  131.79    9.50
   1   4  -9  124.99    8.30
   1   4   9  128.09    8.40
  -1  -4   9  133.39    9.10
  -1   4  -9  126.69    8.30
  -1   4  -9  127.99    9.60
   1  -5   9    2.00    1.80
   1   5  -9   -0.50    1.30
   1   5  -9    1.70    2.40
  -1   5   9    3.00    1.50
  -1   5  -9    0.70    1.40
  -1  -5   9   -2.00    1.60
   1   5   9   -0.30    1.30
  -1   5  -9    1.50    2.50
   1   6  -9   38.40    5.00
   1   6  -9   27.80    3.10
  -1   6   9   36.00    3.40
   1  -6   9   35.40    4.10
  -1   6  -9   28.30    3.10
   1   6   9   26.70    3.10
  -1  -6   9   32.20    3.90
  -1   6  -9   31.40    4.70
   1   7  -9    0.80    2.70
   1  -7   9    1.70    2.00
  -1   7   9    1.40    1.50
   1   7  -9    3.40    1.50
   1   7   9    1.50    1.50
  -1   7  -9    2.20    3.10
  -1  -7   9    3.70    2.00
  -1   7  -9    1.40    1.40
  -1   0  10    1.00    1.10
  -1   0 -10   -0.80    0.90
   1   0  10    1.40    1.10
   1   0 -10   -0.90    1.00
   1   1 -10   23.40    2.50
  -1   1  10   27.40    2.80
  -1  -1 -10   27.20    2.60
   1  -1  10   20.40    2.40
   1   1  10   24.40    2.70
  -1  -1  10   24.00    2.50
  -1   1 -10   25.60    2.60
   1  -1 -10   26.30    2.50
   1  -2  10  106.89    8.00
   1  -2  10   97.29    6.50
   1   2 -10  106.89    8.00
  -1   2  10  101.29    6.80
   1   2 -10  102.09    6.70
  -1  -2  10   87.19    7.20
  -1   2 -10  106.89    6.80
  -1  -2  10  109.99    7.80
   1   2  10  105.99    6.90
   1  -3  10   -1.00    2.00
   1   3 -10    2.30    2.20
   1   3 -10    1.20    1.10
  -1   3  10    1.40    1.30
  -1   3 -10    0.60    2.20
  -1   3 -10    1.20    1.20
   1   3  10    1.70    1.40
  -1  -3  10    1.60    1.90
   1  -4  10    0.50    1.90
  -1   4  10    1.40    1.40
   1   4 -10   -1.80    1.90
   1   4 -10   -0.50    1.20
  -1   4 -10    1.10    2.30
   1   4  10    1.40    1.30
  -1  -4  10    1.50    2.00
  -1   4 -10   -0.60    1.30
   1   5 -10   19.90    2.60
  -1   5  10   23.40    2.90
   1  -5  10   24.10    3.40
   1   5 -10   19.50    3.80
  -1  -5  10   22.30    3.50
  -1   5 -10   26.50    4.20
  -1   5 -10   25.30    2.70
   1   5  10   25.50    3.00
  -1   6  10   12.80    2.30
   1   6 -10   11.70    2.10
   1   6 -10   15.10    3.50
   1  -6  10   11.70    2.60
  -1   6 -10    8.00    2.00
   1   6  10   17.10    2.50
  -1  -6  10   13.30    2.80
  -1   6 -10   17.90    3.60
   1   0 -11   -1.00    1.10
  -1   0  11    0.40    1.10
   1   0  11   -1.00    1.10
  -1   0 -11    2.20    1.30
   1  -1  11   10.90    1.70
   1   1 -11    7.70    1.70
  -1   1  11    4.90    1.50
  -1   1 -11    6.70    1.60
  -1  -1  11    8.60    1.60
   1   1  11    6.60    1.60
   1   2 -11   37.20    3.30
  -1   2  11   34.90    3.30
   1   2 -11   36.70    4.50
   1   2  11   37.50    3.40
  -1   2 -11   34.40    3.30
  -1   2 -11   30.40    4.30
   1   3 -11    1.30    1.40
  -1   3  11    4.50    1.60
   1  -3  11    5.40    2.30
   1   3 -11    2.40    2.30
  -1   3 -11    3.70    2.40
  -1   3 -11    2.40    1.40
   1   3  11    2.80    1.50
  -1   4  11   17.50    2.50
   1   4 -11   17.10    2.40
   1   4 -11   19.70    3.50
   1  -4  11   18.50    3.20
  -1  -4  11   15.20    3.00
  -1   4 -11   22.60    4.00
  -1   4 -11   17.80    2.40
   1   4  11   15.80    2.50
   1   0 -12    0.40    1.20
   1   0  12    0.60    1.20
  -1   0  12    1.10    1.20
  -1   0 -12   -0.80    1.20
  -2   0   0    0.10    0.50
  -2   0   0    0.30    0.40
  -2   0   0   -0.20    0.10
   2   0   0    0.10    0.10
   2   0   0    0.10    0.20
  -2   1   0   14.00    1.30
  -2  -1   0   16.50    1.10
  -2  -1   0   20.20    1.90
   2   1   0   10.30    1.20
   2  -1   0   15.50    1.30
   2   1   0   15.60    1.30
  -2  -1   0   14.50    1.00
   2   2   0   15.80    1.10
   2   2   0   16.00    1.40
  -2   2   0   17.20    1.60
  -2   2   0   14.80    1.10
  -2   2   0   15.20    1.80
   2  -2   0   27.80    2.50
   2   2   0   18.70    1.10
  -2  -2   0   14.70    1.50
   2  -2   0   12.50    1.30
  -2  -2   0   16.60    1.10
  -2  -2   0   15.30    1.10
   2   2   0   13.30    2.00
   2  -3   0  225.18   13.90
  -2  -3   0  230.58   13.40
   2   3   0  209.98   13.00
  -2   3   0  199.08   13.10
  -2   3   0  227.98   13.70
   2   3   0  234.88   12.80
   2   3   0  233.68   13.00
   2   3   0  229.78   13.90
   2  -3   0  236.28   13.00
  -2  -3   0  242.98   12.90
  -2   3   0  228.48   12.80
  -2  -4   0  719.63   43.70
   2  -4   0  779.12   43.30
   2  -4   0  767.02   44.20
   2   4   0  773.62   44.40
  -2  -4   0  790.82   43.20
   2   4   0  788.72   43.30
  -2   4   0  758.42   44.30
  -2   5   0   17.70    3.00
   2  -5   0   23.00    1.70
  -2  -5   0   21.70    2.50
   2   5   0   19.80    3.20
  -2  -5   0   23.30    1.70
   2  -5   0   24.10    3.10
   2   6   0  493.55   30.40
  -2  -6   0  533.75   28.70
   2  -6   0  502.55   29.80
  -2   6   0  486.35   30.40
  -2  -6   0  473.15   29.40
   2  -6   0  539.25   28.80
   2   7   0    3.30    2.60
  -2  -7   0    3.90    1.70
  -2   7   0    1.50    2.60
   2  -7   0    2.60    1.90
  -2   8   0    1.60    2.60
   2   8   0    3.70    3.10
  -2  -8   0    4.60    1.70
   2  -8   0    0.70    1.90
   2   9   0    2.90    2.90
  -2   9   0   -0.10    2.90
  -2  -9   0    1.30    1.60
   2  -9   0   -0.40    1.80
  -2 -10   0    3.70    1.90
   2  10   0   12.50    4.30
  -2  10   0    7.00    3.70
   2 -10   0    8.80    2.40
  -2  11   0    2.20    3.70
   2 -11   0   -0.70    1.90
   2  11   0    4.00    3.90
   2   0  -1   21.60    1.50
  -2   0  -1   26.60    2.90
   2   0   1   34.60    3.60
   2  -1   1    6.10    1.00
  -2   1   1    1.20    1.10
   2  -1   1    0.80    0.80
   2   1  -1    2.90    0.80
  -2  -1  -1    1.70    0.60
  -2   1   1    1.60    0.50
   2   1  -1    2.80    0.90
  -2   1   1    2.00    0.20
   2   1  -1    1.30    0.50
   2   1  -1    2.50    0.30
  -2  -1   1    2.60    0.30
   2  -1  -1    2.00    0.30
  -2  -1   1    3.20    0.90
   2   1   1    2.10    0.60
  -2   1  -1    2.60    0.50
   2   1   1    5.90    1.90
  -2   1  -1    1.30    0.70
   2  -1  -1    4.40    1.40
   2  -2   1  486.25   29.00
  -2   2   1  529.55   28.80
   2   2  -1  503.55   29.00
   2   2  -1  502.25   28.70
   2  -2   1  530.45   28.70
  -2  -2   1  488.45   28.80
  -2   2  -1  488.05   29.00
   2  -2  -1  514.85   28.50
   2   2   1  513.15   28.70
   2   2   1  479.95   29.70
  -2  -2   1  542.45   28.70
   2   3  -1  263.57   15.10
  -2   3   1  243.28   16.10
  -2  -3  -1  230.68   15.00
  -2  -3  -1  269.67   14.80
   2  -3   1  275.87   15.10
   2  -3   1  270.57   15.70
   2   3  -1  272.87   15.80
  -2   3  -1  254.97   15.00
  -2   3  -1  258.17   15.60
  -2  -3   1  264.87   15.10
  -2  -3   1  258.57   15.40
  -2  -3   1  281.77   14.90
   2   3   1  282.07   15.10
   2  -4   1  265.27   16.30
   2   4  -1  274.27   15.50
   2  -4   1  272.97   15.60
  -2   4   1  250.97   16.90
  -2  -4  -1  262.17   16.20
  -2  -4  -1  272.47   15.30
   2   4  -1  279.27   15.50
   2   4  -1  266.87   16.50
   2   4   1  260.27   17.00
  -2  -4   1  294.17   15.40
  -2  -4   1  249.08   15.90
   2   4   1  278.17   15.60
  -2   4  -1  262.97   15.50
  -2   4  -1  292.27   15.80
  -2   4  -1  266.17   16.40
   2  -4  -1  271.57   15.50
  -2  -4   1  279.57   15.60
   2   5  -1   12.50    2.50
   2   5  -1   12.20    1.20
  -2  -5  -1    9.30    1.80
  -2   5   1    8.20    2.80
  -2  -5  -1   10.00    0.90
   2   5  -1   12.80    1.20
   2  -5   1   10.60    1.20
   2  -5   1    9.90    2.20
  -2   5  -1   13.00    1.10
   2   5   1   10.10    1.30
  -2   5  -1   10.80    2.40
   2  -5  -1   12.30    1.10
  -2  -5   1    6.20    1.60
   2   5   1   13.90    3.00
  -2   5  -1   16.10    1.50
   2  -5  -1   10.60    2.50
  -2  -5   1   10.00    1.20
   2  -6   1   46.30    3.30
   2  -6   1   54.89    4.60
  -2  -6  -1   48.50    3.10
   2   6  -1   50.89    3.20
  -2  -6  -1   53.49    4.30
   2   6  -1   49.10    5.10
  -2   6   1   48.10    5.80
  -2   6  -1   50.39    5.00
  -2   6  -1   52.19    3.10
  -2  -6   1   48.30    3.30
   2   6   1   48.00    5.80
   2  -6  -1   52.59    4.80
   2  -6  -1   54.69    3.20
  -2  -6   1   49.30    4.10
  -2   6  -1   41.10    3.30
   2  -7   1    3.80    0.90
   2  -7   1    4.80    2.00
   2   7  -1    6.90    2.80
  -2   7   1    5.50    3.20
  -2  -7  -1    4.80    1.70
  -2  -7   1    5.30    1.70
  -2   7  -1    2.30    2.30
   2  -7  -1    7.00    2.20
   2   7   1    2.30    3.10
  -2  -8  -1  237.98   14.70
   2   8  -1  244.28   16.10
  -2   8   1  222.58   16.60
   2  -8   1  232.98   14.90
   2  -8  -1  258.67   15.20
  -2   8  -1  244.48   16.10
   2   8   1  248.98   17.00
  -2  -8   1  230.18   14.60
   2  -9   1   13.80    2.60
  -2   9   1   13.40    4.00
   2   9  -1   16.50    4.00
  -2  -9  -1   16.10    2.50
   2  -9  -1   16.90    3.00
  -2  -9   1   13.10    2.40
  -2   9  -1   18.00    4.20
   2   9   1   15.30    4.60
   2  10  -1   29.60    5.00
  -2 -10  -1   14.60    2.50
  -2  10   1   16.90    4.80
   2 -10   1   19.20    3.10
   2  10   1   14.30    4.50
  -2  10  -1   18.00    4.60
  -2 -10   1   24.50    2.90
   2 -10  -1   12.70    2.80
   2  11  -1    3.20    3.40
   2 -11   1   -0.30    1.90
  -2  11   1   -3.60    3.40
   2 -11  -1   -1.90    1.90
   2  11   1   -3.40    3.80
  -2  11  -1    4.10    3.40
   2   0  -2  523.15   30.00
  -2   0  -2  480.75   30.40
  -2   0   2  575.34   30.00
  -2   0   2  544.45   30.20
   2   0   2  554.94   30.10
   2   0   2  513.45   30.20
   2  -1   2 1585.14   91.79
  -2  -1  -2 1575.84   91.89
   2  -1   2 1554.74   91.49
   2   1  -2 1675.53   91.39
  -2   1   2 1628.54   91.59
   2   1  -2 1567.44   91.49
   2  -1  -2 1617.34   91.39
   2   1   2 1784.22   92.19
  -2   1  -2 1653.23   91.69
  -2  -1   2 1708.43   91.39
  -2   1  -2 1661.93   91.59
   2   1   2 1581.34   91.59
   2   2  -2  133.19    7.90
  -2   2   2  133.99    8.00
   2  -2   2  131.99    8.00
  -2   2   2  140.79    8.90
   2  -2   2  133.99    8.10
   2  -2   2  130.69    8.40
   2   2  -2  123.09    8.30
  -2   2  -2  127.69    8.50
  -2   2  -2  138.29    8.00
   2   2   2  145.49    8.10
  -2  -2   2  147.69    7.70
   2  -2  -2  141.79    7.70
   2   2   2  116.09    9.30
  -2  -2   2  135.69    8.30
   2   3  -2 1987.20  107.29
   2  -3   2 1827.62  107.69
  -2   3   2 1702.63  108.39
   2  -3   2 1960.80  107.29
   2   3  -2 1928.31  107.89
  -2   3   2 1945.61  107.39
  -2   3  -2 1882.91  107.89
   2  -3  -2 1893.81  106.99
  -2  -3   2 1876.01  107.59
  -2   3  -2 1947.91  107.29
  -2  -3   2 2016.90  106.89
   2   3   2 1930.71  107.29
  -2  -3   2 1943.01  107.29
   2   4  -2  157.38    9.30
   2  -4   2  148.69   10.00
   2   4  -2  149.79   10.10
  -2   4   2  164.88    9.50
  -2   4   2  139.49   11.30
   2  -4   2  169.78    9.40
   2   4   2  160.98    9.40
  -2  -4   2  162.98    9.80
  -2   4  -2  156.28    9.30
   2  -4  -2  151.08    9.00
  -2  -4   2  167.38    9.30
  -2   4  -2  155.48   10.20
  -2  -4   2  163.78    9.00
  -2  -4   2  163.08    8.90
   2   4   2  134.89   11.40
   2  -5   2  375.56   21.50
   2   5  -2  358.26   22.50
  -2   5   2  366.66   21.70
  -2   5   2  346.87   23.70
   2   5  -2  381.46   21.50
   2  -5   2  363.96   22.20
  -2  -5  -2  384.96   21.10
  -2   5  -2  368.36   22.50
  -2  -5   2  390.16   21.10
  -2  -5   2  382.26   21.50
  -2  -5   2  380.96   22.00
   2   5   2  399.66   21.60
  -2   5  -2  358.96   21.40
   2  -5  -2  391.56   21.30
   2   5   2  353.36   24.00
   2   6  -2  998.50   52.79
  -2  -6  -2  958.90   53.79
   2   6  -2  936.41   54.19
  -2   6   2  800.02   54.99
   2  -6   2  942.81   53.69
   2  -6   2  959.80   52.89
  -2   6  -2  978.60   52.79
   2   6   2  978.50   52.99
  -2  -6   2  911.01   53.39
   2   6   2  832.72   55.29
  -2  -6   2  919.61   52.89
   2  -6  -2  963.60   54.39
  -2   6  -2  947.11   54.19
   2  -7   2  728.13   42.70
  -2   7   2  670.13   44.40
  -2  -7  -2  728.03   42.60
   2  -7   2  751.12   41.90
   2   7  -2  760.92   43.50
   2   7  -2  786.92   41.80
  -2  -7   2  735.93   42.50
   2   7   2  646.34   44.50
   2  -7  -2  771.72   43.30
  -2   7  -2  770.22   41.70
  -2   7  -2  737.33   43.50
  -2   8   2   35.60    6.00
   2   8  -2   32.30    4.50
   2  -8   2   36.00    3.90
   2  -8   2   33.40    2.60
  -2  -8  -2   29.70    3.40
  -2   8  -2   33.70    4.70
  -2  -8   2   33.50    3.50
   2  -8  -2   26.40    3.90
   2   8   2   26.60    5.90
  -2   9   2    3.00    3.80
  -2  -9  -2    2.60    1.60
   2  -9   2    3.40    2.00
   2   9  -2    3.60    2.80
   2  -9  -2    1.00    2.00
  -2   9  -2    6.00    2.90
  -2  -9   2    2.80    1.80
   2   9   2    3.60    3.70
  -2  10   2   52.29    7.40
  -2 -10  -2   46.50    4.30
   2 -10   2   36.60    4.30
   2  10  -2   42.40    5.80
   2 -10  -2   44.00    4.80
  -2 -10   2   44.10    4.30
  -2  10  -2   47.50    6.50
   2  10   2   44.70    7.10
  -2  11   2  160.98   12.80
   2 -11   2  151.08   10.40
   2  11  -2  167.58   12.60
  -2 -11   2  147.69   10.10
   2 -11  -2  160.88   10.70
  -2  11  -2  167.78   12.70
   2  11   2  132.49   12.80
  -2   0  -3  129.39    7.90
  -2   0   3  129.09    8.30
  -2   0   3  131.99    7.90
   2   0   3  136.19    8.00
   2   0  -3  140.29    7.90
  -2   0  -3  131.29    8.20
   2   0   3  142.59    8.40
  -2   1   3    1.60    0.70
  -2  -1  -3    1.30    2.10
   2  -1   3    1.80    0.80
   2  -1   3    1.30    1.40
   2  -1   3    0.10    0.50
   2   1  -3    0.40    0.60
  -2   1  -3    1.40    0.80
   2  -1  -3    0.90    0.50
   2  -1  -3    3.20    1.10
   2   1   3    0.80    0.80
  -2  -1   3    0.80    0.50
  -2   1  -3    0.80    0.60
  -2  -1   3    3.50    1.40
  -2   2   3  320.37   18.20
   2  -2   3  304.27   18.10
   2   2  -3  296.77   18.60
   2  -2   3  317.77   18.10
   2   2  -3  308.27   18.10
   2  -2   3  294.37   18.60
  -2  -2  -3  333.67   18.50
  -2  -2   3  334.27   17.90
   2  -2  -3  320.27   17.90
   2   2   3  326.87   18.30
   2  -3   3  236.28   14.70
   2  -3   3  235.98   14.10
  -2  -3  -3  262.57   14.60
   2   3  -3  250.77   14.20
  -2   3   3  247.78   15.20
   2  -3   3  257.07   14.10
  -2   3   3  241.78   14.30
   2   3  -3  220.98   14.70
  -2  -3   3  259.27   13.80
  -2   3  -3  234.38   14.90
  -2   3  -3  239.58   14.10
   2   3   3  225.78   15.80
  -2  -3   3  238.48   14.50
   2  -3  -3  255.67   13.80
   2   3   3  233.48   14.20
   2  -4   3  195.28   11.30
   2  -4   3  196.98   11.20
   2   4  -3  191.68   12.10
  -2   4   3  193.38   11.40
   2   4  -3  182.48   11.20
  -2   4   3  196.08   12.90
   2  -4   3  196.58   12.00
  -2  -4   3  199.08   10.80
   2   4   3  173.78   13.20
   2  -4  -3  183.88   10.80
  -2   4  -3  189.68   12.20
   2   4   3  186.78   11.40
  -2  -4   3  187.98   11.70
  -2   4  -3  199.88   11.30
   2  -5   3   25.30    2.20
   2  -5   3   23.30    2.10
  -2   5   3   26.80    2.40
   2  -5   3   23.80    3.00
   2   5  -3   23.20    2.00
  -2   5   3   19.80    4.00
   2   5  -3   19.50    3.10
  -2   5  -3   22.80    2.00
  -2   5  -3   22.00    3.20
  -2  -5   3   21.20    2.60
   2   5   3   19.50    2.10
   2   5   3   15.90    4.20
   2   6  -3   28.30    3.80
   2  -6   3   31.70    2.50
   2  -6   3   30.30    2.50
  -2   6   3   28.10    5.00
   2   6  -3   34.50    2.50
  -2   6   3   28.00    2.80
   2  -6   3   29.60    3.60
  -2  -6   3   27.40    3.10
   2   6   3   26.40    5.20
  -2   6  -3   31.60    4.10
  -2   6  -3   28.90    2.40
   2   6   3   27.50    2.60
   2  -7   3   30.10    3.80
   2  -7   3   35.30    2.70
   2   7  -3   35.60    4.50
   2   7  -3   34.20    2.60
  -2  -7  -3   35.50    4.00
  -2   7   3   33.60    5.50
   2   7   3   23.60    5.20
  -2  -7   3   34.10    3.60
  -2   7  -3   33.90    2.60
  -2   7  -3   26.80    4.20
   2  -7  -3   24.00    4.00
   2   8  -3  282.37   15.80
   2   8  -3  280.57   17.70
  -2   8   3  271.27   18.70
  -2  -8  -3  276.07   16.70
   2  -8   3  261.57   15.90
   2  -8   3  263.57   16.80
  -2   8  -3  267.17   17.80
  -2   8  -3  285.67   15.70
  -2  -8   3  270.17   16.50
   2  -8  -3  280.87   17.40
   2   8   3  219.38   18.60
  -2   9   3   15.40    4.40
  -2  -9  -3   12.40    2.50
   2   9  -3   16.40    3.90
   2  -9   3   16.70    3.00
   2  -9  -3   14.70    3.10
   2   9   3   14.10    4.70
  -2  -9   3   16.80    2.70
  -2   9  -3   17.20    4.10
  -2  10   3    9.30    4.10
   2 -10   3   14.30    2.80
   2  10  -3   11.50    3.60
  -2  10  -3   14.90    3.80
  -2 -10   3    9.50    2.40
   2 -10  -3   11.00    2.80
   2  10   3   17.40    4.70
  -2  11   3    4.60    3.50
   2  11  -3    5.30    3.40
   2 -11   3   -0.20    1.80
  -2  11  -3   -0.30    3.20
   2  11   3    2.40    3.80
   2 -11  -3    5.50    2.50
  -2 -11   3    2.00    2.00
   2   0   4   25.20    2.10
  -2   0   4   21.00    2.50
   2   0  -4   22.90    1.90
  -2   0   4   24.70    2.00
  -2   0  -4   20.20    1.90
   2   0   4   24.90    2.80
  -2   0  -4   23.20    2.10
  -2  -1  -4   10.60    2.30
   2  -1   4    7.00    1.10
   2   1  -4    9.20    1.10
  -2  -1  -4    7.70    1.00
   2  -1   4   10.90    2.00
  -2   1   4    8.00    1.30
   2  -1   4    8.90    1.10
  -2  -1   4    6.80    1.00
   2  -1  -4    8.30    1.00
  -2   1  -4    7.90    1.20
  -2  -1   4    9.20    1.80
   2   1   4    8.10    1.30
  -2   1  -4   10.90    1.20
  -2   2   4    3.30    1.00
   2   2  -4    3.60    0.90
   2  -2   4    5.30    1.00
   2  -2   4    3.40    0.90
  -2  -2  -4    5.40    1.90
   2   2  -4    3.80    1.60
   2  -2   4    3.50    1.60
   2   2   4    8.40    1.20
  -2  -2   4    4.70    1.70
   2  -2  -4    4.40    0.70
  -2   2  -4    6.90    1.10
  -2  -2   4    3.50    0.70
   2   3  -4   26.30    3.00
  -2   3   4   23.40    2.20
   2  -3   4   19.60    2.00
   2  -3   4   21.30    2.70
  -2  -3  -4   22.80    2.60
   2   3  -4   19.90    2.00
   2   3   4   21.90    2.10
  -2  -3   4   20.10    2.60
  -2   3  -4   19.30    1.90
  -2  -3   4   23.20    1.60
   2  -3  -4   21.50    1.60
  -2   3  -4   40.70    3.80
   2  -4   4  246.38   14.40
   2  -4   4  257.17   14.20
   2  -4   4  239.28   15.00
  -2  -4  -4  253.57   14.80
   2   4  -4  245.08   14.40
   2   4  -4  243.18   15.20
  -2   4   4  237.58   14.50
   2  -4  -4  243.58   13.90
  -2  -4   4  251.97   13.90
   2   4   4  246.18   14.50
  -2  -4   4  242.58   14.80
  -2   4  -4  247.58   14.40
   2   4   4  239.78   16.20
  -2   4  -4  233.98   15.40
   2  -5   4   11.20    1.50
  -2  -5  -4   12.50    2.10
   2   5  -4   12.40    1.60
   2   5  -4    7.40    2.30
  -2   5   4    7.40    2.80
   2  -5   4   11.30    1.20
   2  -5   4   12.70    2.40
  -2   5   4   10.00    1.70
   2   5   4    8.40    1.50
  -2  -5   4    7.60    2.00
  -2   5  -4    8.00    2.50
  -2   5  -4    9.40    1.40
   2   5   4   11.60    3.80
   2  -6   4  419.86   24.30
  -2   6   4  418.76   26.10
   2  -6   4  402.26   25.00
   2   6  -4  429.86   25.50
  -2   6   4  446.56   24.60
   2   6  -4  426.16   24.30
   2   6   4  436.06   24.50
   2   6   4  363.16   26.30
  -2   6  -4  430.86   25.70
  -2   6  -4  428.06   24.30
  -2  -6   4  419.76   24.80
   2   7  -4   12.00    3.00
   2   7  -4   14.00    1.70
   2  -7   4   11.70    1.70
   2  -7   4   10.90    2.60
  -2   7   4    8.40    1.80
  -2   7   4   15.00    3.80
  -2  -7   4   13.40    2.50
  -2   7  -4   14.10    1.70
  -2   7  -4   11.90    3.30
   2   7   4   11.90    1.90
   2   7   4   13.90    4.40
  -2  -8  -4   -1.00    1.70
   2   8  -4    1.00    1.00
   2  -8   4   -0.90    2.00
  -2   8   4    1.10    3.00
   2   8  -4    1.00    2.30
   2  -8  -4    1.80    2.40
  -2   8  -4    2.40    2.80
   2   8   4    1.60    3.50
  -2   8  -4    0.10    0.90
   2   8   4   -0.10    1.10
  -2  -8   4   -0.70    1.70
  -2  -9  -4    1.10    1.80
  -2   9   4    2.40    3.00
   2  -9   4   -2.00    1.90
   2   9  -4    2.10    2.40
   2  -9  -4    0.80    2.20
   2   9   4    4.60    3.90
  -2  -9   4   -0.70    1.70
  -2   9  -4   -0.70    2.50
  -2 -10  -4    9.20    2.50
   2  10  -4   12.10    3.50
   2 -10   4    6.70    2.30
  -2  10   4   10.50    3.70
  -2 -10   4   14.00    2.60
   2  10   4   14.20    4.30
  -2  10  -4   12.70    3.60
   2 -10  -4    9.50    2.80
   2   0   5  140.29    8.50
  -2   0   5  142.89    8.40
  -2   0   5  136.79    9.00
   2   0  -5  137.39    8.30
  -2   0  -5  139.79    8.40
  -2   0  -5  139.59    8.40
   2   0   5  138.99    9.10
   2  -1   5   14.30    1.60
  -2  -1  -5   15.10    1.90
  -2   1   5   17.00    1.80
   2  -1   5    9.90    2.10
  -2  -1  -5   12.90    1.40
   2   1  -5   10.10    1.40
  -2  -1   5   16.20    2.40
   2   1   5   16.10    1.80
  -2  -1   5   12.00    1.40
   2  -1  -5   16.70    1.50
  -2   1  -5   13.80    1.60
   2   2  -5  118.69    7.40
  -2  -2  -5  123.39    7.20
  -2   2   5  117.49    7.50
   2  -2   5  131.29    8.20
   2  -2   5  128.69    7.40
  -2  -2   5  121.39    7.20
   2  -2  -5  103.69    7.40
  -2  -2   5  122.69    8.00
  -2   2  -5  126.09    7.50
   2  -2  -5  123.29    7.20
   2   2   5  120.49    7.50
   2  -3   5   15.70    1.90
   2   3  -5   18.80    2.00
  -2   3   5   18.60    2.20
   2  -3   5   14.60    2.60
   2  -3   5   22.30    1.90
   2   3  -5   24.40    3.10
  -2  -3  -5   23.30    3.10
  -2  -3  -5   20.70    1.60
  -2  -3   5   18.30    1.60
   2  -3  -5   21.90    2.40
  -2   3  -5   20.30    2.10
  -2  -3   5   18.90    2.60
  -2   3  -5   16.80    2.90
   2  -3  -5   20.90    1.60
   2   3   5   21.10    2.30
  -2   4   5  154.28   10.00
   2   4  -5  165.18   10.00
   2   4  -5  158.18   10.90
   2  -4   5  151.48   10.60
  -2  -4  -5  167.98   10.50
   2  -4   5  172.48    9.70
   2  -4   5  155.18    9.90
  -2   4  -5  166.58   11.20
  -2  -4   5  167.98    9.40
   2   4   5  163.08   10.10
  -2  -4   5  162.68   10.50
  -2   4  -5  168.18   10.00
   2  -4  -5  165.28    9.50
   2  -4  -5  174.18   10.10
   2  -5   5    7.80    1.40
  -2  -5  -5    6.30    1.90
   2  -5   5   10.20    1.10
   2   5  -5    9.90    1.60
   2  -5   5    6.60    2.30
   2   5  -5    7.70    2.30
  -2   5   5   11.10    1.70
  -2   5  -5    7.90    1.40
  -2  -5   5    9.60    2.10
  -2   5  -5    7.40    2.50
   2   5   5    9.50    1.70
  -2   6   5    3.60    1.40
  -2  -6  -5    2.60    1.60
   2  -6   5    1.80    1.10
   2   6  -5    6.80    1.30
   2  -6   5    4.00    2.00
   2   6  -5    4.30    2.20
   2   6   5    2.00    1.30
  -2   6  -5    2.20    1.10
  -2  -6   5    4.00    1.90
  -2   6  -5    1.10    2.30
  -2  -7  -5   13.80    2.50
   2   7  -5   18.10    3.50
   2  -7   5    9.80    2.50
  -2   7   5   16.50    2.30
   2   7  -5   15.40    1.90
   2   7   5   14.80    2.10
   2   7   5   16.00    4.20
  -2   7  -5   14.40    1.90
  -2  -7   5   18.00    2.70
  -2   7  -5   19.60    3.80
   2   8  -5   89.09    7.80
   2  -8   5   86.39    7.00
  -2  -8  -5   94.09    7.10
   2   8  -5   93.99    6.10
  -2  -8  -5   93.09    7.30
  -2  -8   5   92.09    6.80
  -2   8  -5   93.59    6.10
   2   8   5   89.09    8.80
  -2   8  -5   97.79    8.40
   2   8   5   94.79    6.50
   2  -9   5    9.20    2.60
   2   9  -5    7.50    3.30
  -2  -9  -5    7.30    2.40
   2   9  -5    4.60    1.80
  -2  -9  -5    7.90    2.40
   2  -9  -5    7.30    2.70
  -2   9  -5   10.70    1.60
  -2  -9   5    5.80    2.10
  -2   9  -5    9.10    3.50
   2   9   5    4.40    3.70
   2 -10   5   20.90    3.20
   2  10  -5   24.80    4.70
  -2 -10  -5   16.50    3.10
  -2  10  -5   22.70    4.90
   2 -10  -5   23.60    3.70
  -2 -10   5   18.40    2.90
   2  10   5   18.10    4.60
  -2   0  -6  141.69    8.10
  -2   0  -6  136.79    8.20
   2   0   6  133.09    8.30
   2   0  -6  130.79    8.20
   2   0   6  138.29    9.10
  -2   0   6  131.79    9.10
  -2   0   6  134.39    8.30
   2  -1   6  304.67   19.00
   2   1  -6  309.07   18.30
  -2  -1  -6  321.17   18.20
  -2   1   6  320.77   18.40
  -2  -1  -6  314.97   18.20
   2  -1   6  312.07   18.30
  -2  -1   6  319.57   18.20
   2  -1  -6  315.87   18.20
  -2   1  -6  328.67   18.30
   2   1   6  307.77   18.40
  -2  -1   6  308.97   19.00
  -2   2   6    3.00    1.20
   2  -2   6    5.60    2.00
   2  -2   6    4.00    1.00
   2   2  -6    2.00    1.00
  -2  -2  -6    3.30    1.50
  -2  -2  -6    4.00    0.90
   2  -2  -6    4.30    0.90
  -2  -2   6    3.00    1.70
   2   2   6    3.70    1.30
  -2  -2   6    4.20    0.90
  -2   2  -6    2.20    1.00
   2   3  -6  544.15   31.40
   2  -3   6  565.94   31.20
   2  -3   6  534.35   32.10
  -2  -3  -6  551.54   31.10
  -2   3   6  524.85   31.50
   2   3  -6  545.35   32.30
  -2   3  -6  558.84   31.50
   2   3   6  566.44   31.60
   2  -3  -6  570.64   31.10
  -2  -3   6  534.55   31.00
  -2  -3   6  534.75   32.00
   2  -4   6   20.70    1.80
  -2   4   6   20.80    2.40
   2  -4   6   18.00    2.90
   2   4  -6   15.60    2.00
  -2  -4  -6   19.70    3.10
   2   4  -6   17.70    3.00
  -2  -4   6   19.50    1.50
  -2   4  -6   31.00    4.00
  -2   4  -6   17.50    2.10
   2   4   6   19.10    2.30
  -2  -4   6   19.30    2.80
   2   5  -6   98.49    7.90
  -2  -5  -6  100.89    7.50
  -2   5   6  109.49    7.00
   2  -5   6   98.99    7.50
   2   5  -6  106.99    6.90
  -2   5  -6  106.09    6.80
  -2   5  -6  104.39    8.40
   2   5   6  112.49    7.10
  -2  -5   6  114.69    7.60
  -2   6   6  375.06   21.60
  -2  -6  -6  376.76   22.10
   2   6  -6  364.36   21.30
   2  -6   6  343.57   21.90
   2   6  -6  373.06   22.70
  -2  -6   6  365.76   21.90
   2   6   6  348.97   21.50
  -2   6  -6  369.36   21.30
  -2   6  -6  378.96   23.00
   2  -7   6  290.97   19.50
  -2   7   6  330.67   19.10
  -2  -7  -6  317.87   19.70
   2   7  -6  335.27   20.40
   2   7  -6  316.77   18.80
  -2   7  -6  363.76   20.90
  -2   7  -6  313.87   18.80
   2   7   6  318.27   19.00
  -2  -7   6  311.97   19.40
   2   8  -6   13.20    2.00
   2   8  -6   15.40    3.80
   2  -8   6   15.20    2.80
  -2   8  -6   16.90    2.10
  -2   8  -6   14.60    3.80
  -2  -8   6   18.10    2.90
   2   8   6   13.70    2.20
   2   9  -6    0.00    1.10
   2   9  -6    1.40    2.80
   2  -9   6    3.60    2.20
  -2   9  -6    3.80    3.10
   2  -9  -6    2.80    2.30
  -2  -9   6    1.30    1.90
  -2   9  -6    0.30    1.20
   2   9   6    1.50    1.40
   2  10  -6   50.69    6.40
   2 -10   6   45.20    4.70
  -2  10  -6   41.80    6.30
  -2 -10   6   40.40    4.40
   2   0  -7   26.70    2.30
   2   0   7   21.40    2.40
   2   0   7   23.70    3.30
  -2   0   7   23.80    2.30
  -2   0  -7   26.70    2.30
   2  -1   7   16.30    1.90
   2  -1   7   20.00    3.10
   2   1  -7   21.20    2.00
  -2  -1  -7   19.80    1.90
  -2   1   7   17.10    2.00
  -2  -1   7   14.70    2.70
   2  -1  -7   20.80    1.90
  -2  -1   7   20.30    2.00
   2   1   7   18.30    2.20
  -2   1  -7   15.80    1.90
  -2  -2  -7   57.29    3.90
   2  -2   7   62.69    5.40
   2  -2   7   58.99    4.00
   2   2  -7   61.29    4.10
  -2   2   7   60.09    4.30
  -2  -2   7   56.29    5.00
  -2   2  -7   50.49    4.10
  -2  -2   7   57.39    3.90
   2  -2  -7   60.49    3.90
   2   2   7   57.19    4.30
   2   3  -7  120.19    8.60
   2   3  -7  116.59    7.40
  -2  -3  -7  120.69    7.10
  -2   3   7  117.39    7.60
   2  -3   7  113.99    7.20
   2  -3   7  115.19    8.20
   2   3   7  115.39    7.60
  -2  -3   7  117.69    8.20
   2  -3  -7  127.39    7.10
  -2  -3   7  111.89    7.00
  -2   3  -7  109.89    7.40
   2  -4   7   71.19    4.40
   2   4  -7   62.29    5.80
   2   4  -7   67.89    4.80
   2  -4   7   60.99    5.40
  -2   4   7   64.09    4.80
  -2  -4   7   70.59    5.50
  -2   4  -7   68.89    6.50
  -2   4  -7   69.39    4.70
   2   4   7   60.79    4.80
  -2   5   7    2.90    1.30
   2   5  -7    3.90    2.20
   2   5  -7    5.10    1.40
   2  -5   7    3.10    2.00
  -2   5  -7    2.50    2.40
  -2   5  -7    2.40    1.20
  -2  -5   7    4.60    1.90
   2   5   7    3.60    1.40
   2   6  -7    2.10    2.20
   2  -6   7    5.30    2.10
   2   6  -7    1.90    1.30
  -2   6   7    1.60    1.30
  -2   6  -7    7.60    2.90
   2   6   7    2.20    1.40
  -2   6  -7    2.60    1.20
  -2  -6   7    3.50    2.00
   2  -7   7   40.50    4.40
   2   7  -7   41.80    5.30
   2   7  -7   29.90    3.10
  -2   7   7   37.50    3.70
   2   7   7   28.70    3.30
  -2  -7   7   39.80    4.10
  -2   7  -7   40.00    5.50
  -2   7  -7   36.70    3.30
   2   8  -7  104.29    8.30
   2   8  -7   83.39    6.00
  -2   8   7   90.49    6.40
   2  -8   7   90.69    7.10
  -2   8  -7   85.89    6.00
   2   8   7   98.59    6.50
  -2   8  -7   80.89    8.40
  -2  -8   7   81.39    6.70
   2   9  -7    5.80    3.10
   2   9  -7    3.80    1.60
   2  -9   7    3.40    2.20
  -2  -9   7    3.50    2.10
  -2   9  -7    5.10    3.40
  -2   9  -7    2.90    1.50
   2   9   7    5.50    1.80
  -2   0   8    9.70    1.50
   2   0  -8    8.80    1.50
   2   0   8    8.90    1.60
  -2   0  -8   10.90    1.50
   2  -1   8   14.90    1.70
   2  -1   8    4.70    2.40
   2   1  -8    5.30    1.20
  -2  -1  -8    6.50    1.30
  -2   1   8    8.30    1.50
   2   1   8    8.20    1.50
  -2  -1   8    6.00    2.20
  -2   1  -8    5.60    1.30
  -2  -1   8    8.70    1.40
   2  -1  -8    6.00    1.30
   2   2  -8    7.70    1.50
  -2   2   8    8.60    1.60
  -2  -2  -8    9.70    1.40
   2  -2   8    8.50    2.40
   2  -2   8    9.90    1.50
   2   2   8   10.40    1.80
  -2  -2   8    8.60    2.30
   2  -2  -8    9.10    1.40
  -2   2  -8    8.60    1.50
  -2  -2   8    8.50    1.30
   2   3  -8   12.00    2.70
   2  -3   8    9.10    1.40
   2  -3   8   15.20    2.70
   2   3  -8   11.20    1.70
  -2   3   8   11.80    2.00
   2   3   8   10.60    1.90
  -2   3  -8   13.90    1.80
  -2  -3   8   10.80    1.40
  -2   3  -8   11.20    3.00
  -2  -3   8   13.90    2.60
   2   4  -8   17.30    3.30
  -2   4   8   14.90    2.10
   2  -4   8   13.80    2.70
   2   4  -8   13.50    1.90
  -2  -4   8   12.10    2.50
  -2   4  -8   11.90    1.90
  -2   4  -8   19.90    3.70
   2   4   8   11.30    1.90
  -2   5   8    0.20    1.20
   2   5  -8   -0.70    1.10
   2  -5   8   -1.00    1.80
   2   5  -8    2.20    2.40
  -2  -5   8    1.80    1.70
  -2   5  -8    0.20    1.20
  -2   5  -8   -1.20    2.40
   2   5   8    0.30    1.20
   2  -6   8  171.08   12.00
  -2   6   8  178.38   11.60
   2   6  -8  181.18   11.40
   2   6  -8  195.98   12.90
  -2   6  -8  200.18   13.30
  -2   6  -8  194.78   11.50
  -2  -6   8  178.08   11.90
   2   6   8  183.88   11.60
   2  -7   8   29.10    3.80
   2   7  -8   27.70    4.40
   2   7  -8   26.50    2.80
  -2   7   8   30.50    3.30
  -2   7  -8   27.60    2.90
  -2  -7   8   24.80    3.40
   2   7   8   23.80    3.00
  -2   7  -8   33.10    5.20
  -2   8   8    0.20    1.40
   2  -8   8    1.10    2.10
   2   8  -8    0.40    2.30
   2   8  -8   -1.40    1.10
  -2   8  -8   -1.00    1.20
  -2  -8   8    1.40    2.00
   2   8   8    2.10    1.60
  -2   8  -8   -1.10    2.90
  -2   0   9  123.69    8.00
   2   0   9  122.69    8.10
  -2   0  -9  132.39    8.00
   2   0  -9  132.39    8.00
   2  -1   9   28.80    2.80
  -2   1   9   34.00    3.00
  -2  -1  -9   33.30    2.80
   2   1  -9   31.80    2.80
   2  -1   9   33.00    4.30
  -2   1  -9   31.90    2.90
  -2  -1   9   31.80    2.70
   2   1   9   28.80    3.00
   2  -1  -9   33.80    2.80
   2   2  -9    6.20    1.50
  -2   2   9    7.10    1.60
   2  -2   9    5.20    2.40
   2   2  -9    5.80    2.20
  -2  -2  -9    7.10    1.50
   2  -2   9    7.80    1.40
  -2  -2   9    7.60    1.30
  -2  -2   9    8.00    2.30
  -2   2  -9    8.20    1.60
   2   2   9    6.50    1.60
   2  -2  -9    7.10    1.30
   2   3  -9   10.90    2.90
   2  -3   9   13.90    1.70
   2  -3   9   18.20    3.10
   2   3  -9    9.90    1.70
  -2   3   9    9.90    1.80
  -2   3  -9   11.90    3.00
  -2   3  -9    8.40    1.80
   2   3   9   10.60    1.90
  -2  -3   9   17.90    3.00
   2   4  -9   74.59    5.00
   2  -4   9   67.89    6.00
   2   4  -9   71.09    6.20
  -2   4   9   64.59    5.00
  -2  -4   9   67.99    5.80
   2   4   9   63.89    5.10
  -2   4  -9   64.49    4.90
  -2   4  -9   64.69    6.30
  -2   5   9   12.20    2.10
   2   5  -9   11.10    1.90
   2  -5   9   14.50    2.80
   2   5  -9   12.10    3.20
   2   5   9   17.60    2.50
  -2  -5   9   16.50    2.80
  -2   5  -9   10.40    2.00
  -2   5  -9   18.10    3.60
   2   6  -9    9.30    3.00
  -2   6   9    7.00    1.80
   2   6  -9    6.20    1.70
   2  -6   9    7.80    2.40
  -2   6  -9    6.00    3.20
  -2   6  -9    5.70    1.70
  -2  -6   9    7.90    2.30
   2   6   9    4.70    1.60
   2   7  -9   30.20    3.20
   2   7  -9   45.00    5.40
  -2   7   9   32.40    3.50
   2  -7   9   36.60    4.20
   2   7   9   36.60    3.70
  -2  -7   9   30.30    3.70
  -2   7  -9   38.20    3.40
  -2   7  -9   38.10    5.40
  -2   0  10   19.80    2.20
   2   0 -10   16.60    2.10
  -2   0 -10   17.50    2.10
   2   0  10   19.30    2.20
   2   1 -10   27.30    2.80
  -2  -1 -10   31.40    2.80
   2  -1  10   29.60    2.80
  -2   1  10   26.30    2.80
   2  -1 -10   28.30    2.70
   2   1  10   30.40    2.90
  -2   1 -10   27.20    2.80
  -2  -1  10   30.30    2.70
   2   2 -10   20.10    3.40
   2  -2  10   13.50    1.90
   2   2 -10   16.00    2.10
   2  -2  10   16.50    3.10
  -2   2  10   21.40    2.40
  -2   2 -10   14.70    2.10
   2   2  10   13.80    2.20
  -2   3  10   62.99    4.80
   2   3 -10   65.19    4.80
   2   3 -10   68.19    6.20
   2  -3  10   69.79    5.90
  -2  -3  10   54.69    5.40
   2   3  10   60.79    4.90
  -2   3 -10   67.39    6.40
  -2   3 -10   64.09    4.80
   2   4 -10    4.00    2.30
  -2   4  10    5.10    1.70
   2   4 -10    5.60    1.60
   2  -4  10    4.90    2.40
   2   4  10    3.80    1.60
  -2   4 -10    5.20    1.70
  -2   4 -10    6.50    3.00
  -2  -4  10    9.00    2.50
   2   5 -10   19.40    2.60
   2  -5  10   20.00    3.20
  -2   5  10   18.10    2.60
   2   5 -10   22.60    3.80
   2   5  10   20.20    2.70
  -2   5 -10   18.50    2.50
  -2  -5  10   20.30    3.30
  -2   5 -10   28.80    4.50
  -2   6  10  118.79    8.10
   2   6 -10  119.29    7.90
   2  -6  10  115.89    8.70
   2   6 -10  125.89    9.50
  -2   6 -10  133.69    9.90
   2   6  10  122.09    8.10
  -2   6 -10  115.09    7.90
  -2  -6  10  109.19    8.50
  -2   0 -11   60.49    4.60
   2   0 -11   61.89    4.50
  -2   0  11   60.99    4.50
   2   0  11   62.19    4.60
   2  -1  11   20.70    2.50
  -2   1  11   22.30    2.60
   2   1 -11   19.50    2.40
  -2   1 -11   22.20    2.50
  -2  -1  11   20.90    2.40
   2   1  11   26.00    2.80
  -2   2  11    2.90    1.40
   2   2 -11    4.70    2.50
   2   2 -11    3.10    1.40
  -2   2 -11    1.80    1.30
  -2   2 -11    2.80    2.50
   2   2  11    4.80    1.50
   2   3 -11   42.00    3.80
  -2   3  11   43.90    3.90
   2   3 -11   47.80    5.00
   2  -3  11   43.20    4.90
   2   3  11   46.40    4.00
  -2   3 -11   46.30    3.90
  -2   3 -11   63.19    6.20
   2   4 -11   16.70    2.50
   2   4 -11   18.20    3.40
   2  -4  11   24.60    3.50
  -2   4  11   21.70    2.70
  -2   4 -11   19.70    2.60
  -2  -4  11   25.50    3.40
   2   4  11   21.90    2.90
  -2   4 -11   23.80    4.20
   2   0 -12    2.50    1.40
  -2   0 -12    2.10    1.40
  -3   0   0    0.80    0.70
   3   0   0    0.00    0.50
   3   0   0    1.20    1.50
  -3   0   0    2.10    0.90
   3   0   0   -0.10    0.50
  -3   0   0    0.40    0.70
   3   1   0   15.90    1.20
   3   1   0   22.90    1.70
  -3  -1   0   14.90    1.30
   3  -1   0   15.90    1.60
  -3  -1   0   15.90    1.20
  -3  -1   0   22.00    2.10
   3   1   0   17.60    1.30
  -3  -1   0   17.30    1.50
   3   1   0   17.40    1.80
  -3   1   0   16.60    1.40
   3   2   0   11.00    0.90
   3  -2   0    7.50    1.80
  -3  -2   0   10.80    1.10
   3   2   0   13.60    1.60
   3   2   0   10.70    1.80
  -3   2   0    8.30    1.30
  -3   2   0    8.00    1.40
  -3  -2   0   10.90    0.90
   3  -2   0    8.40    1.10
   3   2   0   16.70    1.40
  -3   2   0   11.70    0.90
   3   3   0  144.99    9.50
   3   3   0  159.28    8.40
  -3  -3   0  151.08    8.80
   3  -3   0  146.89    8.60
  -3   3   0  148.79    8.40
  -3   3   0  156.28    9.30
  -3   3   0  124.79    8.70
   3   3   0  129.79    8.60
   3   3   0  151.38    8.50
   3  -3   0  156.38    9.60
   3  -4   0  613.84   34.50
   3   4   0  610.44   34.40
   3  -4   0  623.64   35.50
  -3   4   0  612.04   34.20
  -3   4   0  604.84   35.40
  -3  -4   0  588.24   34.80
   3   4   0  573.84   35.50
  -3  -4   0  653.63   34.40
   3   5   0   81.89    6.50
   3  -5   0   85.09    5.10
   3  -5   0   86.49    6.50
  -3  -5   0   84.09    5.00
  -3  -5   0   80.59    5.70
  -3   5   0   80.39    6.50
  -3  -6   0    1.80    1.40
   3  -6   0    5.10    2.10
   3  -6   0    3.40    0.80
  -3   6   0    2.30    2.30
   3   6   0    2.60    2.20
  -3  -7   0   14.80    2.20
   3   7   0   18.80    3.90
   3  -7   0   12.20    2.80
  -3   7   0   17.00    3.50
   3   8   0   39.50    5.40
   3  -8   0   29.40    3.80
  -3  -8   0   34.50    3.50
  -3   8   0   39.40    5.40
  -3   9   0    7.00    3.20
   3  -9   0    1.80    2.10
   3   9   0    3.50    3.00
  -3  -9   0    5.60    1.80
   3  10   0   12.80    4.50
  -3 -10   0   13.80    2.30
   3 -10   0    9.80    2.70
  -3  10   0    4.90    3.70
   3 -11   0   15.10    3.00
   3  11   0   13.40    4.70
  -3  11   0   22.20    5.10
   3   0   1    1.80    0.80
   3   0  -1    4.40    0.90
   3   0  -1    2.10    0.50
   3   0  -1    1.80    0.40
   3   0   1    2.40    0.50
  -3   0  -1    2.40    2.10
  -3   0   1    0.70    0.90
  -3   0   1    5.40    0.50
  -3   0  -1    2.30    0.90
   3   0   1    3.20    0.80
   3   0   1    3.90    2.60
  -3   0   1    3.20    0.50
  -3   0  -1    2.80    0.70
  -3  -1  -1    1.20    0.90
   3  -1   1    1.40    0.60
  -3  -1  -1    3.10    0.50
   3   1  -1    1.50    0.30
   3   1  -1    3.50    0.90
   3   1  -1    1.30    0.40
   3  -1   1    0.40    0.90
  -3   1   1    2.50    0.90
  -3   1   1    1.70    0.30
   3   1  -1    2.10    0.80
   3  -1  -1    1.10    1.10
  -3  -1   1    1.70    0.80
   3   1   1    1.20    0.30
   3   1   1   -0.80    1.60
  -3   1  -1    1.20    0.80
   3  -1  -1    0.20    0.50
   3  -1  -1    1.60    0.40
   3   1   1    0.70    0.50
   3   2  -1 4489.25  223.48
  -3  -2  -1 3898.61  223.28
  -3   2   1 3877.21  223.48
   3  -2   1 4000.90  223.78
   3  -2   1 4185.58  223.48
   3   2  -1 4238.78  223.88
  -3   2  -1 3776.12  223.78
   3  -2  -1 3810.42  223.28
   3   2   1 3586.04  224.38
  -3  -2   1 3721.43  223.48
  -3   2  -1 4316.37  223.68
   3   2   1 4007.20  223.38
  -3   3   1   79.99    6.60
   3  -3   1   98.79    6.30
   3  -3   1   92.29    5.50
   3   3  -1   93.79    5.40
   3   3  -1   87.89    6.10
   3   3   1   92.79    7.10
  -3   3  -1   93.09    5.40
  -3  -3   1   88.69    5.70
  -3  -3   1   96.99    5.10
   3  -3  -1   70.89    5.60
   3   3   1   94.59    5.50
  -3   3  -1   84.99    6.00
   3  -4   1  103.69    7.50
  -3   4   1   96.69    8.00
  -3  -4  -1  113.89    7.30
   3   4  -1  115.49    6.70
   3  -4   1  112.09    6.70
   3   4  -1  117.19    6.70
   3   4  -1  115.19    7.70
   3  -4  -1  112.99    6.70
  -3  -4   1  114.29    6.70
  -3   4  -1  108.69    7.50
  -3   4  -1  113.39    6.60
  -3  -4   1  113.89    7.10
  -3  -4   1  115.59    6.50
   3   4   1  113.99    6.80
   3   4   1  102.89    8.30
  -3  -5  -1   41.50    2.50
   3  -5   1   36.80    3.90
  -3  -5  -1   41.10    3.50
   3   5  -1   40.00    2.60
   3   5  -1   41.00    2.80
  -3   5   1   31.60    4.50
   3  -5   1   41.20    2.80
   3   5  -1   39.70    4.20
  -3   5  -1   40.70    2.90
  -3   5  -1   40.90    2.60
  -3  -5   1   43.80    3.40
   3  -5  -1   44.10    4.70
   3   5   1   38.30    4.90
  -3   5  -1   34.70    4.10
   3   5   1   40.40    2.90
   3  -5  -1   39.80    2.60
   3   6  -1  248.88   14.00
   3  -6   1  239.88   15.10
  -3   6   1  231.78   16.00
  -3  -6  -1  240.68   14.70
   3  -6   1  254.87   14.20
   3   6  -1  219.88   15.50
   3  -6  -1  257.57   14.00
  -3   6  -1  228.08   14.20
   3   6   1  231.98   16.10
   3   6   1  244.88   14.20
  -3   6  -1  253.67   15.70
  -3   6  -1  252.37   13.90
   3  -6  -1  249.38   15.60
  -3  -6   1  240.58   14.70
   3   7  -1  125.49    9.50
  -3   7   1  109.59   10.00
  -3  -7  -1  128.19    8.50
   3  -7   1  138.09    7.90
   3  -7   1  126.39    9.10
  -3  -7   1  127.59    8.50
   3   7   1  139.29   10.50
   3  -7  -1  144.39    9.60
  -3   7  -1  135.29    9.90
  -3   8   1  163.08   13.20
   3   8  -1  174.28   12.60
  -3  -8  -1  183.68   11.30
   3  -8   1  179.98   11.60
   3  -8  -1  194.68   12.00
   3   8   1  198.68   13.80
  -3   8  -1  171.28   12.60
  -3  -8   1  170.68   11.20
  -3   9   1    7.50    3.70
  -3  -9  -1   10.80    2.00
   3  -9   1    5.70    2.30
   3   9  -1    7.10    3.40
  -3  -9   1    6.30    1.90
  -3   9  -1    5.50    3.20
   3   9   1   14.80    4.20
   3  -9  -1    7.60    2.50
   3 -10   1   31.50    3.90
  -3 -10  -1   35.60    3.50
  -3  10   1   35.50    6.20
   3  10  -1   40.60    5.70
   3  10   1   28.50    6.10
  -3 -10   1   28.00    3.40
   3 -10  -1   39.40    4.40
  -3  10  -1   30.90    5.40
   3  11  -1   -2.00    2.90
  -3  11   1   -2.80    3.70
   3 -11   1   -0.80    1.90
  -3  11  -1    0.00    3.10
   3 -11  -1   -0.80    1.90
   3  11   1    2.20    4.30
   3   0   2    0.30    0.40
  -3   0   2   -0.40    0.20
  -3   0   2    0.60    0.50
   3   0   2    1.90    0.80
   3   0   2    1.00    0.90
  -3   0   2   -1.00    0.80
   3   0  -2    0.20    0.40
  -3   0  -2    1.60    1.60
   3   1  -2 2182.28  111.49
   3   1  -2 2056.19  111.59
  -3   1   2 2084.39  111.59
   3  -1   2 1995.60  111.59
   3  -1   2 1988.50  111.69
   3   1  -2 1929.71  111.79
   3  -1   2 1991.20  111.89
  -3   1   2 1967.10  111.49
  -3  -1  -2 1927.11  112.09
   3  -1  -2 1869.41  111.49
  -3  -1   2 2048.70  111.49
   3   1   2 1998.50  111.49
   3  -1  -2 2054.89  111.49
   3   1   2 1971.20  111.69
  -3   1  -2 1938.81  111.89
  -3  -1   2 1853.71  111.79
  -3   2   2  157.48    9.90
  -3   2   2  155.78    9.40
   3  -2   2  145.99    9.70
   3  -2   2  163.88    9.30
   3   2  -2  173.38    9.30
   3   2  -2  154.38    9.10
  -3  -2  -2  158.18    9.60
   3  -2   2  158.58    9.50
  -3  -2   2  161.78    9.00
   3   2   2  149.19   10.80
   3   2   2  166.58    9.40
   3  -2  -2  161.08    9.10
  -3  -3  -2  785.22   49.99
   3   3  -2  912.41   50.89
   3  -3   2  926.01   50.39
   3   3  -2  931.11   50.29
  -3   3   2  851.91   51.39
  -3   3   2  898.61   50.39
   3  -3   2  884.11   50.79
   3   3   2  949.60   50.39
   3  -3  -2  918.11   49.99
  -3   3  -2  928.11   50.29
  -3  -3   2  915.01   50.59
  -3   3  -2  902.01   50.99
   3   3   2  792.82   51.89
  -3   4   2  776.22   42.10
   3   4  -2  711.63   42.70
   3   4  -2  773.22   42.00
  -3   4   2  672.63   43.50
   3  -4   2  801.22   42.00
   3  -4   2  724.53   42.60
  -3  -4   2  748.03   42.30
   3   4   2  786.52   42.00
   3  -4  -2  735.63   41.70
   3   4   2  670.23   44.00
  -3   4  -2  729.63   41.90
  -3   4  -2  745.23   42.80
   3  -5   2  849.52   45.60
  -3   5   2  715.93   47.40
   3   5  -2  835.92   45.50
   3   5  -2  800.62   46.60
   3  -5   2  763.42   46.30
   3   5   2  844.72   45.60
   3   5   2  728.33   47.80
  -3   5  -2  808.62   46.60
  -3  -5   2  817.72   46.00
   3  -5  -2  818.42   45.40
  -3   5  -2  839.82   45.50
  -3   6   2  156.48   11.90
   3   6  -2  161.68    9.20
   3  -6   2  155.48    9.20
   3  -6   2  152.68   10.10
   3   6  -2  152.18   10.50
  -3  -6  -2  147.79    9.90
  -3  -6   2  152.18    9.80
   3  -6  -2  161.48   11.10
   3   6   2  141.99   12.00
  -3   6  -2  157.38    9.10
  -3   6  -2  142.59   10.40
   3   6   2  151.58    9.30
  -3   7   2    8.20    3.70
   3   7  -2    6.20    2.50
   3   7  -2    6.90    1.10
   3  -7   2    5.70    1.20
  -3  -7  -2    6.60    1.80
   3  -7   2    6.40    2.40
  -3   7  -2    5.80    0.90
  -3  -7   2    7.80    1.90
   3   7   2    0.40    3.70
   3  -7  -2    4.80    2.70
  -3   7  -2    4.80    2.50
   3   7   2    7.50    1.40
   3   8  -2  281.37   18.30
   3  -8   2  280.87   17.50
  -3  -8  -2  281.37   17.10
   3  -8   2  299.17   16.60
  -3   8   2  277.87   19.60
  -3   8  -2  282.17   18.50
  -3  -8   2  275.07   17.10
   3  -8  -2  309.57   18.10
   3   8   2  249.38   19.40
   3  -9   2  419.86   24.60
  -3  -9  -2  391.16   24.20
  -3   9   2  405.46   26.80
   3   9  -2  416.96   25.80
  -3  -9   2  412.46   24.30
   3  -9  -2  449.56   25.10
  -3   9  -2  397.96   25.80
   3   9   2  394.36   27.20
  -3  10   2    5.20    3.80
   3 -10   2    5.50    2.40
   3  10  -2    5.70    3.00
  -3  10  -2    3.70    3.00
   3 -10  -2    6.00    2.40
  -3 -10   2    6.00    2.00
   3  10   2    5.30    4.20
   3  11  -2    2.10    3.20
   3 -11   2    1.60    2.20
  -3  11   2   -1.10    3.20
   3 -11  -2    1.30    2.30
   3  11   2    7.50    4.30
  -3  11  -2    3.70    3.50
  -3   0   3    0.20    1.30
   3   0   3    0.30    1.20
  -3   0  -3    2.00    1.40
   3   0   3    0.40    0.90
   3   0   3    0.90    0.60
   3   0  -3    0.90    0.50
  -3   0   3    0.40    0.60
   3  -1   3   68.69    4.30
  -3   1   3   73.29    4.40
   3  -1   3   70.49    4.50
   3   1  -3   67.69    4.30
  -3  -1  -3   52.09    5.90
  -3  -1   3   70.89    4.20
  -3   1  -3   66.69    4.30
   3  -1  -3   71.59    4.20
   3   1   3   71.19    4.50
   3   1   3   72.59    4.90
  -3   1  -3   67.49    4.60
   3   2  -3 2462.25  140.29
   3   2  -3 2528.15  139.89
  -3  -2  -3 2477.85  140.29
   3  -2   3 2431.56  140.29
  -3   2   3 2617.24  139.89
   3  -2   3 2527.55  139.79
   3  -2   3 2459.25  139.89
  -3  -2   3 2295.97  140.09
   3  -2  -3 2550.44  139.59
   3   2   3 2448.96  139.89
  -3   2  -3 2486.75  139.89
  -3  -2   3 2630.74  139.49
   3  -3   3    1.80    0.80
   3   3  -3    1.70    1.40
  -3  -3  -3    1.20    1.10
   3  -3   3    1.10    1.40
  -3   3   3    2.30    1.70
   3   3  -3    3.40    0.80
   3  -3   3    2.20    1.00
  -3   3   3    1.40    0.90
  -3   3  -3    0.80    0.70
  -3   3  -3    2.90    1.60
   3   3   3    1.30    0.80
  -3  -3   3    1.30    1.40
   3   3   3    0.30    2.30
  -3  -3   3    2.30    0.40
   3  -4   3   96.19    6.80
   3  -4   3   94.19    6.10
  -3   4   3   95.99    6.20
  -3   4   3  108.29    7.60
   3   4  -3   90.89    6.90
   3  -4   3  101.69    6.10
   3   4  -3   98.29    6.00
  -3   4  -3   95.99    7.00
  -3  -4   3   99.19    6.50
   3   4   3   86.29    8.20
   3  -4  -3  100.49    5.60
  -3   4  -3   92.69    6.00
   3   4   3   99.99    6.20
  -3   5   3   13.20    3.40
   3  -5   3   15.70    1.70
  -3   5   3   14.70    1.90
   3  -5   3   17.80    1.90
   3   5  -3   10.50    2.40
   3   5  -3   14.50    1.60
   3  -5   3   14.40    2.60
  -3   5  -3   12.50    1.50
   3   5   3   13.60    3.90
  -3   5  -3   13.30    2.70
  -3  -5   3   16.30    2.30
   3  -5  -3    9.80    1.30
   3   5   3   13.80    1.70
   3   6  -3  117.59    7.10
  -3   6   3  121.29    7.50
   3   6  -3  117.39    8.50
  -3   6   3  120.79    9.60
   3  -6   3  113.89    7.20
   3  -6   3  114.29    7.30
   3  -6   3  115.79    8.10
  -3   6  -3  106.59    8.60
  -3   6  -3  113.89    7.10
   3   6   3  118.39    7.30
  -3  -6   3  112.79    7.70
   3   6   3  113.89   10.50
  -3  -7  -3   83.49    6.30
   3   7  -3   76.89    6.80
   3   7  -3   84.79    5.30
   3  -7   3   74.59    6.30
  -3   7   3   83.69    8.20
   3  -7   3   85.99    5.40
   3   7   3   81.39    8.50
  -3   7  -3   86.79    7.30
  -3  -7   3   84.39    6.00
   3   7   3   77.99    5.50
  -3   7  -3   80.19    5.20
   3  -7  -3   91.89    7.60
   3  -8   3  133.79    9.20
  -3   8   3  122.89   10.70
  -3  -8  -3  131.89    8.80
   3   8  -3  134.99    9.90
   3  -8   3  130.19    8.10
   3   8  -3  136.69    8.00
  -3  -8   3  124.89    8.70
  -3   8  -3  128.19    7.90
   3  -8  -3  138.79    9.80
   3   8   3  135.99    8.40
  -3   8  -3  129.29   10.20
   3   8   3  120.19   11.40
   3  -9   3   32.60    3.90
  -3   9   3   27.70    5.20
  -3  -9  -3   22.60    3.10
   3   9  -3   29.70    4.60
   3  -9  -3   20.90    3.70
  -3   9  -3   27.30    4.80
  -3  -9   3   28.60    3.40
   3   9   3   30.30    5.80
   3 -10   3   39.80    4.50
   3  10  -3   46.30    5.90
  -3  10   3   53.59    6.70
   3 -10  -3   48.30    5.20
  -3  10  -3   41.90    6.00
  -3 -10   3   43.90    4.30
   3  10   3   37.90    6.40
   3 -11   3   -0.20    1.90
  -3  11   3   -0.40    3.80
  -3 -11  -3    1.70    2.00
   3  11  -3   -1.60    2.70
   3  11   3   -1.70    3.40
   3 -11  -3    0.00    2.10
  -3  11  -3   -1.50    3.20
  -3   0  -4    1.20    1.00
   3   0   4   -0.20    0.80
   3   0   4   -0.50    1.50
  -3   0  -4   -0.10    0.60
   3   0  -4    0.40    0.60
  -3   0   4   -2.30    1.30
  -3   0   4   -0.40    0.70
   3  -1   4    9.80    1.20
   3  -1   4    9.60    1.90
   3   1  -4    3.80    0.90
  -3   1   4    4.20    1.00
  -3  -1  -4    4.80    2.20
  -3  -1   4    4.10    0.80
   3   1   4    4.70    1.60
  -3   1  -4    5.20    1.10
   3   1   4    5.60    1.20
   3  -1  -4    5.00    0.80
  -3  -1   4   10.20    1.80
  -3   1  -4    5.20    1.00
   3  -2   4    6.60    1.80
   3   2  -4    4.80    1.00
   3  -2   4    5.40    1.10
  -3   2   4    6.70    1.20
   3  -2   4    6.20    1.10
   3   2  -4    5.20    1.60
  -3  -2  -4    3.70    2.00
   3   2   4    8.10    1.30
  -3  -2   4    7.40    0.90
  -3  -2   4   10.70    1.90
   3  -2  -4    6.30    0.80
  -3   2  -4    5.50    1.10
   3  -2  -4    6.20    1.00
   3   3  -4   23.90    2.20
  -3  -3  -4   25.80    2.90
  -3   3   4   25.40    2.40
   3  -3   4   28.50    2.20
   3  -3   4   28.10    2.20
   3   3  -4   21.50    2.90
   3  -3   4   21.80    2.80
   3  -3  -4   25.30    1.80
  -3   3  -4   25.20    2.20
  -3  -3   4   22.50    2.70
   3   3   4   25.40    2.30
  -3   3  -4   29.70    3.60
  -3  -3   4   26.40    1.70
   3  -4   4  389.46   24.50
   3   4  -4  405.66   24.70
  -3   4   4  421.36   24.10
   3  -4   4  422.06   23.80
   3  -4   4  410.26   23.90
   3   4  -4  393.26   23.90
  -3  -4  -4  428.16   24.40
  -3   4  -4  431.96   25.10
  -3   4  -4  432.56   23.90
  -3  -4   4  426.36   24.40
   3   4   4  413.76   24.00
   3   4   4  413.06   25.90
  -3  -4   4  416.26   23.40
   3  -4  -4  422.16   23.50
  -3   5   4   58.69    4.50
   3  -5   4   69.49    4.10
   3  -5   4   61.29    4.20
   3   5  -4   63.09    4.20
  -3  -5  -4   61.39    4.90
   3  -5   4   56.49    5.30
   3   5  -4   60.89    5.30
  -3   5   4   72.89    5.90
   3   5   4   48.10    6.50
  -3   5  -4   55.29    5.40
  -3  -5   4   62.39    4.80
   3   5   4   58.49    4.30
  -3   5  -4   59.59    4.20
  -3  -6  -4    1.00    1.40
   3   6  -4    3.10    2.10
   3   6  -4    0.30    0.90
  -3   6   4    2.30    1.20
   3  -6   4    2.00    1.90
   3  -6   4    1.80    1.10
  -3   6   4   -0.40    2.30
  -3  -6   4    1.80    1.70
   3   6   4    1.40    3.10
  -3   6  -4    3.50    2.40
  -3   6  -4    2.40    1.00
   3   6   4    0.40    1.00
   3  -7   4    2.50    1.20
   3  -7   4    4.50    2.30
  -3   7   4    1.30    2.60
   3   7  -4    2.60    2.20
   3   7  -4    3.80    1.10
  -3   7  -4    0.50    2.20
   3   7   4    1.50    1.20
  -3   7  -4    2.90    1.10
  -3  -7   4    4.50    1.90
   3   7   4    4.10    3.50
  -3  -8  -4   48.10    4.60
   3  -8   4   40.90    3.60
   3   8  -4   51.19    3.60
   3  -8   4   44.20    4.80
  -3   8   4   53.59    6.30
   3   8  -4   48.50    5.80
   3   8   4   45.60    3.80
  -3  -8   4   43.90    4.30
  -3   8  -4   51.09    6.10
   3   8   4   50.99    7.10
   3  -8  -4   46.80    5.60
  -3   8  -4   50.59    3.50
   3  -9   4    2.60    2.20
  -3  -9  -4    3.20    1.90
  -3  -9  -4    5.10    1.90
   3   9  -4    3.90    2.90
  -3   9   4    2.90    3.00
  -3  -9   4    6.20    2.10
   3   9   4   -0.30    3.50
   3  -9  -4    3.10    2.70
  -3   9  -4    4.70    3.00
   3  10  -4    4.80    3.20
  -3  10   4    3.30    3.00
   3 -10   4    3.90    2.20
  -3 -10  -4    2.80    2.00
  -3  10  -4    4.70    3.00
  -3 -10   4    1.50    1.90
   3  10   4    2.40    3.70
   3 -10  -4    7.50    2.70
   3   0   5   -0.30    0.90
  -3   0   5    1.20    0.80
  -3   0   5    0.50    1.50
   3   0  -5    0.40    0.70
  -3   0  -5    0.70    0.90
  -3   0  -5    0.20    0.70
   3   0   5   -1.80    1.30
   3  -1   5   23.30    2.20
  -3  -1  -5   26.70    2.90
   3   1  -5   24.90    2.00
   3  -1   5   24.60    2.90
  -3  -1  -5   20.60    1.90
  -3   1   5   23.90    2.20
   3   1   5   27.10    2.40
  -3   1  -5   22.10    2.10
   3  -1  -5   22.40    1.90
  -3  -1   5   20.70    2.80
  -3   1  -5   24.30    2.20
  -3  -1   5   22.60    2.00
  -3  -2  -5 2077.69  115.09
   3   2  -5 2153.78  115.39
   3  -2   5 2111.89  115.19
  -3   2   5 2107.89  115.29
   3   2  -5 1950.70  115.89
   3  -2   5 1999.60  115.89
   3  -2   5 1999.30  115.39
   3   2   5 1993.00  115.39
   3  -2  -5 2091.89  115.09
  -3  -2   5 1962.30  115.69
  -3   2  -5 2094.39  115.39
  -3  -2   5 2071.59  114.99
  -3   3   5   73.59    5.10
   3   3  -5   76.99    5.80
   3  -3   5   76.99    4.90
   3  -3   5   71.39    5.90
   3  -3   5   85.39    5.10
   3   3  -5   75.59    5.00
  -3  -3  -5   73.79    6.10
  -3  -3   5   74.89    4.60
   3   3   5   77.99    5.20
   3  -3  -5   71.69    4.60
  -3   3  -5   73.69    5.00
  -3  -3   5   76.79    5.60
   3  -3  -5   76.19    5.00
   3   4  -5   34.10    2.90
  -3   4   5   35.80    3.10
   3  -4   5   35.50    3.80
   3  -4   5   40.30    2.70
   3  -4   5   34.80    3.00
   3   4  -5   34.20    3.90
  -3  -4  -5   34.90    3.80
   3  -4  -5   36.30    2.40
  -3  -4   5   33.40    2.30
   3  -4  -5   37.90    3.10
   3   4   5   33.60    3.10
  -3   4  -5   34.40    4.40
  -3  -4   5   37.10    3.60
  -3   4  -5   36.30    2.90
  -3  -5  -5   68.99    5.20
   3   5  -5   63.99    5.70
   3  -5   5   65.69    4.10
   3  -5   5   56.39    5.20
   3  -5   5   70.19    4.60
   3   5  -5   61.59    4.40
  -3   5   5   67.09    4.70
  -3   5  -5   53.89    5.70
   3   5   5   64.29    4.60
  -3   5  -5   60.49    4.40
  -3  -5   5   61.29    5.20
   3   6  -5   99.69    6.80
  -3   6   5  112.59    7.20
  -3  -6  -5  107.79    7.60
   3   6  -5  109.79    8.10
   3  -6   5  106.49    7.90
   3  -6   5  105.89    6.90
  -3   6  -5  114.99    8.80
  -3   6  -5  108.29    6.90
   3   6   5  109.59    7.10
  -3  -6   5  104.99    7.40
  -3   7   5   68.19    5.30
   3   7  -5   70.29    5.00
  -3  -7  -5   76.69    6.00
   3  -7   5   70.29    5.00
   3   7  -5   73.59    6.60
   3  -7   5   70.49    6.00
  -3   7  -5   70.29    5.00
   3   7   5   78.79    5.30
  -3   7  -5   82.89    7.00
  -3  -7   5   69.59    5.70
   3   7   5   76.19    8.30
   3  -8   5   93.19    7.50
   3   8  -5  100.49    6.60
   3   8  -5  104.19    8.50
  -3  -8  -5  108.09    7.80
  -3  -8  -5  114.59    7.80
   3   8   5  105.19    9.40
  -3   8  -5   99.39    6.60
   3   8   5  104.69    6.90
  -3   8  -5   91.99    8.80
  -3  -8   5   92.79    7.20
   3  -9   5   -0.10    2.10
   3   9  -5    0.90    2.40
  -3  -9  -5    0.20    1.80
  -3   9  -5    0.20    1.10
   3  -9  -5    6.40    2.80
   3   9   5    3.80    3.50
  -3  -9   5    1.50    1.90
  -3   9  -5   -0.70    2.60
   3   9   5    2.90    1.50
   3 -10   5   34.50    4.10
   3  10  -5   31.10    5.00
  -3 -10  -5   31.30    4.20
   3  10   5   39.90    6.10
  -3  10  -5   34.60    5.80
  -3 -10   5   41.60    4.00
   3 -10  -5   33.10    4.60
  -3   0  -6    0.20    0.80
   3   0   6    1.70    1.90
   3   0  -6    1.10    0.70
  -3   0   6    0.30    0.90
  -3   0  -6    1.00    0.80
   3   0   6    1.00    1.10
   3  -1   6  319.97   19.30
   3   1  -6  321.47   18.50
   3  -1   6  309.47   18.50
  -3   1   6  313.77   18.50
  -3  -1  -6  317.47   18.30
  -3  -1  -6  316.57   18.50
  -3  -1   6  319.37   18.30
   3  -1  -6  318.77   18.30
   3   1   6  328.57   18.60
  -3  -1   6  316.17   19.10
  -3   1  -6  314.57   18.50
   3  -2   6   89.19    6.70
  -3   2   6   89.59    6.00
  -3  -2  -6   93.89    6.60
  -3  -2  -6   89.49    5.60
   3   2  -6   97.89    5.90
   3  -2   6   89.49    5.80
  -3   2  -6   91.19    5.90
   3  -2  -6   95.29    5.60
  -3  -2   6   89.09    5.60
  -3  -2   6   82.49    6.50
   3   2   6   89.29    6.00
   3  -3   6  253.27   14.00
  -3   3   6  223.68   14.20
   3  -3   6  236.58   14.80
   3   3  -6  236.28   14.10
  -3  -3  -6  247.28   13.80
   3   3  -6  229.68   14.90
   3   3   6  236.38   14.20
  -3   3  -6  235.08   14.10
  -3  -3   6  239.88   13.70
   3  -3  -6  244.48   13.80
  -3  -3   6  232.48   14.70
  -3   4   6  270.47   16.80
   3   4  -6  282.27   16.70
   3   4  -6  283.17   17.60
   3  -4   6  272.27   17.40
  -3  -4  -6  259.07   17.50
   3  -4   6  290.87   16.40
   3   4   6  286.67   16.90
  -3  -4   6  300.67   17.30
  -3   4  -6  297.17   16.80
  -3   4  -6  301.67   18.20
  -3   5   6  211.38   13.00
   3   5  -6  208.18   13.90
  -3  -5  -6  213.38   13.60
   3  -5   6  224.88   13.70
   3   5  -6  217.28   12.90
  -3   5  -6  212.78   12.90
  -3  -5   6  220.28   13.40
   3   5   6  212.48   13.00
  -3   5  -6  210.38   14.40
  -3  -6  -6   72.29    5.80
   3   6  -6   67.89    4.90
   3   6  -6   66.59    6.30
  -3   6   6   69.79    5.10
   3  -6   6   65.79    5.70
  -3   6  -6   73.79    7.00
  -3   6  -6   68.69    4.90
  -3  -6   6   70.59    5.50
   3   6   6   65.99    5.00
  -3  -7  -6    0.80    1.80
   3   7  -6    3.50    1.30
   3  -7   6    2.70    2.20
  -3   7   6    2.60    1.40
   3   7  -6    2.90    2.30
  -3  -7   6    2.10    1.80
  -3   7  -6    0.80    1.10
   3   7   6    1.10    1.30
  -3   7  -6    5.40    3.20
   3   8  -6  155.78    9.80
   3   8  -6  165.58   11.60
   3  -8   6  160.88   10.70
  -3  -8   6  155.98   10.30
  -3   8  -6  155.38    9.80
   3   8   6  146.69   10.00
  -3   8  -6  175.78   12.20
   3  -9   6  126.99    9.10
   3   9  -6  138.79    8.30
   3   9  -6  134.29   10.30
   3   9   6  127.69    8.50
  -3  -9   6  121.89    8.80
   3  -9  -6  111.49    9.60
  -3   9  -6  128.09    8.20
  -3   9  -6  144.19   11.20
   3 -10   6   -0.60    1.90
   3  10  -6    0.90    2.70
   3 -10  -6   -1.10    2.20
  -3  10  -6    0.50    3.30
  -3 -10   6    2.10    1.80
   3   0   7    0.30    1.00
  -3   0  -7    1.60    1.00
   3   0   7    0.10    1.80
   3   0  -7    0.80    0.90
  -3   0   7    1.00    0.90
   3  -1   7   59.79    4.10
   3  -1   7   60.09    5.20
  -3  -1  -7   60.99    4.00
  -3   1   7   55.59    4.10
   3   1  -7   56.49    4.10
   3  -1  -7   54.09    3.90
  -3  -1   7   56.09    5.00
   3   1   7   55.69    4.20
  -3   1  -7   58.89    4.10
  -3  -1   7   58.49    4.00
   3  -2   7  544.15   30.00
  -3   2   7  529.95   30.10
  -3  -2  -7  520.45   29.90
   3  -2   7  519.75   30.90
   3   2  -7  507.95   30.00
   3   2   7  517.35   30.20
  -3  -2   7  506.45   29.80
  -3  -2   7  537.85   30.80
   3  -2  -7  538.45   29.90
  -3   2  -7  517.45   30.10
   3   3  -7   -1.60    1.60
  -3   3   7    0.20    1.00
   3  -3   7    1.00    0.90
   3   3  -7    0.40    1.00
   3  -3   7    0.50    1.80
  -3  -3  -7    2.90    0.80
   3   3   7    0.10    1.20
   3  -3  -7    1.60    0.80
  -3  -3   7    2.40    1.90
  -3  -3   7    0.70    0.60
  -3   3  -7    0.80    1.10
   3  -4   7   14.80    2.70
   3  -4   7   16.70    1.70
  -3   4   7   14.50    2.10
   3   4  -7   14.20    2.90
   3   4  -7   11.60    1.80
  -3   4  -7   12.40    3.40
  -3  -4   7   13.70    2.50
  -3   4  -7   11.20    1.80
   3   4   7   15.20    2.10
   3   5  -7   34.00    3.00
   3  -5   7   28.40    3.70
  -3   5   7   33.70    3.20
   3   5  -7   33.10    4.20
  -3   5  -7   35.40    3.10
  -3   5  -7   38.50    5.00
  -3  -5   7   31.70    3.70
   3   5   7   29.20    3.00
   3  -6   7    6.80    2.30
   3   6  -7   10.30    1.80
  -3   6   7   11.70    2.10
   3   6  -7    9.80    2.80
   3   6   7   11.80    2.10
  -3  -6   7   12.70    2.40
  -3   6  -7   15.90    3.90
  -3   6  -7    8.80    1.70
   3   7  -7   13.90    2.00
   3   7  -7   11.80    3.40
   3  -7   7   13.10    2.90
  -3   7   7   15.00    2.40
  -3  -7   7   12.80    2.50
  -3   7  -7   10.10    3.50
  -3   7  -7   14.30    2.00
   3   7   7   14.70    2.20
   3  -8   7   34.00    4.00
   3   8  -7   27.20    2.80
   3   8  -7   28.80    4.60
  -3  -8   7   28.20    3.60
  -3   8  -7   36.80    5.60
   3   8   7   25.10    3.10
  -3   8  -7   25.90    2.80
   3  -9   7   22.10    3.40
   3   9  -7   26.60    4.50
   3   9  -7   19.10    2.50
  -3   9  -7   24.70    2.70
   3   9   7   23.20    2.90
  -3  -9   7   21.70    3.30
  -3   9  -7   26.60    5.10
   3   0   8    1.90    2.00
   3   0   8   -0.40    1.00
   3   0  -8    0.80    1.00
  -3   0   8    0.00    0.90
  -3   0  -8   -0.50    1.00
   3  -1   8   14.80    1.90
  -3  -1  -8   13.50    1.80
   3   1  -8   13.10    1.80
   3  -1   8   18.20    3.20
  -3   1   8   14.20    1.90
  -3  -1   8   14.20    2.80
  -3   1  -8   14.50    1.90
  -3  -1   8   16.30    1.80
   3   1   8   11.30    1.80
   3  -1  -8   12.60    1.60
  -3   2   8    2.30    1.20
   3  -2   8    0.30    0.90
   3   2  -8   -0.30    1.60
   3  -2   8    2.10    2.10
  -3  -2  -8    0.50    0.90
   3   2  -8    0.40    1.10
  -3  -2   8    0.30    0.80
  -3   2  -8    0.10    1.00
  -3  -2   8    1.30    1.90
   3  -2  -8    0.10    0.80
   3   2   8    1.70    1.20
   3   3  -8    8.00    2.50
   3  -3   8    0.20    0.90
   3   3  -8    2.60    1.20
  -3   3   8   -0.40    1.10
   3  -3   8    0.60    1.80
  -3  -3   8    1.20    0.80
   3   3   8    0.70    1.30
  -3   3  -8   -0.30    1.10
  -3  -3   8    2.00    1.90
   3   4  -8  170.38   11.50
  -3   4   8  166.48   10.60
   3  -4   8  165.08   11.30
   3   4  -8  167.08   10.40
  -3   4  -8  179.08   12.10
  -3  -4   8  172.58   11.20
  -3   4  -8  173.98   10.50
   3   4   8  165.68   10.60
   3   5  -8   29.90    2.90
   3  -5   8   31.10    4.00
  -3   5   8   25.50    3.00
   3   5  -8   32.40    4.30
  -3   5  -8   33.00    4.90
  -3   5  -8   32.80    3.10
   3   5   8   33.30    3.30
  -3  -5   8   30.00    3.60
   3  -6   8    0.90    2.10
   3   6  -8    0.70    1.20
   3   6  -8    1.60    2.30
  -3   6   8    1.40    1.40
  -3  -6   8   -1.30    1.80
  -3   6  -8   -1.90    1.10
  -3   6  -8    0.70    2.50
   3   6   8    3.10    1.50
   3   7  -8    1.10    2.20
   3   7  -8   -0.90    1.20
   3  -7   8   -0.10    1.90
  -3   7   8   -0.70    1.30
  -3   7  -8    0.80    1.30
   3   7   8   -1.40    1.30
  -3   7  -8   -0.70    2.80
  -3  -7   8    2.10    1.90
   3   8  -8   51.49    6.10
   3   8  -8   50.69    4.30
   3  -8   8   58.19    5.40
   3   8   8   49.40    4.50
  -3   8  -8   50.19    4.20
  -3   8  -8   63.19    7.20
  -3  -8   8   55.69    5.00
  -3   0  -9   -0.50    1.00
  -3   0   9    0.50    1.00
   3   0   9    1.90    1.20
   3   0  -9    0.40    1.00
   3   1  -9   16.60    2.10
  -3  -1  -9   20.30    2.20
   3  -1   9   15.10    3.10
   3  -1   9   20.40    2.30
  -3   1   9   14.50    2.10
   3   1   9   17.70    2.20
  -3  -1   9   18.60    2.10
  -3   1  -9   19.70    2.20
   3  -1  -9   22.60    2.20
   3   2  -9  398.16   23.30
   3   2  -9  407.86   24.20
  -3  -2  -9  353.26   23.60
   3  -2   9  420.26   24.40
   3  -2   9  403.46   23.10
  -3   2   9  391.06   23.30
   3  -2  -9  415.96   23.10
  -3  -2   9  382.46   23.00
  -3   2  -9  418.46   23.40
  -3  -2   9  410.86   24.20
   3   2   9  404.76   23.40
  -3   3   9   17.10    2.30
   3  -3   9   20.80    2.10
   3   3  -9   16.30    3.10
   3  -3   9   19.80    3.30
   3   3  -9   17.50    2.20
  -3  -3   9   17.90    2.90
  -3   3  -9   15.00    2.20
  -3   3  -9   18.70    3.50
   3   3   9   25.90    2.80
  -3   4   9   12.70    2.00
   3   4  -9    8.30    1.70
   3  -4   9    8.70    2.50
   3   4  -9   11.30    2.90
   3   4   9   10.00    2.00
  -3   4  -9   13.10    2.10
  -3   4  -9   10.80    3.20
  -3  -4   9    9.30    2.40
  -3   5   9   22.20    2.80
   3   5  -9   22.20    2.70
   3   5  -9   28.20    4.10
   3  -5   9   25.80    3.70
  -3   5  -9   20.10    4.10
   3   5   9   25.50    3.00
  -3  -5   9   20.60    3.20
  -3   5  -9   28.80    2.80
   3   6  -9   11.10    3.30
   3  -6   9    9.20    2.80
  -3   6   9   15.80    2.40
   3   6  -9   17.60    2.30
  -3   6  -9   19.50    2.40
  -3   6  -9   15.60    3.80
  -3  -6   9   20.40    3.00
   3   6   9   19.20    2.70
   3   7  -9   19.70    3.70
   3  -7   9   22.10    3.40
  -3   7   9   14.40    2.40
   3   7  -9   18.10    2.40
  -3  -7   9   13.60    2.70
   3   7   9   14.50    2.50
  -3   7  -9   15.40    2.30
  -3   7  -9   24.90    4.80
   3   0  10    0.90    1.10
  -3   0  10    0.10    1.00
  -3   0 -10   -0.50    1.00
   3   0 -10   -0.30    1.10
   3  -1  10   33.30    3.00
  -3  -1 -10   32.30    3.00
   3   1 -10   35.60    3.10
  -3   1  10   35.30    3.10
   3   1  10   34.50    3.20
  -3   1 -10   30.50    3.00
  -3  -1  10   32.40    2.90
   3  -1 -10   33.30    3.00
   3   2 -10   27.80    2.90
   3  -2  10   34.20    4.30
   3   2 -10   31.00    4.00
   3  -2  10   30.40    2.80
  -3   2  10   28.60    3.00
   3   2  10   33.40    3.10
  -3   2 -10   31.00    3.10
   3  -3  10   36.10    4.30
   3   3 -10   22.70    2.70
  -3   3  10   22.60    2.80
   3   3 -10   30.30    4.10
   3   3  10   25.50    3.00
  -3   3 -10   32.10    4.60
  -3   3 -10   27.70    3.00
  -3  -3  10   29.60    3.70
   3  -4  10  118.49    8.20
  -3   4  10   95.69    7.00
   3   4 -10  103.49    8.00
   3   4 -10   97.79    6.80
  -3   4 -10  111.19    8.60
  -3  -4  10  100.79    7.70
  -3   4 -10  105.19    7.00
   3   4  10   99.39    7.10
   3   5 -10   35.50    4.60
  -3   5  10   36.10    3.60
   3  -5  10   37.50    4.50
   3   5 -10   35.70    3.50
  -3   5 -10   36.30    3.50
  -3  -5  10   41.50    4.40
  -3   5 -10   41.30    5.30
   3   5  10   36.40    3.60
  -3   6  10   26.50    3.20
   3  -6  10   29.70    3.90
   3   6 -10   26.90    3.00
   3   6 -10   22.40    3.90
  -3   6 -10   23.90    2.90
  -3   6 -10   28.80    4.70
  -3  -6  10   25.40    3.60
   3   6  10   20.70    2.80
  -3   0  11    0.60    1.10
   3   0 -11    0.20    1.10
   3   0  11    0.80    1.10
  -3   0 -11   -2.70    1.10
   3  -1  11   23.60    2.60
   3   1 -11   26.10    2.80
   3   1 -11   25.00    3.50
  -3   1  11   27.20    2.70
  -3   1 -11   28.70    2.90
   3   2 -11   87.19    6.10
   3   2 -11  103.09    7.50
  -3   2  11   89.89    6.20
  -3   2 -11   85.09    6.20
   3   2  11   87.79    6.30
  -3   3  11   -0.20    1.20
   3   3 -11    0.90    1.30
   3  -3  11   -1.40    2.00
   3   3 -11    0.90    2.20
  -3   3 -11    1.40    2.50
  -3   3 -11   -0.50    1.20
   3   3  11    2.70    1.50
  -3   4  11    2.10    1.50
   3   4 -11    0.50    2.00
   3   4 -11    0.20    1.40
   3  -4  11    1.00    2.00
  -3  -4  11    2.10    1.90
   3   4  11    2.00    1.40
  -3   4 -11   -0.80    1.30
  -3   4 -11    2.40    2.50
  -3   0 -12   -0.80    1.30
   3   0 -12   -2.40    1.10
   4   0   0   13.00    1.50
  -4   1   0  170.38   10.10
   4   1   0  162.08   10.50
   4  -1   0  172.38   10.50
   4   1   0  179.08   10.20
  -4  -1   0  184.58   10.00
   4   1   0  177.78   10.50
   4   1   0  182.58   10.00
  -4  -1   0  184.68   10.50
  -4  -2   0 1371.26   74.99
   4   2   0 1388.26   74.99
  -4  -2   0 1334.57   75.09
  -4   2   0 1308.67   75.29
  -4   2   0 1221.28   75.39
   4  -2   0 1387.16   75.29
   4   2   0 1452.85   74.99
   4   2   0 1288.57   75.29
   4   2   0 1267.47   75.29
   4   2   0 1365.66   75.69
  -4   3   0   31.00    2.80
  -4   3   0   35.90    3.20
   4  -3   0   36.30    3.80
  -4   3   0   34.80    2.20
   4   3   0   35.20    2.10
   4  -3   0   35.80    2.50
  -4  -3   0   36.10    2.70
   4   3   0   37.10    3.60
   4   3   0   29.50    2.70
   4   3   0   34.70    2.20
   4   4   0 1456.35   77.99
   4  -4   0 1442.06   78.09
  -4   4   0 1436.16   77.89
  -4   4   0 1370.36   78.99
   4   4   0 1422.66   77.89
   4   4   0 1427.06   79.19
  -4  -4   0 1388.46   78.39
   4  -4   0 1398.46   79.19
  -4   4   0 1175.18   77.99
   4   5   0    2.10    0.60
   4  -5   0    4.30    2.10
   4   5   0    2.00    1.90
  -4  -5   0    0.60    1.00
   4  -5   0    3.70    0.80
  -4   5   0    2.90    1.90
   4  -6   0  186.18   11.50
   4   6   0  153.28   11.50
  -4   6   0  157.08   11.50
   4  -6   0  173.28    9.90
  -4  -6   0  172.88   10.50
  -4  -7   0   27.00    2.80
   4   7   0   21.70    3.90
  -4   7   0   17.60    3.90
   4  -7   0   25.50    3.60
   4  -8   0  117.79    8.10
  -4  -8   0   96.29    6.90
   4   8   0  109.39    8.80
  -4   8   0   94.39    8.50
   4   9   0    0.40    2.60
  -4   9   0    4.80    3.20
  -4  -9   0    1.10    1.40
   4  -9   0    0.70    2.00
  -4  10   0  129.39   11.80
  -4 -10   0  153.08    9.60
   4 -10   0  155.28   10.30
   4  10   0  152.18   12.30
  -4  11   0   59.69    7.80
   4  11   0   67.19    8.00
   4 -11   0   55.89    5.50
   4   0  -1    7.30    0.80
   4   0  -1    3.00    1.40
   4   0   1    4.40    0.80
   4   0   1    3.60    0.70
  -4   0  -1    2.80    2.50
   4   0  -1    3.80    0.70
   4   0  -1    2.70    0.60
   4   0   1    3.20    1.10
  -4   0   1    4.80    1.80
  -4   0  -1    5.30    0.80
  -4   0   1    4.40    0.70
   4   1  -1   31.60    2.40
   4   1  -1   31.80    2.20
   4  -1   1   32.10    2.50
   4  -1   1   31.90    2.20
  -4   1   1   32.80    2.20
  -4   1  -1   28.00    2.60
   4  -1  -1   33.20    2.10
   4   1   1   32.90    2.30
   4  -1  -1   32.30    2.30
   4  -1  -1   31.10    2.40
   4   1   1   29.40    2.00
   4   1   1   31.80    3.50
  -4   2   1 1009.10   64.39
  -4   2   1 1120.29   63.69
   4   2  -1 1198.78   63.99
   4   2  -1 1125.19   64.29
   4  -2   1 1196.78   64.09
   4  -2   1 1183.78   64.49
   4  -2  -1 1158.28   63.99
   4   2   1 1053.59   64.99
  -4  -2   1 1165.28   64.09
   4  -2  -1 1074.19   63.99
  -4   2  -1 1195.18   64.39
  -4   2  -1 1191.48   63.99
  -4   2  -1 1067.29   64.19
   4   2   1 1198.18   63.99
  -4   3   1  437.66   29.50
   4  -3   1  537.45   28.90
   4  -3   1  517.75   29.50
   4   3  -1  516.25   29.40
   4   3  -1  518.35   28.80
  -4  -3   1  519.65   28.50
   4   3   1  553.24   28.80
   4   3   1  501.55   30.10
   4  -3  -1  436.06   28.90
  -4  -3   1  506.75   28.90
  -4   3  -1  538.15   28.70
  -4   3  -1  500.75   29.30
  -4   4   1 1073.29   68.39
  -4  -4  -1 1218.88   67.79
   4   4  -1 1205.68   67.39
   4  -4   1 1286.67   67.49
   4   4  -1 1188.78   68.29
   4  -4   1 1210.88   68.29
   4   4   1 1237.68   67.39
  -4   4  -1 1189.48   68.19
   4  -4  -1 1230.38   67.49
   4   4   1 1160.08   68.89
  -4   4  -1 1224.38   67.29
  -4  -4   1 1226.78   67.09
  -4  -4   1 1116.99   67.59
  -4  -5  -1   57.09    4.30
  -4   5   1   52.89    5.50
   4   5  -1   60.69    3.80
   4   5  -1   58.79    5.00
   4   5  -1   58.89    3.60
   4  -5   1   58.89    3.80
   4  -5   1   61.89    5.20
  -4   5  -1   56.19    3.90
   4  -5  -1   66.09    5.80
   4   5   1   57.09    3.80
   4  -5  -1   55.29    3.70
  -4   5  -1   58.69    4.90
  -4   5  -1   57.89    3.60
  -4  -5   1   54.99    4.20
   4   5   1   56.49    5.70
   4   6  -1  111.29    6.70
   4  -6   1  114.09    6.80
  -4   6   1  101.59    8.70
   4   6  -1  108.89    8.20
   4  -6   1  109.69    7.90
  -4  -6  -1  104.89    7.30
   4   6   1  117.79    6.90
  -4   6  -1  106.19    8.20
  -4  -6   1  107.09    7.30
  -4   6  -1  114.19    6.50
   4  -6  -1  121.09    8.60
   4  -6  -1  112.09    6.60
   4   6   1  102.59    9.00
   4  -7   1   14.90    1.60
   4   7  -1    7.40    2.70
  -4   7   1   14.40    3.60
   4  -7   1   13.40    2.80
  -4  -7  -1   17.00    2.20
  -4   7  -1   14.90    3.40
   4  -7  -1   10.90    2.80
  -4  -7   1   10.70    2.10
   4   7   1   19.30    4.20
   4  -8   1   70.39    5.90
  -4   8   1   67.59    7.70
  -4  -8  -1   69.89    5.10
   4   8  -1   60.19    6.80
  -4  -8   1   66.29    5.10
   4  -8  -1   69.69    6.20
  -4   8  -1   65.99    6.80
   4   8   1   67.79    7.70
  -4  -9  -1    1.80    1.40
   4  -9   1    2.80    2.20
   4   9  -1    2.90    2.80
  -4   9   1    2.10    3.30
  -4   9  -1    0.90    2.90
  -4  -9   1   -0.50    1.50
   4   9   1   -2.20    2.80
   4  -9  -1    1.60    2.10
  -4  10   1   75.09    8.50
   4  10  -1   61.89    7.20
   4 -10   1   63.19    5.70
   4 -10  -1   68.89    5.80
  -4 -10   1   56.89    5.00
  -4  10  -1   66.39    7.70
   4  10   1   59.59    8.00
  -4  11   1   -3.00    3.50
   4  11  -1    3.40    3.50
   4 -11   1   -2.00    2.00
   4  11   1   -0.20    3.70
   4 -11  -1    1.20    2.20
  -4  11  -1   -0.40    2.90
   4   0   2 2211.88  136.89
   4   0  -2 2652.43  136.79
   4   0   2 2446.66  136.89
   4   0   2 2579.34  136.79
  -4   0   2 2571.44  136.79
  -4   0  -2 2184.18  137.59
   4  -1   2  914.71   52.79
   4   1  -2  944.51   52.79
  -4   1   2  965.30   52.49
   4   1  -2  996.30   52.49
   4   1  -2  953.70   52.59
  -4   1   2  960.60   52.59
  -4  -1  -2  922.51   53.29
   4  -1   2  902.41   52.89
   4  -1   2  961.40   52.59
   4  -1  -2  987.70   52.49
  -4   1  -2  892.41   52.99
   4   1   2  896.11   52.69
   4  -1  -2  811.52   52.49
   4   1   2  950.10   52.49
  -4  -1   2  906.71   52.69
  -4  -1   2  949.60   52.39
   4   1   2  978.10   52.69
  -4   2   2  624.64   36.10
   4  -2   2  607.34   36.30
   4   2  -2  642.44   36.00
   4   2  -2  657.73   35.80
   4   2  -2  615.94   36.40
   4  -2   2  619.54   36.40
   4  -2   2  640.14   36.10
  -4   2   2  630.94   36.40
  -4   2  -2  650.33   36.10
   4  -2  -2  649.93   35.80
  -4   2  -2  670.23   36.50
  -4  -2   2  629.54   36.20
   4   2   2  648.44   36.10
   4  -3   2  127.19    7.40
  -4   3   2  119.19    7.50
   4   3  -2  116.99    7.90
   4  -3   2  123.19    8.10
  -4   3   2  121.69    8.50
   4   3   2  124.29    7.40
   4  -3  -2  124.29    7.10
  -4   3  -2  120.99    8.10
  -4   3  -2  120.39    7.30
   4   3   2  119.29    9.70
  -4  -3   2  135.09    7.80
   4   4  -2   59.19    4.80
   4  -4   2   65.29    4.10
  -4   4   2   63.09    4.20
   4  -4   2   74.09    5.10
  -4   4   2   62.69    6.00
   4   4  -2   61.79    4.00
  -4   4  -2   59.29    3.90
  -4  -4   2   62.29    4.40
   4   4   2   64.59    4.10
  -4   4  -2   58.79    5.00
   4   4   2   54.09    6.80
   4  -4  -2   58.49    3.90
  -4   5   2    9.40    3.30
   4  -5   2    6.50    1.10
   4   5  -2    5.80    2.00
  -4  -5  -2    9.20    1.80
   4   5  -2    5.70    1.00
   4  -5   2    6.00    2.10
  -4   5  -2    5.20    1.90
   4   5   2    8.50    1.30
   4   5   2    6.00    3.40
  -4   5  -2    6.60    1.00
   4  -5  -2    9.80    1.30
  -4  -5   2    7.10    1.60
   4  -6   2    0.60    0.80
   4  -6   2    6.90    2.20
   4   6  -2   -0.10    1.80
  -4   6   2    3.70    2.90
  -4  -6  -2    2.70    1.50
   4   6  -2    3.30    0.90
   4  -6  -2    1.40    2.60
  -4   6  -2    1.50    0.70
   4   6   2    0.10    3.50
  -4  -6   2    0.10    1.50
   4   6   2    4.40    1.10
  -4   6  -2    1.70    2.00
  -4  -7  -2   59.79    4.70
   4  -7   2   58.19    4.10
  -4   7   2   59.49    7.10
   4   7  -2   57.49    5.60
   4   7  -2   64.29    4.10
   4  -7   2   65.19    5.60
   4   7   2   65.49    8.00
   4  -7  -2   56.39    6.20
  -4   7  -2   56.99    6.30
   4   7   2   62.99    4.30
  -4   7  -2   61.29    3.90
  -4  -7   2   63.99    4.90
  -4  -8  -2   14.00    2.20
   4   8  -2   13.10    3.40
   4  -8   2   14.00    1.70
   4  -8   2   14.00    2.90
  -4   8   2   13.30    4.30
   4   8   2   14.80    4.90
  -4   8  -2   16.10    3.60
  -4  -8   2   14.10    2.30
   4  -8  -2   11.80    3.10
  -4  -9  -2    4.70    1.60
   4   9  -2    2.90    2.60
   4  -9   2    4.30    2.20
  -4   9   2    0.00    3.30
  -4   9  -2    1.00    2.90
   4  -9  -2    2.90    2.50
   4   9   2    0.90    3.90
  -4  -9   2    2.80    1.70
   4  10  -2    3.10    2.80
  -4  10   2   -1.30    3.20
   4 -10   2    4.10    2.30
  -4  10  -2   -0.70    3.00
  -4 -10   2    0.60    1.70
   4 -10  -2    1.50    2.30
   4  10   2    0.10    3.60
   4 -11   2   -2.60    2.10
  -4  11   2    2.80    3.30
   4  11  -2    2.80    3.20
   4  11   2    2.40    3.80
   4 -11  -2    0.50    2.30
  -4  11  -2    5.70    3.60
   4   0   3   32.60    2.70
   4   0   3   35.30    2.30
  -4   0  -3   26.20    3.30
  -4   0   3   33.80    2.30
   4   0   3   30.20    3.00
  -4   1   3    1.20    0.70
   4  -1   3    1.20    1.00
  -4  -1  -3    2.90    2.70
  -4   1   3    1.30    0.50
   4  -1   3    0.60    0.60
   4   1  -3    0.40    0.60
   4  -1   3    3.10    1.60
  -4  -1   3    0.30    0.50
   4   1   3   -0.80    1.20
   4  -1  -3    1.30    0.50
   4   1   3    2.60    0.60
  -4  -1   3    2.70    1.30
   4   1   3    3.00    1.00
  -4   1  -3    2.40    1.20
  -4   2   3  452.15   26.20
   4   2  -3  458.35   26.20
   4  -2   3  461.85   26.70
   4   2  -3  445.36   26.60
  -4  -2  -3  482.75   26.90
   4  -2   3  462.15   26.30
   4  -2   3  456.55   26.20
  -4   2  -3  465.95   26.50
   4  -2  -3  455.25   25.90
   4   2   3  462.35   26.30
  -4  -2   3  462.45   25.90
  -4   2  -3  453.95   26.20
  -4  -2   3  456.45   26.40
   4   3  -3  389.26   21.60
   4  -3   3  355.46   22.10
  -4  -3  -3  375.66   22.00
   4  -3   3  372.86   21.60
   4  -3   3  381.26   21.70
  -4   3   3  376.16   21.70
   4   3  -3  379.96   22.10
  -4   3  -3  356.26   22.30
   4   3   3  327.17   23.20
   4   3   3  380.36   21.70
  -4  -3   3  397.46   21.90
  -4   3  -3  364.86   21.60
  -4  -3   3  402.36   21.10
   4  -3  -3  383.36   21.20
  -4  -4  -3  666.73   35.20
   4   4  -3  579.24   35.30
   4  -4   3  620.44   34.70
   4   4  -3  612.54   34.60
   4  -4   3  575.74   35.20
   4  -4   3  612.54   34.70
  -4   4   3  622.94   35.70
  -4   4   3  591.74   34.70
  -4   4  -3  600.54   34.60
  -4  -4   3  603.54   34.90
   4   4   3  623.74   34.70
   4  -4  -3  602.74   34.20
  -4   4  -3  599.94   35.50
   4  -5   3   40.80    3.40
   4  -5   3   42.20    3.00
  -4   5   3   43.30    4.90
   4  -5   3   31.60    3.80
  -4   5   3   40.00    3.20
   4   5  -3   39.70    2.90
   4   5  -3   39.20    3.90
   4  -5  -3   38.10    2.70
   4   5   3   34.80    5.60
  -4   5  -3   39.10    2.90
   4   5   3   40.90    3.10
  -4   5  -3   38.10    4.40
  -4  -5   3   40.70    3.70
   4  -6   3   51.39    3.70
   4  -6   3   53.89    4.90
   4   6  -3   48.80    4.80
   4   6  -3   51.39    3.60
  -4   6   3   45.20    5.70
   4  -6   3   55.19    4.10
  -4   6  -3   49.20    3.50
  -4   6  -3   57.99    5.30
   4   6   3   44.40    6.90
   4   6   3   49.99    3.80
  -4  -6   3   52.79    4.20
   4  -7   3    5.30    2.20
  -4   7   3    8.20    3.40
   4  -7   3    5.10    1.20
   4   7  -3    7.10    1.20
   4   7  -3    0.20    2.20
  -4  -7  -3    6.70    1.90
   4  -7  -3    0.10    2.70
   4   7   3    5.30    1.30
   4   7   3    1.80    3.70
  -4  -7   3    5.30    1.90
  -4   7  -3    3.60    1.00
  -4   7  -3    5.50    2.60
   4   8  -3   18.20    1.90
   4  -8   3   18.50    2.10
  -4  -8  -3   20.80    2.70
   4   8  -3   14.80    3.40
  -4   8   3   14.40    4.00
   4  -8   3   16.20    3.10
   4   8   3   18.90    2.20
  -4   8  -3   22.60    4.20
   4  -8  -3   14.40    3.30
  -4  -8   3   14.10    2.50
   4   8   3   16.10    4.70
  -4   8  -3   17.20    1.70
  -4   9   3   -1.90    2.90
  -4  -9  -3   -1.70    1.30
   4  -9   3    3.20    2.40
   4   9  -3    0.30    2.50
  -4   9  -3    0.60    2.90
  -4  -9   3   -0.60    1.60
   4   9   3    2.00    3.40
   4  -9  -3    2.90    2.50
   4 -10   3   13.50    2.80
   4  10  -3   15.30    4.00
  -4  10   3   16.40    4.40
   4  10   3   16.70    4.70
  -4 -10   3   15.10    2.50
  -4  10  -3   26.90    5.10
   4 -10  -3   14.30    3.30
  -4 -11  -3    1.70    2.20
   4 -11   3   -0.90    2.00
   4  11  -3    2.30    3.10
   4 -11  -3    2.40    2.40
  -4  11  -3    3.20    3.70
   4  11   3    2.30    3.70
   4   0   4    3.10    1.70
  -4   0  -4    6.70    1.60
   4   0   4    3.50    1.10
   4   0   4    5.00    0.90
   4   0  -4    4.90    0.90
  -4   0   4    3.60    1.50
  -4   0   4    4.00    0.90
  -4  -1  -4   17.80    3.30
   4   1  -4   20.20    1.80
  -4   1   4   19.70    1.90
   4  -1   4   20.50    1.90
   4  -1   4   19.00    2.60
   4  -1   4   21.60    2.10
  -4  -1   4   23.50    1.70
   4   1   4   23.50    2.10
  -4  -1   4   14.20    2.20
   4  -1  -4   21.50    1.70
   4   1   4   24.60    2.70
  -4   1  -4   21.90    2.30
  -4   1  -4   22.20    1.90
   4  -2   4  723.43   43.40
  -4   2   4  798.12   43.00
   4   2  -4  731.13   43.40
   4   2  -4  754.12   42.90
  -4  -2  -4  704.93   43.80
   4  -2   4  786.82   42.90
   4  -2   4  747.43   42.90
   4  -2  -4  786.62   42.70
   4  -2  -4  766.82   42.70
   4  -2  -4  739.83   42.60
   4   2   4  792.82   43.10
  -4  -2   4  749.82   43.30
  -4  -2   4  766.52   42.60
  -4   2  -4  751.72   43.00
   4   3  -4   68.89    5.40
  -4  -3  -4   76.49    5.60
   4  -3   4   72.89    4.80
   4   3  -4   73.99    4.80
   4  -3   4   86.39    4.90
  -4   3   4   67.39    4.80
   4  -3   4   72.49    5.50
  -4  -3   4   71.89    4.30
  -4   3  -4   73.59    4.80
  -4  -3   4   72.89    5.20
   4   3   4   75.19    4.90
   4  -3  -4   67.69    4.40
  -4  -4  -4  610.54   33.90
   4   4  -4  598.24   33.30
   4  -4   4  542.65   33.90
   4  -4   4  607.74   33.40
   4   4  -4  574.14   34.00
  -4   4   4  582.44   33.40
   4  -4   4  600.24   33.20
  -4   4  -4  586.84   34.40
  -4  -4   4  596.64   33.70
   4   4   4  577.84   33.40
  -4   4  -4  582.94   33.30
   4   4   4  564.14   35.20
   4  -4  -4  562.44   32.90
   4  -5   4    1.60    1.90
   4  -5   4    3.60    1.10
  -4   5   4    1.50    2.00
   4  -5   4    1.60    1.00
  -4  -5  -4    3.70    1.60
   4   5  -4    0.30    1.60
   4   5  -4    1.90    1.00
  -4   5   4    6.80    1.50
  -4  -5   4    0.80    1.40
   4   5   4    3.80    1.20
   4   5   4    5.60    3.60
  -4   5  -4    2.50    2.20
  -4   5  -4    2.00    1.00
   4  -6   4  138.99    8.00
  -4   6   4  126.39    9.60
   4  -6   4  126.99    8.20
  -4   6   4  138.59    8.50
  -4  -6  -4  136.29    9.00
   4  -6   4  138.59    9.20
   4   6  -4  133.99    9.30
   4   6  -4  128.89    8.10
  -4   6  -4  132.69    8.10
   4   6   4  114.89   10.90
   4   6   4  135.59    8.30
  -4  -6   4  120.79    8.60
  -4   6  -4  135.19    9.70
   4   7  -4   31.80    2.80
   4  -7   4   36.90    2.90
  -4   7   4   38.70    4.90
  -4  -7  -4   33.60    3.80
   4  -7   4   35.90    4.20
   4   7  -4   29.10    4.20
  -4   7  -4   34.40    2.80
   4   7   4   30.60    3.00
  -4  -7   4   32.50    3.50
  -4   7  -4   33.30    4.90
   4   7   4   24.90    5.30
  -4   8   4   94.49    8.30
   4  -8   4   88.39    7.50
   4   8  -4  101.69    6.30
   4   8  -4   91.09    8.10
   4  -8   4   97.39    6.40
  -4  -8  -4   96.39    7.10
  -4  -8  -4   98.79    7.40
   4  -8  -4   96.09    8.20
   4   8   4   98.39    6.60
  -4  -8   4   95.79    6.80
  -4   8  -4  109.09    8.80
   4   8   4   81.29    9.70
  -4   8  -4  100.79    6.20
   4  -9   4    2.10    2.10
  -4  -9  -4    1.10    1.80
  -4   9   4    3.50    2.80
   4   9  -4    0.50    2.30
   4  -9   4    1.00    1.10
  -4   9  -4    1.00    2.80
   4   9   4   -2.60    3.40
  -4  -9   4    0.50    1.70
   4  -9  -4    0.40    2.70
   4  10  -4  120.69    9.80
  -4  10   4  123.99    9.80
  -4 -10  -4  126.49    8.90
   4  10   4   96.89   10.30
  -4 -10   4  111.39    8.10
   4 -10  -4  117.89    9.20
  -4  10  -4  121.59   10.40
  -4   0  -5    3.70    1.00
  -4   0   5    7.20    1.10
   4   0  -5    4.20    1.00
   4   0   5    5.10    1.30
  -4   0  -5    7.50    1.40
   4   0   5    3.60    1.70
   4  -1   5   24.40    3.00
   4  -1   5   23.30    2.10
  -4  -1  -5   23.10    2.00
  -4  -1  -5   24.10    3.00
   4   1  -5   25.20    2.20
  -4   1   5   25.70    2.20
   4  -1   5   27.30    2.40
  -4   1  -5   25.00    2.40
   4   1   5   26.60    3.20
  -4  -1   5   26.80    2.10
  -4   1  -5   25.30    2.20
  -4  -1   5   25.50    2.10
  -4  -1   5   26.70    3.00
   4   1   5   25.80    2.50
   4  -1  -5   28.70    2.10
  -4   2   5  434.06   25.60
  -4  -2  -5  381.56   26.60
   4   2  -5  454.05   25.50
   4  -2   5  444.96   25.50
   4  -2   5  457.85   26.20
   4   2  -5  425.56   26.00
   4  -2   5  488.15   25.50
   4   2   5  436.66   25.60
   4  -2  -5  464.45   25.30
  -4  -2   5  465.05   25.20
  -4   2  -5  454.95   25.60
  -4  -2   5  415.66   25.90
  -4  -3  -5  136.59    9.90
  -4   3   5  140.09    8.90
   4  -3   5  145.59    9.60
   4  -3   5  149.19    8.70
   4   3  -5  140.29    9.50
   4  -3   5  141.59    8.80
   4   3  -5  136.79    8.70
  -4  -3   5  139.49    8.30
   4  -3  -5  142.89    8.60
  -4  -3   5  160.18    9.40
   4  -3  -5  144.09    8.40
   4   3   5  149.99    8.90
  -4   3  -5  141.79    8.80
   4   4  -5  472.75   27.70
   4  -4   5  513.15   27.50
   4  -4   5  463.05   28.30
  -4  -4  -5  506.45   28.40
   4   4  -5  444.46   28.40
   4  -4   5  482.25   27.70
  -4   4   5  471.75   27.80
  -4  -4   5  495.85   27.10
  -4  -4   5  487.25   28.10
  -4   4  -5  474.55   27.70
   4  -4  -5  483.65   27.30
  -4   4  -5  504.15   29.10
   4   4   5  460.75   27.70
   4  -5   5   12.50    1.70
   4   5  -5   14.30    2.70
  -4   5   5   12.40    2.00
  -4  -5  -5   13.00    2.40
   4  -5   5   20.20    1.80
   4   5  -5   12.10    1.70
   4  -5   5   14.00    2.80
   4   5   5   14.00    1.90
  -4   5  -5   15.30    3.20
  -4   5  -5   11.40    1.70
  -4  -5   5   12.80    2.30
   4  -6   5   94.69    7.50
   4   6  -5   89.89    7.60
  -4   6   5  102.69    6.80
  -4  -6  -5  101.69    7.30
   4   6  -5   99.49    6.40
   4  -6   5  103.29    6.50
   4   6   5   91.79    6.50
  -4   6  -5   96.19    6.40
  -4  -6   5  103.59    7.10
  -4   6  -5  111.29    8.40
   4  -7   5    5.90    2.40
  -4  -7  -5   11.90    2.50
   4   7  -5    8.10    2.60
   4  -7   5    9.30    1.60
   4   7  -5    7.90    1.50
  -4   7  -5    7.70    1.40
  -4  -7   5   10.00    2.20
   4   7   5    4.50    3.50
   4   7   5    5.70    1.50
  -4   7  -5   12.30    3.40
   4   8  -5   66.49    4.60
   4  -8   5   60.29    4.50
  -4  -8  -5   59.89    5.40
  -4  -8  -5   70.69    5.80
   4   8  -5   57.89    6.30
   4  -8   5   68.69    6.00
   4   8   5   54.19    7.50
   4   8   5   62.69    4.80
  -4  -8   5   63.59    5.20
  -4   8  -5   52.09    6.60
  -4   8  -5   68.59    4.60
   4   9  -5   -0.10    2.50
  -4  -9  -5    0.30    1.90
   4  -9   5    1.20    2.20
   4  -9  -5   -0.70    2.40
   4   9   5   -0.20    1.30
  -4  -9   5    0.10    1.70
   4   9   5   -0.20    3.40
  -4   9  -5    0.10    1.10
  -4   9  -5    3.20    2.90
   4 -10   5   52.79    5.60
  -4 -10  -5   65.49    5.90
   4  10  -5   63.09    7.10
  -4  10  -5   69.49    8.00
   4 -10  -5   68.49    6.60
  -4 -10   5   60.89    5.10
   4  10   5   47.20    7.00
  -4   0  -6  836.32   45.90
   4   0  -6  783.72   45.90
  -4   0  -6  848.92   46.00
   4   0   6  818.12   46.00
   4   0   6  747.03   46.60
  -4   0   6  817.02   45.90
  -4   1   6  261.17   14.40
  -4  -1  -6  253.37   14.20
   4   1  -6  242.78   14.30
   4  -1   6  243.78   15.10
  -4  -1  -6  237.18   14.50
   4  -1   6  253.57   14.40
   4   1   6  247.48   14.50
  -4   1  -6  248.68   14.40
  -4  -1   6  242.48   14.90
  -4   1  -6  234.88   14.30
  -4  -1   6  220.58   14.10
   4  -1  -6  241.08   14.20
  -4  -2  -6   94.19    7.30
   4   2  -6  102.79    6.40
   4  -2   6  102.59    6.30
  -4   2   6  102.19    6.50
   4   2  -6  101.19    7.00
  -4  -2  -6   95.89    6.10
   4  -2   6  108.29    7.30
  -4  -2   6   85.19    6.80
  -4   2  -6  100.69    6.40
   4   2   6  102.29    6.50
   4  -2  -6   97.69    6.10
  -4  -2   6   94.39    6.00
  -4  -3  -6   49.20    5.80
   4   3  -6   54.19    5.10
   4  -3   6   57.89    5.40
  -4   3   6   64.49    4.50
  -4  -3  -6   69.09    4.00
   4  -3   6   63.59    4.30
   4   3  -6   58.99    4.30
   4  -3   6   66.39    4.30
  -4   3  -6   65.09    4.40
  -4  -3   6   58.79    5.00
   4  -3  -6   62.39    4.00
   4   3   6   58.19    4.50
  -4  -3   6   60.39    3.90
   4  -4   6   36.10    3.00
  -4  -4  -6   31.90    4.20
   4  -4   6   35.40    2.70
   4   4  -6   29.60    2.90
   4  -4   6   36.30    3.90
   4   4  -6   28.30    3.70
  -4   4   6   30.30    3.00
  -4  -4   6   33.30    3.60
  -4   4  -6   36.10    3.00
   4   4   6   31.80    3.10
  -4   4  -6   39.30    5.00
   4  -5   6    1.70    0.80
  -4   5   6   -0.50    1.10
   4  -5   6    1.10    1.00
   4   5  -6    0.30    1.80
   4   5  -6   -0.80    1.10
  -4  -5  -6    1.40    1.80
   4  -5   6   -0.10    1.90
  -4   5  -6   -0.30    0.90
  -4  -5   6    1.40    1.60
  -4   5  -6    2.20    2.40
   4   5   6   -0.40    1.10
   4   6  -6    2.60    2.00
  -4  -6  -6   -0.60    1.70
   4  -6   6    0.40    1.00
   4  -6   6    3.70    2.00
   4   6  -6    1.10    1.00
  -4   6   6    0.10    1.20
  -4  -6   6    0.20    1.60
   4   6   6    0.90    1.20
  -4   6  -6    2.30    2.50
  -4   6  -6   -1.20    1.00
   4  -7   6   15.30    2.90
  -4  -7  -6   14.70    2.80
   4   7  -6   11.50    1.90
   4   7  -6   16.80    3.40
  -4   7   6   17.40    2.40
  -4   7  -6   14.80    2.00
   4   7   6   15.20    2.20
  -4   7  -6   22.90    4.20
  -4  -7   6   14.90    2.50
   4   8  -6   10.60    3.10
   4  -8   6    8.90    2.80
   4   8  -6    8.10    1.70
  -4   8  -6   10.90    1.80
  -4  -8   6    7.90    2.10
   4   8   6    7.40    1.80
  -4   8  -6   15.70    4.20
   4  -9   6    2.70    2.30
   4   9  -6   -1.00    1.10
   4   9  -6    0.80    2.70
  -4   9  -6   -1.30    3.10
  -4   9  -6   -0.80    1.10
   4   9   6    1.50    1.40
  -4  -9   6   -0.80    1.60
   4  -9  -6    5.00    2.70
   4 -10   6    4.00    2.40
   4  10  -6   10.20    3.60
  -4 -10   6    4.20    2.10
   4 -10  -6    6.50    2.80
  -4  10  -6    5.80    4.10
   4   0   7   91.09    6.20
   4   0   7   89.99    7.10
  -4   0  -7   94.09    6.10
  -4   0  -7  105.59    6.10
  -4   0   7   90.59    6.10
   4   0  -7   92.99    6.00
  -4  -1  -7   15.40    2.00
   4   1  -7   14.70    1.80
  -4  -1  -7   18.70    1.90
   4  -1   7   16.80    2.90
   4  -1   7   16.40    2.00
  -4   1   7   18.20    2.00
  -4  -1   7   17.90    2.80
   4   1   7   18.60    2.20
  -4  -1   7   16.60    1.80
   4  -1  -7   15.30    1.70
  -4   1  -7   14.80    1.90
   4  -2   7   67.39    5.80
  -4  -2  -7   67.99    4.50
   4  -2   7   67.39    4.70
  -4   2   7   64.89    4.80
   4   2  -7   66.39    4.70
   4   2  -7   69.69    5.70
  -4  -2   7   69.29    4.50
  -4   2  -7   74.29    4.90
  -4  -2   7   69.79    5.80
   4   2   7   68.69    4.90
   4  -2  -7   71.69    4.50
   4   3  -7   14.10    1.90
   4  -3   7   19.90    2.00
  -4   3   7   17.50    2.20
   4   3  -7   22.00    3.20
  -4  -3  -7   18.80    1.80
   4  -3   7   12.30    2.80
  -4  -3   7   11.70    2.50
   4   3   7   16.30    2.20
  -4  -3   7   13.50    1.50
   4  -3  -7   14.70    1.60
  -4   3  -7   14.30    2.00
   4  -4   7   12.70    1.50
   4  -4   7    9.60    2.50
   4   4  -7   10.40    2.70
   4   4  -7   14.60    1.90
  -4   4   7   11.60    1.80
  -4   4  -7   15.90    2.00
  -4  -4   7    8.10    2.20
  -4   4  -7   15.90    3.60
   4   4   7    8.80    1.80
   4  -5   7    6.30    2.30
  -4   5   7    0.80    1.30
   4   5  -7    3.10    2.00
   4   5  -7    1.70    1.10
  -4   5  -7    0.30    2.70
  -4  -5   7    2.40    1.90
  -4   5  -7    2.20    1.30
   4   5   7    3.20    1.40
   4   6  -7    7.60    1.60
  -4   6   7   10.70    1.90
   4   6  -7    8.90    2.80
   4  -6   7    9.70    2.50
   4   6   7    7.30    1.70
  -4  -6   7    7.50    2.20
  -4   6  -7    7.70    3.20
  -4   6  -7    9.50    1.80
  -4   7   7   13.40    2.10
   4   7  -7   12.20    3.20
   4  -7   7    5.10    2.30
   4   7  -7    6.10    1.60
  -4   7  -7    6.80    3.30
  -4   7  -7    6.60    1.60
   4   7   7    5.60    1.60
  -4  -7   7    5.10    2.00
   4   8  -7    0.10    1.20
   4  -8   7    2.50    2.20
   4   8  -7   -0.90    2.10
   4   8   7    1.80    1.40
  -4   8  -7    0.10    1.20
  -4   8  -7    2.90    3.20
  -4  -8   7    0.50    1.70
   4   9  -7   -1.20    1.20
   4  -9   7   -0.90    2.20
   4   9  -7    0.00    2.70
   4   9   7   -0.20    1.30
  -4  -9   7    2.30    1.80
  -4   9  -7   -0.50    1.20
  -4   9  -7    1.00    3.30
  -4   0  -8   -0.80    1.00
  -4   0   8    0.00    1.00
   4   0  -8    0.90    0.90
   4   0   8    1.90    1.20
   4   0   8    1.50    2.00
   4  -1   8    1.10    2.00
  -4  -1  -8    0.30    1.00
  -4   1   8    0.50    1.00
   4  -1   8    1.50    1.10
   4   1  -8    1.60    1.10
  -4  -1   8    1.00    0.90
  -4   1  -8    0.50    1.10
   4   1   8    3.50    1.30
   4  -1  -8    2.30    1.00
   4  -2   8  118.99    9.00
  -4   2   8  115.59    7.80
   4  -2   8  133.49    7.80
  -4  -2  -8  122.89    7.70
   4   2  -8  126.49    8.70
   4   2  -8  121.69    7.80
   4  -2  -8  129.69    7.70
  -4  -2   8  118.79    8.60
  -4  -2   8  124.59    7.60
   4   2   8  119.89    8.00
  -4   2  -8  127.09    7.90
   4   3  -8   39.30    3.30
  -4   3   8   38.00    3.40
   4   3  -8   46.10    4.60
   4  -3   8   38.40    3.10
   4  -3   8   35.80    4.30
  -4  -3   8   40.80    4.20
  -4   3  -8   38.00    3.40
   4   3   8   40.10    3.60
   4  -4   8   73.59    6.10
   4   4  -8   67.19    6.00
   4  -4   8   59.89    5.10
  -4   4   8   60.19    4.90
   4   4  -8   70.69    4.90
   4   4   8   68.09    5.10
  -4   4  -8   66.99    4.80
  -4  -4   8   73.99    5.80
  -4   4  -8   74.59    6.60
   4  -5   8    3.60    2.10
   4   5  -8    6.80    1.50
  -4   5   8    6.30    1.80
   4   5  -8    5.40    2.40
   4   5   8    3.80    1.60
  -4  -5   8    5.50    2.10
  -4   5  -8    7.50    3.10
  -4   5  -8    5.40    1.60
   4   6  -8   78.09    6.70
   4   6  -8   70.39    5.00
  -4   6   8   65.09    5.20
   4  -6   8   61.39    5.90
   4   6   8   64.19    5.20
  -4   6  -8   67.29    5.00
  -4   6  -8   80.89    7.50
  -4  -6   8   66.79    5.70
   4   7  -8   25.00    4.10
   4  -7   8   23.00    3.50
  -4   7   8   26.80    3.00
   4   7  -8   22.50    2.60
  -4  -7   8   20.10    3.00
   4   7   8   26.20    3.00
  -4   7  -8   22.10    4.70
  -4   7  -8   21.70    2.60
   4   8  -8   50.29    4.40
   4   8  -8   61.39    6.60
   4  -8   8   71.19    5.60
  -4  -8   8   58.19    5.10
   4   8   8   50.49    4.60
  -4   8  -8   66.09    7.70
  -4   8  -8   54.39    4.40
  -4   0   9    4.90    1.30
   4   0  -9    4.40    1.30
   4   0   9    5.00    1.40
  -4   0  -9    3.70    1.30
  -4   1   9    8.30    1.60
   4  -1   9    8.40    1.60
   4  -1   9    6.40    2.70
   4   1  -9    5.60    1.30
  -4  -1  -9    6.80    1.40
  -4  -1   9    7.80    1.40
  -4   1  -9    6.80    1.50
   4  -1  -9    6.60    1.40
   4   1   9    8.70    1.70
  -4   2   9   46.20    3.80
   4  -2   9   44.10    3.60
   4   2  -9   50.79    3.80
   4  -2   9   49.40    5.20
   4   2  -9   60.09    5.00
  -4  -2  -9   43.30    4.90
   4   2   9   49.90    4.00
   4  -2  -9   48.00    3.50
  -4   2  -9   47.20    3.80
  -4  -2   9   44.80    3.40
  -4  -2   9   45.10    4.80
   4   3  -9   22.70    2.60
   4  -3   9   28.70    3.90
  -4   3   9   20.90    2.60
   4   3  -9   22.80    3.60
   4  -3   9   26.40    2.50
  -4  -3   9   27.90    3.40
   4   3   9   28.70    3.00
  -4   3  -9   29.90    2.90
   4   4  -9   91.39    6.30
   4   4  -9  102.19    7.50
   4  -4   9   95.99    7.30
  -4   4   9   93.29    6.50
  -4   4  -9   92.29    6.50
  -4  -4   9   96.79    7.10
  -4   4  -9   93.19    8.20
   4   4   9   90.89    6.60
  -4   5   9   -0.90    1.30
   4   5  -9   -0.40    1.80
   4   5  -9   -0.50    1.10
   4  -5   9    0.60    2.00
  -4  -5   9    1.80    1.90
  -4   5  -9    0.30    1.30
  -4   5  -9    0.80    2.50
   4   5   9    2.70    1.50
  -4   6   9   55.49    4.50
   4  -6   9   54.29    5.50
   4   6  -9   49.60    4.30
   4   6  -9   59.69    6.00
  -4  -6   9   53.99    5.10
   4   6   9   53.19    4.50
  -4   6  -9   67.69    6.80
  -4   6  -9   47.80    4.30
   4  -7   9    7.20    2.40
  -4   7   9    7.60    1.90
   4   7  -9    6.40    1.70
   4   7  -9    6.70    2.80
  -4   7  -9    6.70    1.70
  -4   7  -9   12.30    4.00
  -4  -7   9   10.90    2.50
   4   7   9    9.00    2.00
   4   0  10  157.28    9.50
  -4   0  10  144.39    9.30
  -4   0 -10  152.28    9.40
   4   0 -10  145.69    9.30
   4   1 -10   20.40    2.30
   4  -1  10   17.50    2.20
  -4   1  10   19.60    2.40
  -4  -1 -10   21.60    2.30
   4   1  10   20.10    2.50
  -4   1 -10   20.90    2.40
  -4  -1  10   21.00    2.20
   4  -1 -10   21.40    2.30
   4  -2  10    9.50    1.70
  -4   2  10    6.90    1.60
   4   2 -10   11.50    2.70
   4  -2  10    9.50    2.70
   4   2 -10    8.90    1.60
   4   2  10    8.60    1.80
  -4   2 -10   11.00    1.90
   4   3 -10   12.70    2.90
   4  -3  10   12.20    2.90
  -4   3  10   17.00    2.30
   4   3 -10   13.60    2.00
  -4  -3  10   12.00    2.60
  -4   3 -10   16.10    3.40
   4   3  10   12.10    2.20
  -4   3 -10   11.10    2.00
   4   4 -10   32.30    3.20
   4  -4  10   29.30    4.00
   4   4 -10   30.40    4.20
  -4   4  10   29.80    3.20
  -4  -4  10   33.10    3.90
   4   4  10   32.10    3.50
  -4   4 -10   35.10    5.10
  -4   4 -10   27.30    3.10
   4   5 -10   -1.70    1.10
   4  -5  10   -1.90    1.80
  -4   5  10   -1.00    1.30
   4   5 -10   -1.90    1.80
  -4   5 -10    1.20    2.80
  -4  -5  10    1.90    1.90
  -4   5 -10    0.50    1.20
   4   5  10    2.10    1.50
   4  -6  10    4.60    2.20
   4   6 -10   -1.20    1.30
  -4   6  10    0.60    1.40
   4   6 -10    2.20    2.30
  -4   6 -10   -1.70    1.20
  -4   6 -10    0.70    2.60
  -4  -6  10    2.50    2.00
   4   6  10   -0.20    1.30
   4   0 -11   81.79    5.40
  -4   0  11   73.29    5.30
  -4   0 -11   73.69    5.30
   4   1 -11   12.10    1.90
  -4   1  11   10.70    1.80
   4   1 -11   11.60    2.80
   4  -1  11   14.90    2.00
  -4   1 -11   12.80    2.10
   4   1  11   10.40    1.80
  -4   2  11    3.20    1.40
   4   2 -11    5.40    2.30
   4   2 -11    3.20    1.50
   4   2  11    3.70    1.50
  -4   2 -11    3.90    1.60
   4   3 -11    2.80    1.50
   4   3 -11    7.70    2.60
  -4   3  11    7.00    1.80
   4  -3  11    7.70    2.70
  -4   3 -11    0.40    2.70
  -4   3 -11    1.50    1.40
   4   3  11    3.40    1.60
  -4   4  11   27.30    3.10
   4   4 -11   32.00    3.10
   4  -4  11   23.20    3.60
   4   4 -11   29.00    4.00
  -4   4 -11   26.80    4.50
  -4   4 -11   24.50    2.90
  -4  -4  11   20.50    3.10
   4   4  11   22.00    2.90
  -5   0   0    0.50    2.40
  -5   0   0    1.50    1.10
   5   0   0   -1.50    1.10
   5   0   0    0.70    1.10
  -5  -1   0   13.10    0.90
  -5  -1   0   13.80    1.70
   5   1   0   11.90    1.70
  -5   1   0   11.70    1.80
   5   1   0   12.20    1.30
   5  -1   0    9.70    1.70
  -5   1   0    7.70    1.80
   5   1   0   12.80    0.90
   5   1   0    8.30    1.60
   5   2   0 3643.84  193.48
  -5   2   0 3590.64  193.88
  -5   2   0 3295.57  193.68
   5   2   0 3451.75  193.58
  -5  -2   0 3483.05  193.38
   5   2   0 3817.62  194.18
   5   2   0 3130.79  193.78
  -5  -2   0 3265.67  193.38
   5  -2   0 3439.96  194.28
  -5   3   0  116.89    6.70
   5  -3   0  115.99    7.00
  -5   3   0  107.69    7.30
   5   3   0   98.79    7.10
  -5   3   0  117.69    7.50
   5   3   0  127.19    6.70
  -5  -3   0  110.69    7.00
   5   3   0  113.49    7.90
   5   3   0  125.89    6.80
   5  -3   0  118.99    8.30
  -5  -4   0  569.44   31.30
  -5   4   0  548.25   31.90
   5   4   0  572.34   32.20
  -5   4   0  454.05   31.10
   5  -4   0  560.44   32.20
  -5   4   0  581.84   30.80
   5   4   0  502.55   30.90
   5  -4   0  555.04   31.10
   5   4   0  594.94   30.90
  -5   5   0   41.70    4.30
   5   5   0   42.80    2.80
  -5  -5   0   36.80    3.20
   5   5   0   48.00    5.00
   5  -5   0   47.10    4.80
   5  -5   0   45.40    3.00
   5   6   0  336.57   21.40
  -5   6   0  322.17   21.20
  -5  -6   0  352.06   20.20
   5  -6   0  355.36   19.80
   5  -6   0  354.76   21.20
  -5   7   0   37.10    5.00
   5   7   0   38.10    5.20
  -5  -7   0   42.10    3.50
   5  -7   0   36.20    4.50
   5  -7   0   42.00    3.10
  -5  -8   0  245.58   14.70
   5   8   0  251.47   16.50
   5  -8   0  264.57   15.70
  -5   8   0  211.28   16.20
  -5   9   0   -0.40    2.80
  -5  -9   0    1.40    1.40
   5   9   0    2.40    2.80
   5  -9   0    0.10    2.30
  -5  10   0   26.80    5.10
   5  10   0   22.70    4.90
   5 -10   0   19.40    3.40
   5 -11   0    3.00    2.40
   5  11   0    1.90    3.70
  -5  11   0    5.80    3.70
   5   0  -1    2.20    1.70
  -5   0  -1    1.30    2.70
   5   0   1    3.10    0.80
   5   0   1    1.60    0.60
  -5   0   1    4.30    2.00
   5   0  -1    1.20    0.60
   5   0  -1    2.20    0.60
  -5   0  -1    2.20    0.70
   5   0   1    2.10    1.10
  -5   0   1    1.10    0.60
  -5  -1  -1 1297.57   73.19
   5   1  -1 1282.27   72.69
   5  -1   1 1361.36   72.69
   5  -1   1 1324.97   72.79
   5   1  -1 1361.56   72.59
  -5  -1  -1 1243.08   72.39
  -5   1   1 1183.38   72.69
  -5   1  -1 1242.08   73.09
   5  -1  -1 1258.27   72.39
   5  -1  -1 1305.77   72.59
   5   1   1 1345.37   72.69
   5   1   1 1313.27   72.49
  -5  -1   1 1393.56   72.79
   5   1   1 1188.48   73.29
  -5   2   1   18.40    2.20
   5  -2   1   14.80    2.10
  -5   2   1   14.60    1.20
   5   2  -1   18.80    1.50
  -5  -2  -1   12.50    1.80
   5   2  -1   14.60    1.90
   5  -2   1   17.20    1.60
   5  -2  -1   14.40    1.40
   5  -2  -1   15.40    1.60
   5   2   1   18.60    3.10
   5   2   1   15.20    1.10
  -5   2  -1   16.70    1.90
  -5   2  -1   15.30    1.90
   5   2   1   17.50    1.50
  -5  -2   1   18.70    1.70
  -5   3   1  423.06   28.90
   5  -3   1  493.85   29.00
   5  -3   1  531.85   28.40
   5   3  -1  507.25   28.30
  -5  -3  -1  529.45   28.50
   5   3  -1  478.65   28.90
   5   3   1  519.25   28.20
  -5   3  -1  512.75   28.20
  -5  -3   1  491.35   28.40
   5   3   1  512.15   29.70
   5  -3  -1  460.75   28.50
  -5   3  -1  514.05   28.80
  -5   4   1  495.55   33.70
  -5  -4  -1  567.74   33.10
   5  -4   1  614.04   32.90
   5   4  -1  598.64   32.90
   5   4  -1  564.74   33.70
   5  -4   1  572.84   33.70
   5   4   1  623.24   32.80
   5  -4  -1  606.54   33.00
  -5   4  -1  575.84   33.60
  -5   4  -1  572.64   32.70
  -5  -4   1  575.94   33.00
  -5  -4   1  579.04   32.50
   5   4   1  574.24   34.40
   5   5  -1  350.86   19.30
  -5   5   1  284.97   20.40
   5  -5   1  349.87   19.30
   5   5  -1  322.77   20.30
   5  -5   1  335.37   20.30
  -5  -5  -1  345.87   19.60
   5  -5  -1  332.47   19.20
  -5  -5   1  344.47   19.50
   5   5   1  321.77   20.90
  -5   5  -1  339.77   19.00
   5  -5  -1  330.27   20.70
   5   5   1  350.46   19.20
  -5  -5   1  323.97   18.90
  -5   5  -1  339.77   20.30
   5  -6   1   30.60    3.90
   5   6  -1   29.30    2.40
   5   6  -1   37.40    2.70
  -5   6   1   32.10    4.60
   5  -6   1   37.90    2.70
  -5  -6  -1   32.70    3.00
   5   6  -1   32.90    4.20
  -5   6  -1   35.10    2.30
   5   6   1   35.00    5.00
   5  -6  -1   34.30    2.50
   5   6   1   38.70    2.70
  -5   6  -1   38.90    4.60
   5  -6  -1   28.80    4.30
  -5  -6   1   39.90    3.20
   5  -7   1    0.30    0.80
   5  -7   1    2.00    2.10
   5   7  -1   -1.60    2.00
  -5   7   1    1.80    2.60
  -5  -7  -1    0.20    1.20
   5   7   1    0.00    3.00
   5  -7  -1   -0.30    2.20
  -5  -7   1   -0.20    1.30
  -5   7  -1    1.80    2.40
   5   8  -1  202.58   14.20
  -5  -8  -1  203.18   12.70
  -5   8   1  219.88   15.00
   5  -8   1  202.28   13.50
   5   8   1  200.18   14.90
   5  -8  -1  252.17   14.30
  -5   8  -1  196.08   14.30
  -5  -8   1  205.08   12.80
  -5  -9  -1  161.38   10.80
   5  -9   1  174.78   11.60
   5   9  -1  184.48   12.80
  -5   9   1  207.58   13.70
  -5  -9   1  165.68   10.90
   5  -9  -1  190.18   12.10
  -5   9  -1  176.18   12.90
   5   9   1  152.68   13.30
   5  10  -1    0.50    2.90
  -5  10   1    4.00    3.60
   5 -10   1    2.00    2.30
   5 -10  -1    2.80    2.50
  -5 -10   1   -0.70    2.40
  -5  10  -1   -0.80    3.00
   5  10   1    1.50    3.50
  -5  11   1    3.20    3.80
   5 -11   1   -1.90    2.00
   5  11  -1   -0.40    3.10
  -5  11  -1    4.20    3.50
   5  11   1    3.70    4.30
   5 -11  -1    0.60    2.10
   5   0   2    1.30    0.60
   5   0   2    0.10    0.90
   5   0   2    1.00    0.90
   5   0  -2    2.50    0.60
  -5   0   2    0.90    0.60
  -5   0  -2   -1.30    2.00
   5   0  -2    0.90    0.60
  -5   0   2    0.50    1.40
   5  -1   2   27.10    2.70
  -5   1   2   28.00    2.30
   5  -1   2   35.80    2.30
   5   1  -2   28.70    2.40
   5   1  -2   29.10    2.00
  -5   1   2   30.00    2.10
  -5  -1  -2   28.20    3.40
   5  -1   2   31.70    2.70
   5   1   2   32.20    2.40
   5   1   2   30.80    2.00
  -5  -1   2   33.80    2.50
  -5   1  -2   32.80    3.00
   5   2  -2  120.09    7.90
   5   2  -2  140.89    7.20
  -5   2   2  126.99    7.20
   5   2  -2  125.59    7.50
   5  -2   2  128.69    7.60
   5  -2   2  124.39    8.10
  -5   2   2  124.09    7.60
   5   2   2  105.19    9.10
  -5   2  -2  131.09    8.10
   5   2   2  132.69    7.70
   5  -2  -2  118.99    7.30
  -5   3   2    1.90    1.70
   5  -3   2    0.50    0.70
  -5   3   2    0.50    0.80
   5   3  -2    0.80    1.30
   5   3  -2    1.70    0.70
   5  -3   2   -0.10    1.50
  -5  -3  -2   -0.40    1.10
   5  -3  -2    0.80    0.50
   5   3   2    3.20    0.90
   5   3   2    0.20    2.90
  -5   3  -2    0.50    0.60
  -5  -3   2    2.90    1.20
  -5   3  -2    1.90    1.60
   5   4  -2   11.60    2.10
  -5   4   2   12.10    2.90
   5   4  -2   10.10    1.30
   5  -4   2   11.90    2.20
   5  -4   2   10.60    1.40
  -5   4  -2   12.10    2.30
  -5   4  -2   11.50    1.30
  -5  -4   2   16.70    1.90
   5  -4  -2   11.50    1.40
   5   4   2   12.50    1.40
   5   4   2   11.50    3.80
   5   5  -2   22.70    3.20
   5  -5   2   20.50    2.10
   5  -5   2   26.70    3.30
  -5   5   2   28.60    4.40
   5   5  -2   26.50    2.10
  -5  -5  -2   20.00    2.50
  -5   5  -2   26.70    2.00
  -5   5  -2   24.00    3.40
   5   5   2   26.00    4.80
   5   5   2   27.10    2.20
   5  -5  -2   25.00    2.30
  -5  -5   2   22.30    2.40
   5   6  -2   59.99    3.90
  -5  -6  -2   52.89    4.40
   5   6  -2   51.09    5.10
   5  -6   2   61.99    4.00
  -5   6   2   61.69    6.80
   5  -6   2   51.99    5.10
   5   6   2   62.09    4.00
   5   6   2   65.09    7.70
  -5   6  -2   54.19    3.70
  -5   6  -2   53.09    5.40
  -5  -6   2   58.19    4.40
   5  -6  -2   44.90    5.60
  -5   7   2   76.59    7.80
   5   7  -2   77.29    6.50
   5  -7   2   76.39    4.90
  -5  -7  -2   68.99    5.30
   5   7  -2   82.79    4.90
   5  -7   2   73.89    6.20
   5   7   2   68.79    4.90
   5   7   2   79.59    8.20
  -5   7  -2   75.99    4.60
  -5  -7   2   74.19    5.50
   5  -7  -2   69.79    6.70
  -5   7  -2   67.69    6.70
   5  -8   2    2.60    2.20
  -5  -8  -2    0.30    1.20
   5  -8   2   -0.60    0.90
  -5   8   2   -0.40    3.20
   5   8  -2    2.10    2.30
   5  -8  -2    5.30    2.70
   5   8   2    5.00    3.80
  -5   8  -2    0.40    2.20
  -5  -8   2    0.60    1.50
  -5  -9  -2   14.10    2.20
   5   9  -2   17.20    3.70
   5  -9   2   12.30    3.10
  -5   9   2   13.80    4.40
   5   9   2   12.40    4.70
  -5   9  -2   18.50    4.10
  -5  -9   2   15.60    2.40
   5  -9  -2   17.00    3.50
   5 -10   2  265.57   16.70
   5  10  -2  286.37   18.20
  -5  10   2  275.67   18.50
  -5  10  -2  232.68   17.90
  -5 -10   2  260.17   16.10
   5 -10  -2  278.57   17.10
   5  10   2  262.67   19.20
   5 -11   2   -1.80    2.20
   5  11  -2    1.50    3.20
   5  11   2    0.20    3.80
   5 -11  -2   -1.30    2.30
  -5  11  -2   -0.10    3.10
   5   0   3   -0.10    1.50
   5   0   3    0.20    0.60
  -5   0  -3   -0.10    2.00
   5   0  -3    1.00    0.60
  -5   0   3   -0.80    0.40
   5   0   3    1.10    1.00
  -5   0   3    3.00    0.70
   5  -1   3  668.63   37.40
  -5   1   3  685.03   37.30
   5   1  -3  659.83   37.50
   5   1  -3  670.93   37.30
   5  -1   3  661.03   37.30
   5  -1   3  674.03   37.70
   5   1   3  655.93   37.50
  -5  -1   3  672.73   37.10
  -5   1  -3  637.44   37.70
  -5  -1   3  664.83   37.50
   5   1   3  662.23   37.40
   5   1   3  700.63   37.10
   5  -1  -3  550.64   37.10
   5  -1  -3  663.33   37.10
   5   2  -3   26.80    2.10
   5  -2   3   21.20    2.70
   5  -2   3   22.50    2.10
  -5  -2  -3   29.00    3.30
   5   2  -3   26.70    2.70
  -5   2   3   26.00    2.20
   5  -2   3   22.80    2.40
  -5   2  -3   25.60    2.20
   5  -2  -3   23.90    1.80
  -5  -2   3   22.90    2.50
  -5  -2   3   25.10    1.70
   5   2   3   28.90    2.40
  -5   2  -3   27.90    2.70
   5   3  -3  486.65   29.20
  -5   3   3  515.25   28.90
  -5  -3  -3  539.65   29.30
   5   3  -3  495.45   28.70
   5  -3   3  474.35   29.20
   5  -3   3  502.35   28.90
   5  -3   3  539.85   28.80
   5   3   3  516.95   28.80
   5  -3  -3  509.85   28.40
  -5   3  -3  521.55   28.80
   5   3   3  411.76   30.20
  -5   3  -3  494.65   29.50
  -5  -3   3  520.45   29.00
   5   4  -3  529.85   32.00
  -5  -4  -3  580.74   32.00
   5  -4   3  583.74   31.50
   5  -4   3  525.25   32.00
  -5   4   3  534.65   32.20
   5  -4   3  556.14   31.60
  -5   4   3  572.84   31.60
   5   4  -3  557.54   31.40
   5   4   3  561.44   31.40
  -5  -4   3  539.95   31.60
  -5   4  -3  545.75   31.40
   5   4   3  483.95   33.30
   5  -4  -3  557.74   31.10
  -5   4  -3  556.84   32.30
   5   5  -3  171.88   11.60
  -5  -5  -3  182.88   11.50
   5  -5   3  187.08   11.80
   5  -5   3  179.38   11.10
   5   5  -3  179.18   10.70
   5  -5   3  183.48   10.80
  -5   5   3  184.08   12.20
   5  -5  -3  166.28   10.50
  -5   5  -3  187.38   10.70
  -5  -5   3  192.48   11.10
   5   5   3  182.08   10.80
  -5   5  -3  169.08   11.90
   5   5   3  167.08   13.50
   5   6  -3    2.70    1.90
  -5  -6  -3    2.60    1.50
  -5   6   3   -2.60    2.40
   5  -6   3    3.40    1.10
   5  -6   3    3.80    2.20
   5   6  -3    3.50    1.00
   5  -6   3    7.00    1.90
  -5   6  -3    0.30    0.80
  -5  -6   3    2.60    1.60
   5   6   3    7.50    3.80
   5   6   3    1.80    1.10
  -5   6  -3    2.70    2.20
   5  -7   3    2.30    1.10
  -5  -7  -3    2.40    1.50
   5   7  -3    1.60    1.00
  -5   7   3    1.50    2.70
   5   7  -3    2.30    2.30
   5  -7   3    4.60    2.20
   5   7   3    1.70    1.10
  -5  -7   3    2.40    1.70
  -5   7  -3    4.50    2.50
  -5   7  -3    0.90    0.80
   5  -7  -3    0.50    2.70
   5   7   3    0.40    3.20
  -5   8   3  268.77   17.50
   5  -8   3  264.37   16.50
   5   8  -3  276.97   15.20
   5   8  -3  239.38   16.70
   5  -8   3  259.87   15.30
  -5  -8  -3  242.08   15.60
   5  -8  -3  285.67   17.40
  -5   8  -3  268.97   17.40
  -5   8  -3  254.67   15.00
  -5  -8   3  249.48   15.70
   5   8   3  255.17   15.40
   5   8   3  258.87   18.60
   5  -9   3   84.59    7.00
  -5   9   3   97.69    8.50
   5   9  -3   80.79    7.60
   5  -9  -3  102.59    7.80
  -5  -9   3   86.99    6.40
   5   9   3   86.09    9.80
  -5   9  -3   81.89    7.90
  -5  10   3   -2.40    2.60
  -5 -10  -3    1.80    2.10
   5  10  -3   -2.90    2.60
   5 -10   3   -1.60    2.10
  -5  10  -3    3.70    3.20
   5  10   3    3.30    4.00
  -5 -10   3   -1.70    1.50
   5 -10  -3    3.10    2.70
   5 -11   3   -1.50    2.10
  -5 -11  -3   -1.90    1.80
   5  11  -3    1.70    3.10
   5  11   3    3.40    3.90
  -5  11  -3   -1.00    3.20
   5 -11  -3   -0.20    2.20
   5   0  -4    0.90    0.70
  -5   0   4    6.40    1.00
   5   0   4    0.30    0.60
   5   0   4    2.30    1.00
   5   0   4    0.00    1.30
  -5   0  -4    0.60    1.50
   5  -1   4   13.50    2.20
  -5  -1  -4    7.20    2.70
   5   1  -4   11.60    1.30
  -5   1   4    9.30    1.30
   5  -1   4    8.50    1.20
   5  -1   4    7.60    1.40
   5   1   4    9.70    1.50
  -5  -1   4    8.20    1.10
  -5   1  -4    9.70    1.30
   5   1   4   12.00    2.00
  -5   1  -4   12.50    1.80
   5  -1  -4   10.70    1.10
  -5  -1   4    9.20    1.80
   5  -2   4 2536.55  145.99
   5  -2   4 2710.13  145.49
  -5  -2  -4 2265.07  146.39
   5   2  -4 2635.84  145.99
   5   2  -4 2698.13  145.49
  -5   2   4 2560.44  145.49
   5  -2   4 2652.33  145.59
  -5   2  -4 2574.84  145.49
   5   2   4 2625.74  145.49
  -5  -2   4 2702.83  145.09
   5  -2  -4 2311.77  145.19
   5  -2  -4 2710.43  145.29
  -5  -2   4 2571.74  145.79
  -5   2  -4 2734.23  145.89
   5  -3   4    5.60    1.10
   5  -3   4    2.40    1.70
   5   3  -4    5.80    1.10
  -5  -3  -4    5.00    1.80
   5   3  -4    6.60    1.70
   5  -3   4    3.80    1.10
  -5   3   4    3.40    1.20
   5   3   4    3.40    1.10
  -5   3  -4    3.20    1.00
   5  -3  -4    4.70    0.70
  -5  -3   4    3.40    0.60
  -5  -3   4    2.50    1.40
   5   4  -4  300.37   18.90
   5  -4   4  301.67   18.90
   5  -4   4  313.47   18.20
   5   4  -4  335.37   18.20
  -5  -4  -4  329.27   18.80
   5  -4   4  331.77   18.20
  -5   4   4  324.67   18.40
  -5   4  -4  301.27   18.10
   5   4   4  283.97   20.10
  -5  -4   4  318.67   18.50
  -5   4  -4  295.07   19.30
   5  -4  -4  316.77   17.80
   5   4   4  293.07   18.20
   5  -5   4   36.20    4.00
   5  -5   4   41.30    3.10
  -5   5   4   40.50    3.40
   5  -5   4   41.50    3.10
   5   5  -4   41.30    3.00
  -5  -5  -4   35.80    3.70
   5   5  -4   33.80    4.00
  -5   5  -4   28.20    4.40
  -5  -5   4   36.90    3.70
  -5   5  -4   39.90    3.00
   5   5   4   38.40    5.90
   5   5   4   34.80    3.10
   5  -6   4  217.78   13.60
  -5   6   4  227.58   14.70
   5   6  -4  232.88   13.50
  -5  -6  -4  243.18   14.40
   5  -6   4  232.48   13.40
   5  -6   4  228.68   14.50
   5   6  -4  226.78   14.60
   5   6   4  238.08   13.70
  -5   6  -4  225.58   15.10
  -5  -6   4  230.38   13.90
   5   6   4  190.38   16.10
  -5   6  -4  227.98   13.50
  -5   7   4   29.90    4.20
   5   7  -4   28.40    2.60
  -5  -7  -4   27.70    3.50
   5  -7   4   30.50    2.70
  -5  -7  -4   30.50    3.50
   5  -7   4   24.50    3.80
   5   7  -4   22.90    3.70
  -5  -7   4   28.00    3.10
   5   7   4   30.20    2.80
  -5   7  -4   26.00    4.30
   5   7   4   28.00    5.40
  -5   7  -4   28.30    2.50
   5   8  -4  201.48   11.60
   5  -8   4  172.78   12.60
   5   8  -4  193.58   13.30
  -5   8   4  218.48   13.50
  -5  -8  -4  199.48   12.30
   5  -8   4  186.48   11.70
  -5  -8  -4  197.48   12.70
  -5   8  -4  191.58   13.60
  -5   8  -4  192.78   11.50
   5   8   4  198.98   11.90
   5  -8  -4  192.98   13.70
   5   8   4  180.98   14.80
  -5  -8   4  181.78   12.10
  -5  -9  -4   -0.70    1.70
  -5   9   4    1.00    2.40
   5   9  -4    6.80    2.80
   5  -9   4    1.40    1.20
   5  -9   4    2.70    2.30
  -5  -9   4    2.30    1.70
  -5   9  -4    0.70    2.90
   5   9   4    0.60    1.20
   5   9   4    0.40    3.70
   5  -9  -4    0.30    2.40
   5  10  -4   24.50    4.30
   5 -10   4   22.70    3.60
  -5 -10  -4   16.40    3.10
   5 -10  -4   22.10    3.90
  -5  10  -4   20.10    4.80
   5  10   4   22.10    5.30
  -5 -10   4   17.40    2.60
  -5   0   5    1.40    0.80
  -5   0  -5   -0.20    0.80
   5   0   5   -1.40    1.40
  -5   0  -5    2.20    1.20
   5   0   5    1.00    1.00
   5   0  -5    1.10    0.70
  -5   1   5  298.47   17.50
   5  -1   5  292.47   17.40
   5  -1   5  311.87   17.60
   5  -1   5  302.67   18.10
  -5  -1  -5  300.97   18.40
   5   1  -5  331.77   17.50
  -5   1  -5  308.37   17.70
  -5  -1   5  266.77   17.10
  -5  -1   5  292.17   17.90
   5   1   5  301.77   17.60
  -5  -1   5  305.37   17.30
  -5   1  -5  303.77   17.50
   5   1   5  280.47   18.00
   5  -1  -5  314.57   17.30
   5  -2   5   28.00    2.50
   5  -2   5   26.70    3.30
   5  -2   5   26.20    2.50
   5   2  -5   28.70    3.20
   5   2  -5   34.20    2.50
  -5   2   5   34.90    2.70
  -5  -2  -5   26.70    4.20
   5  -2  -5   30.20    2.20
  -5  -2   5   26.00    3.10
  -5   2  -5   27.40    2.50
   5   2   5   26.80    2.70
  -5  -2   5   28.70    2.10
   5  -3   5  124.89    7.20
   5  -3   5  113.39    7.10
  -5  -3  -5  114.39    8.50
   5   3  -5  103.79    7.70
   5  -3   5  106.99    7.80
  -5   3   5  119.19    7.30
   5   3  -5  108.69    7.10
  -5  -3   5  111.89    7.60
  -5   3  -5  113.29    7.20
   5  -3  -5  114.09    6.90
  -5  -3   5  119.89    6.70
   5   3   5  114.39    7.30
   5  -3  -5  110.09    6.80
  -5   4   5  285.47   16.50
   5  -4   5  272.87   16.30
   5  -4   5  271.87   17.00
  -5  -4  -5  285.27   17.20
   5   4  -5  276.87   16.30
   5   4  -5  275.77   17.10
   5  -4   5  286.67   16.20
  -5   4  -5  274.57   17.80
   5  -4  -5  283.27   15.90
  -5   4  -5  271.57   16.30
   5   4   5  276.97   16.40
  -5  -4   5  266.17   16.70
   5  -5   5   90.29    7.10
   5   5  -5   92.49    6.90
   5   5  -5   91.09    6.00
  -5   5   5   93.19    6.20
   5  -5   5   87.49    6.00
   5  -5   5  102.89    5.90
  -5  -5  -5   86.39    6.70
  -5   5  -5   85.69    5.90
   5   5   5   90.29    6.10
  -5  -5   5   90.39    6.40
  -5   5  -5   88.99    7.50
  -5   6   5   32.90    3.20
   5   6  -5   29.10    3.90
   5  -6   5   27.80    2.80
  -5  -6  -5   28.10    3.50
   5   6  -5   27.70    2.60
   5  -6   5   24.80    3.70
  -5  -6   5   30.70    3.20
   5   6   5   31.40    2.90
  -5   6  -5   33.80    4.70
  -5   6  -5   28.70    2.70
  -5  -7  -5    0.20    1.60
   5  -7   5    2.70    2.20
   5  -7   5    1.80    1.10
   5   7  -5    0.10    1.00
   5   7  -5    1.00    2.00
  -5   7  -5    0.70    1.00
  -5   7  -5    2.60    2.60
   5   7   5   -0.50    3.20
   5   7   5    1.70    1.20
  -5  -7   5   -1.70    1.30
  -5  -8  -5  109.79    7.80
   5   8  -5  111.29    6.80
  -5  -8  -5   94.09    9.00
   5   8  -5  107.79    8.50
   5  -8   5  100.69    6.80
   5  -8   5  103.09    8.00
  -5   8  -5   95.69    6.60
   5   8   5  104.09    7.00
   5   8   5   92.89    9.70
  -5   8  -5  107.09    8.90
  -5  -8   5   98.99    7.10
  -5  -9  -5   62.29    5.90
   5   9  -5   60.39    6.40
   5  -9   5   57.89    5.70
   5   9   5   62.29    4.80
  -5   9  -5   71.99    7.80
   5  -9  -5   50.29    6.20
   5   9   5   54.69    7.60
  -5  -9   5   58.49    5.10
  -5   9  -5   69.69    4.50
   5 -10   5    2.60    2.30
   5  10  -5    4.60    2.80
  -5 -10  -5    6.10    2.40
   5  10   5    3.00    3.80
  -5 -10   5    5.20    1.90
  -5  10  -5    4.30    3.40
   5 -10  -5    3.80    2.80
   5   0   6    1.60    1.90
   5   0   6    0.50    1.00
  -5   0   6    0.20    0.90
  -5   0  -6    1.00    1.10
   5   0  -6    0.70    0.80
  -5   0  -6    1.60    0.90
  -5   1   6   14.50    1.90
   5  -1   6   21.90    3.20
  -5  -1  -6   22.30    2.70
  -5  -1  -6   18.80    1.90
   5  -1   6   19.50    2.10
   5   1  -6   16.10    1.90
   5   1   6   19.80    2.40
  -5   1  -6   23.50    2.30
  -5  -1   6   21.90    1.90
  -5   1  -6   18.60    2.10
   5  -1  -6   22.10    1.90
  -5  -1   6   21.20    2.80
   5  -2   6   43.50    3.30
   5   2  -6   48.40    3.50
  -5  -2  -6   39.30    3.10
  -5  -2  -6   43.50    4.80
   5   2  -6   47.60    4.10
   5  -2   6   50.79    4.70
   5  -2   6   44.70    3.50
  -5   2   6   46.70    3.60
  -5  -2   6   49.70    4.30
  -5  -2   6   45.90    3.10
  -5   2  -6   46.30    3.50
   5   2   6   42.70    3.60
   5  -2  -6   44.70    3.10
   5  -3   6   18.10    1.90
   5   3  -6   15.20    1.90
   5  -3   6   13.60    2.00
   5  -3   6   17.10    3.00
   5   3  -6   18.30    2.90
  -5   3   6   12.80    1.90
  -5  -3  -6    9.50    3.20
  -5   3  -6   15.40    1.90
  -5  -3   6   20.00    2.70
   5  -3  -6   16.90    1.60
  -5  -3   6   16.30    1.40
   5   3   6   14.10    2.10
  -5   4   6    3.70    1.30
   5  -4   6    3.90    1.30
   5  -4   6    3.90    1.10
   5  -4   6    4.70    2.10
  -5  -4  -6    0.00    2.10
   5   4  -6    1.60    1.70
   5   4  -6    4.60    1.30
  -5  -4   6    2.80    1.80
  -5   4  -6    4.20    2.80
   5   4   6    3.80    1.40
  -5   4  -6    1.10    1.10
   5   5  -6   -0.60    1.70
   5  -5   6   -0.60    1.10
   5  -5   6    1.00    0.90
  -5   5   6    2.90    1.30
   5  -5   6    2.50    2.10
  -5  -5  -6    2.10    2.10
   5   5  -6   -0.20    1.00
  -5   5  -6   -0.90    0.90
  -5  -5   6   -1.60    1.50
  -5   5  -6    1.60    2.60
   5   5   6    0.30    1.20
   5   6  -6   43.10    4.90
  -5  -6  -6   35.70    4.30
   5  -6   6   41.70    4.40
   5  -6   6   51.19    3.60
   5   6  -6   38.00    3.30
  -5   6   6   36.80    3.60
  -5   6  -6   49.90    5.90
   5   6   6   41.50    3.60
  -5  -6   6   35.90    3.90
  -5   6  -6   37.60    3.30
   5  -7   6   15.40    2.10
   5   7  -6   20.10    3.60
  -5  -7  -6   19.50    3.30
   5   7  -6    9.00    1.80
   5  -7   6   15.00    3.00
  -5   7  -6   17.20    4.00
   5   7   6   17.00    2.30
  -5   7  -6   17.00    2.10
  -5  -7   6   14.40    2.50
  -5  -8  -6    1.60    2.10
   5   8  -6   -0.60    1.10
   5  -8   6    0.30    2.30
   5   8  -6    0.80    2.20
   5   8   6    0.40    1.30
  -5   8  -6    3.80    3.50
  -5   8  -6   -1.00    1.10
  -5  -8   6    1.30    1.80
   5  -9   6    1.40    2.40
   5   9  -6    2.20    2.50
   5   9  -6    1.70    1.30
  -5   9  -6    6.50    3.60
   5  -9  -6    2.00    2.50
  -5   9  -6    1.50    1.20
   5   9   6    1.70    1.40
  -5  -9   6    4.10    1.90
   5  10  -6  170.98   12.60
   5 -10   6  177.68   11.70
  -5  10  -6  181.48   14.00
  -5 -10   6  164.58   11.10
   5   0  -7    0.00    0.80
   5   0   7   -3.70    1.70
  -5   0  -7   -0.10    0.90
  -5   0   7   -0.10    0.90
  -5   0  -7    0.10    0.80
   5   0   7    0.90    1.10
  -5   1   7  112.59    7.40
   5  -1   7  123.89    7.50
  -5  -1  -7  120.19    7.30
   5  -1   7  126.59    8.50
   5   1  -7  124.69    7.40
  -5  -1  -7  119.19    7.50
   5  -1  -7  109.49    7.20
  -5  -1   7  117.09    7.30
  -5  -1   7  107.29    8.00
   5   1   7  110.09    7.50
  -5   1  -7  123.39    7.50
  -5  -2  -7  111.49    6.90
   5  -2   7  110.99    8.00
  -5   2   7  107.89    7.10
  -5  -2  -7  105.39    7.50
   5  -2   7  111.79    7.00
   5   2  -7  111.09    7.70
   5   2  -7  107.49    7.10
   5  -2  -7  111.39    6.80
  -5  -2   7  111.79    6.80
  -5   2  -7  112.39    7.20
   5   2   7  111.59    7.20
  -5  -2   7  113.59    7.80
  -5  -3  -7   79.19    5.00
   5  -3   7   74.49    5.20
   5   3  -7   81.49    6.30
   5   3  -7   82.99    5.30
   5  -3   7   75.29    6.20
  -5   3   7   76.69    5.40
   5  -3  -7   80.29    5.00
  -5  -3   7   79.39    6.10
   5   3   7   79.69    5.50
  -5   3  -7   68.49    5.30
  -5  -3   7   76.29    4.80
  -5   4   7  308.07   18.50
   5  -4   7  334.27   18.20
   5  -4   7  304.17   19.10
   5   4  -7  314.27   19.20
   5   4  -7  304.67   18.30
   5   4   7  305.77   18.50
  -5   4  -7  332.87   20.10
  -5   4  -7  309.57   18.40
  -5  -4   7  296.27   18.80
   5   5  -7   23.60    3.70
   5   5  -7   23.90    2.60
   5  -5   7   18.30    3.30
  -5   5   7   27.00    3.00
  -5   5  -7   28.60    2.80
  -5   5  -7   30.70    4.70
  -5  -5   7   27.90    3.40
   5   5   7   22.80    2.70
  -5   6   7   27.90    3.00
   5  -6   7   23.30    3.50
   5   6  -7   25.60    2.60
   5   6  -7   21.50    3.60
  -5   6  -7   18.40    2.40
  -5   6  -7   22.40    4.60
   5   6   7   17.50    2.50
  -5  -6   7   22.20    3.00
   5   7  -7    1.10    2.40
   5  -7   7    0.10    1.90
  -5   7   7    2.20    1.50
   5   7  -7   -0.60    1.10
  -5  -7   7    1.10    1.80
  -5   7  -7   -0.10    1.20
  -5   7  -7   -0.30    3.20
   5   7   7    0.90    1.40
   5  -8   7  217.68   14.10
   5   8  -7  210.38   14.60
   5   8  -7  214.18   13.10
  -5  -8   7  204.98   13.50
  -5   8  -7  239.78   15.90
  -5   8  -7  215.88   13.10
   5   8   7  212.88   13.30
   5  -9   7   24.50    3.80
   5   9  -7   25.30    4.50
   5   9  -7   21.70    2.60
  -5   9  -7   22.20    5.00
  -5  -9   7   20.50    2.90
  -5   9  -7   22.90    2.60
   5   9   7   26.80    3.10
  -5   0  -8   -1.40    0.90
   5   0   8    0.90    1.10
  -5   0   8    1.70    1.00
   5   0   8    1.20    2.20
   5   0  -8   -0.20    0.80
   5  -1   8    4.50    1.40
  -5   1   8    2.40    1.10
   5  -1   8    7.70    2.60
  -5  -1  -8    4.70    1.30
   5   1  -8    6.70    1.30
  -5  -1   8    5.00    1.20
   5  -1  -8    4.00    1.10
  -5   1  -8    2.20    1.20
   5   1   8    4.70    1.40
   5   2  -8  824.52   46.20
   5  -2   8  862.91   47.20
   5   2  -8  816.82   46.90
  -5  -2  -8  839.42   46.00
  -5   2   8  803.92   46.10
   5  -2   8  819.22   46.10
   5  -2  -8  824.72   46.00
   5   2   8  784.22   46.30
  -5   2  -8  798.32   46.20
  -5  -2   8  797.32   46.80
  -5  -2   8  748.43   45.80
   5   3  -8    1.70    1.90
   5  -3   8    2.60    1.10
   5  -3   8    2.80    2.30
  -5   3   8    1.10    1.10
   5   3  -8    2.00    1.10
  -5  -3   8    1.20    2.00
  -5   3  -8    1.60    1.30
   5   3   8    0.80    1.20
   5   4  -8   83.49    6.60
   5  -4   8   81.09    5.40
   5   4  -8   82.69    5.70
   5  -4   8   91.49    6.70
  -5   4   8   70.09    5.70
  -5  -4   8   86.19    6.30
  -5   4  -8   75.99    5.70
   5   4   8   86.29    6.00
  -5   4  -8   92.79    7.80
   5   5  -8   10.90    1.70
   5   5  -8   10.50    2.80
  -5   5   8    9.20    1.80
   5  -5   8   10.70    2.60
  -5   5  -8    5.00    3.40
  -5  -5   8    8.70    2.20
  -5   5  -8    9.60    1.80
   5   5   8    9.40    2.00
   5   6  -8   71.19    6.40
  -5   6   8   62.09    5.10
   5  -6   8   67.49    5.80
   5   6  -8   67.99    4.90
  -5   6  -8   64.89    4.90
   5   6   8   65.49    5.10
  -5  -6   8   62.69    5.50
  -5   6  -8   72.79    7.40
   5   7  -8    9.70    2.90
   5   7  -8    7.00    1.70
  -5   7   8    7.00    1.90
   5  -7   8    7.20    2.60
  -5   7  -8    9.80    3.90
  -5   7  -8    4.60    1.50
   5   7   8    5.20    1.70
  -5  -7   8    9.00    2.30
   5   8  -8   79.19    5.70
   5  -8   8   75.19    6.70
   5   8  -8   74.09    7.20
  -5  -8   8   80.29    6.20
  -5   8  -8   92.79    8.80
  -5   8  -8   76.19    5.60
   5   8   8   74.59    5.90
  -5   0   9    1.10    1.10
  -5   0  -9   -0.40    1.10
   5   0   9   -0.10    1.10
   5   0  -9    0.80    1.00
  -5   1   9    4.80    1.30
  -5  -1  -9    7.60    1.50
   5   1  -9    6.70    1.50
   5  -1   9    5.30    2.40
   5  -1   9    6.50    1.50
   5   1   9    7.40    1.60
  -5   1  -9    3.70    1.40
   5  -1  -9    8.80    1.50
  -5  -1   9    5.60    1.30
  -5   2   9   16.10    2.10
   5   2  -9   15.40    2.00
   5  -2   9   24.10    3.80
   5   2  -9   14.40    2.80
   5  -2   9   17.20    2.10
  -5  -2   9   15.60    1.80
   5  -2  -9   21.00    2.10
  -5   2  -9   18.90    2.30
   5   2   9   16.20    2.30
   5  -3   9   10.20    1.60
  -5   3   9    9.80    1.80
   5  -3   9    7.90    2.70
   5   3  -9   11.90    1.80
   5   3  -9   10.50    2.70
  -5   3  -9   10.80    1.90
  -5  -3   9   11.90    2.60
   5   3   9    8.20    1.90
  -5   4   9   82.89    6.50
   5   4  -9   94.89    7.50
   5  -4   9  102.29    7.70
   5   4  -9   99.19    6.60
  -5   4  -9   95.29    6.50
  -5  -4   9   99.09    7.30
  -5   4  -9  107.69    8.40
   5   4   9   93.89    6.70
   5   5  -9    2.40    1.40
  -5   5   9    2.20    1.40
   5   5  -9   -0.60    2.00
   5  -5   9    1.90    2.10
  -5   5  -9    3.40    1.50
  -5  -5   9    3.00    1.90
   5   5   9    2.30    1.50
  -5   5  -9    4.20    3.00
   5   6  -9   15.70    3.30
   5  -6   9   14.20    3.00
  -5   6   9   12.40    2.20
   5   6  -9   15.40    2.30
  -5  -6   9   16.50    2.80
  -5   6  -9   16.30    2.30
   5   6   9   18.10    2.50
  -5   6  -9   16.00    4.20
   5  -7   9   -0.50    2.20
   5   7  -9   -1.40    1.30
   5   7  -9    0.50    2.20
  -5   7   9   -0.20    1.30
  -5  -7   9    1.60    1.70
  -5   7  -9   -0.30    1.30
   5   7   9    1.90    1.40
  -5   7  -9    1.00    2.90
   5   0  10   -0.50    1.10
  -5   0 -10    1.10    1.10
  -5   0  10    1.30    1.10
   5   0 -10   -0.10    1.00
   5   1 -10    3.90    2.00
  -5  -1 -10    4.00    1.40
   5  -1  10    4.20    1.30
  -5   1  10    2.90    1.30
   5   1 -10    3.10    1.20
  -5   1 -10    3.60    1.40
   5  -1 -10    4.70    1.40
  -5  -1  10    2.20    1.10
   5   1  10    4.70    1.50
   5  -2  10   31.90    4.20
   5   2 -10   29.10    3.80
   5   2 -10   21.30    2.50
  -5   2  10   23.20    2.60
   5  -2  10   27.50    2.60
   5   2  10   24.70    2.90
  -5   2 -10   22.60    2.60
   5   3 -10    2.30    1.40
   5   3 -10    0.70    2.00
  -5   3  10    3.10    1.40
   5  -3  10    1.40    2.40
   5   3  10   -0.30    1.30
  -5   3 -10    0.70    1.20
  -5   3 -10    1.30    2.60
   5   4 -10    3.70    2.00
   5  -4  10   -0.10    2.00
   5   4 -10    0.20    1.10
  -5   4  10    0.60    1.30
  -5  -4  10   -1.40    1.50
  -5   4 -10    1.60    1.40
   5   4  10    1.20    1.50
  -5   4 -10    1.80    2.60
   5   5 -10    0.10    1.30
   5   5 -10   -1.20    2.00
   5  -5  10    1.90    2.20
  -5   5  10    1.40    1.40
   5   5  10    0.80    1.40
  -5   5 -10   -0.60    2.70
  -5  -5  10    1.60    1.90
  -5   5 -10   -1.50    1.30
   5  -6  10   15.60    3.10
  -5   6  10   21.50    2.80
   5   6 -10   17.20    2.40
   5   6 -10   15.80    3.40
   5   6  10   13.60    2.40
  -5  -6  10   17.00    2.90
  -5   6 -10   13.20    2.20
  -5   6 -10   20.20    4.40
  -5   0 -11    0.90    1.20
   5   0  11   -0.80    1.10
   5   0 -11   -1.10    1.10
  -5   0  11    0.10    1.10
   5   1 -11    8.50    1.60
   5   1 -11    8.60    2.50
  -5   1  11    7.40    1.60
   5  -1  11    8.90    1.70
  -5   1 -11    9.80    1.80
   5   1  11    7.50    1.60
   5  -2  11  117.49    8.20
  -5   2  11   91.19    6.50
   5   2 -11  101.49    7.60
   5   2 -11   85.89    6.40
  -5   2 -11   97.89    6.60
   5   3 -11    3.10    2.10
   5   3 -11    4.20    1.50
  -5   3  11    5.00    1.50
   5  -3  11    3.90    2.30
  -5   3 -11    0.20    2.40
   5   3  11    4.50    1.60
  -5   3 -11    4.30    1.60
   5   4 -11  152.88    9.50
   5  -4  11  161.48   10.70
   5   4 -11  155.38   10.60
  -5   4  11  133.59    9.50
  -5   4 -11  172.38   11.70
  -5   4 -11  142.69    9.60
   5   4  11  142.79    9.70
   6   0   0   13.30    1.70
   6   0   0    9.50    1.90
  -6   0   0   12.60    3.10
   6   1   0   72.89    5.00
   6  -1   0   61.19    5.00
   6   1   0   74.09    4.20
  -6  -1   0   76.99    5.10
   6   1   0   69.89    5.10
  -6   1   0   71.19    5.10
   6   1   0   73.69    4.70
   6   2   0  183.88   12.30
   6   2   0  209.58   12.60
   6  -2   0  212.78   12.40
   6   2   0  208.18   12.00
  -6  -2   0  216.48   11.80
   6  -2   0  190.58   12.80
  -6   2   0  199.98   12.30
   6   2   0  230.48   11.90
  -6  -2   0  204.58   12.00
  -6   2   0  181.78   12.80
  -6   2   0  219.28   12.10
   6   3   0  995.80   51.49
  -6  -3   0  862.41   51.59
   6   3   0  847.72   51.89
  -6   3   0  956.30   51.59
   6   3   0  949.71   52.59
   6  -3   0  922.21   51.89
  -6   3   0  933.91   52.09
  -6   3   0  887.31   52.09
   6   3   0  952.10   51.49
   6  -3   0  859.01   52.69
  -6   4   0  229.68   14.70
   6  -4   0  256.87   14.10
   6  -4   0  260.67   15.40
   6   4   0  261.57   13.70
  -6   4   0  252.47   13.70
   6   4   0  205.48   13.90
  -6   4   0  209.98   14.10
   6   4   0  248.38   13.80
  -6  -4   0  250.97   14.00
   6   4   0  236.78   15.10
   6  -5   0  528.65   31.40
  -6   5   0  497.85   31.10
   6   5   0  551.54   29.90
  -6  -5   0  499.25   30.20
   6  -5   0  534.05   30.10
  -6   5   0  558.34   29.70
   6   5   0  524.35   31.40
   6   6   0   77.59    6.80
  -6  -6   0   72.79    5.40
   6  -6   0   91.39    5.20
   6  -6   0   92.49    7.00
  -6   6   0   70.69    6.60
  -6  -7   0    9.50    1.70
  -6   7   0    4.50    2.80
   6  -7   0    7.80    1.20
   6  -7   0   10.80    2.80
   6   7   0    8.40    3.00
   6   8   0  261.97   17.90
  -6  -8   0  275.47   16.10
  -6   8   0  254.97   17.80
   6  -8   0  286.07   17.30
   6   9   0   10.60    3.60
  -6   9   0    7.90    3.40
   6  -9   0    6.40    2.70
  -6  -9   0    8.20    1.80
  -6  10   0    3.80    3.40
   6 -10   0   -0.10    2.30
   6  10   0    3.10    3.20
   6  11   0   66.19    8.50
   6 -11   0   64.39    6.30
  -6  11   0   75.79    8.50
   6   0  -1  282.27   15.00
   6   0  -1  270.67   14.80
   6   0   1  278.67   14.90
   6   0   1  256.27   15.30
   6   0   1  253.47   15.00
  -6   0   1  252.37   14.80
  -6   0   1  217.68   15.70
  -6   0  -1  262.67   14.80
  -6   1   1 1148.69   73.99
   6   1  -1 1379.16   74.19
  -6  -1  -1 1309.57   73.79
  -6   1   1 1200.48   74.29
   6   1  -1 1395.06   74.09
   6  -1   1 1347.07   74.29
  -6  -1  -1 1309.27   74.79
   6  -1   1 1348.37   74.19
   6  -1  -1 1396.26   74.09
   6   1   1 1344.07   73.99
   6   1   1 1277.47   74.89
  -6   1  -1 1249.47   74.69
  -6  -1   1 1376.76   73.99
   6   1   1 1373.36   74.19
   6  -2   1   58.09    4.50
   6   2  -1   58.79    4.30
   6   2  -1   56.19    3.90
  -6   2   1   66.79    4.30
  -6  -2  -1   59.99    4.50
   6  -2   1   63.79    4.00
  -6   2   1   62.29    4.10
   6   2  -1   59.99    3.60
   6  -2  -1   58.89    3.70
   6   2   1   60.69    3.90
   6  -2  -1   62.59    4.10
   6   2   1   55.29    5.70
  -6  -2   1   62.69    3.80
   6   2   1   57.79    3.60
  -6   2  -1   56.39    4.20
  -6   2  -1   58.39    4.40
   6   3  -1  280.67   16.10
  -6  -3  -1  289.07   16.10
   6  -3   1  280.37   16.90
  -6   3   1  248.18   16.60
  -6   3   1  286.77   15.70
  -6   3   1  267.07   15.80
   6   3  -1  266.97   16.70
   6  -3   1  282.87   16.20
   6  -3  -1  268.87   16.40
  -6  -3   1  290.87   16.10
   6   3   1  264.67   17.40
   6   3   1  289.07   16.00
  -6   3  -1  285.37   16.00
  -6   3  -1  300.27   16.60
  -6   4   1   89.09    7.10
   6  -4   1   99.69    7.40
   6   4  -1   93.79    7.10
  -6  -4  -1  100.49    6.30
   6  -4   1  100.09    6.20
   6   4  -1  106.69    6.30
  -6  -4   1   99.09    6.30
   6   4   1   89.19    7.70
  -6   4  -1  104.49    6.00
   6   4   1  107.09    6.10
   6  -4  -1  103.39    6.50
  -6   4  -1  100.39    6.90
   6   5  -1   12.10    2.50
  -6   5   1   14.90    3.00
  -6  -5  -1   12.10    1.60
   6  -5   1   12.40    2.60
   6  -5   1   13.10    1.50
   6   5  -1   14.00    1.60
   6  -5  -1   12.60    1.50
   6   5   1   12.70    1.40
  -6  -5   1   16.50    1.80
  -6   5  -1   13.60    1.30
  -6   5  -1   10.20    2.40
   6   5   1   11.20    3.20
  -6  -5   1   15.70    1.10
   6  -5  -1    8.40    2.80
   6  -6   1  518.65   31.10
   6   6  -1  522.75   31.20
   6   6  -1  485.55   29.90
  -6   6   1  539.95   31.60
   6  -6   1  554.24   30.00
  -6  -6  -1  500.55   30.10
  -6   6  -1  525.35   31.30
  -6   6  -1  550.84   29.60
  -6  -6   1  528.35   30.20
   6  -6  -1  536.45   31.60
   6  -6  -1  525.55   29.80
   6   6   1  491.55   31.90
   6   6   1  538.75   29.90
   6   7  -1  423.86   26.50
   6  -7   1  431.06   24.90
   6  -7   1  457.65   26.30
  -6   7   1  453.55   27.00
  -6  -7  -1  419.46   25.20
   6  -7  -1  434.26   26.50
   6   7   1  442.16   27.30
   6   7   1  439.66   24.90
  -6  -7   1  446.46   25.30
  -6   7  -1  406.86   26.40
  -6   8   1   29.20    4.90
   6  -8   1   29.40    3.90
   6   8  -1   23.00    4.20
  -6  -8  -1   24.10    2.60
  -6  -8   1   23.40    2.80
   6  -8  -1   28.50    4.30
   6   8   1   19.60    4.70
  -6   8  -1   26.40    4.40
  -6   9   1   25.60    4.90
   6   9  -1   21.20    4.30
   6  -9   1   21.20    3.60
  -6  -9  -1   20.00    2.70
   6  -9  -1   21.20    3.80
  -6  -9   1   23.20    2.70
   6   9   1   19.70    4.90
  -6   9  -1   16.60    4.10
   6  10  -1    6.40    3.50
   6 -10   1    5.30    2.60
  -6  10   1   14.80    4.40
   6  10   1   17.60    4.80
   6 -10  -1   13.50    3.30
  -6  10  -1   24.10    4.80
   6 -11   1   50.69    5.50
   6  11  -1   63.69    7.80
   6 -11  -1   53.19    5.70
   6  11   1   52.89    7.90
  -6  11  -1   56.49    7.10
   6   0   2 1410.16   74.19
   6   0  -2 1341.37   74.19
   6   0   2 1367.96   74.39
  -6   0   2 1132.19   74.59
   6   0  -2 1402.96   74.29
  -6   0  -2 1118.19   75.19
   6   0  -2 1459.25   74.19
  -6   1   2  376.76   21.30
   6   1  -2  362.36   21.50
   6  -1   2  374.16   21.70
   6   1  -2  364.96   21.40
  -6  -1  -2  355.46   22.50
   6  -1   2  383.36   21.40
   6  -1   2  351.06   21.60
   6   1   2  392.46   21.60
   6   1   2  391.56   21.20
  -6  -1   2  402.66   21.50
  -6  -1   2  383.26   21.50
   6   1   2  374.86   21.40
  -6   1  -2  352.46   22.10
  -6   2   2  390.46   22.50
   6   2  -2  386.06   23.10
   6   2  -2  429.26   22.40
   6  -2   2  400.96   22.90
   6  -2   2  384.06   23.20
   6   2  -2  397.66   22.80
  -6  -2  -2  407.26   23.50
  -6  -2   2  399.56   22.90
   6   2   2  359.16   24.10
  -6   2  -2  394.06   23.30
   6   2   2  410.16   22.90
   6  -2  -2  383.96   22.60
   6   2   2  430.96   22.50
   6  -3   2  183.68   12.00
  -6   3   2  194.48   11.90
   6   3  -2  197.58   11.40
   6   3  -2  188.48   11.80
   6  -3   2  188.98   11.40
  -6  -3  -2  191.78   11.90
  -6  -3   2  201.58   11.50
  -6   3  -2  198.28   11.30
   6   3   2  196.18   11.40
   6   3   2  203.78   13.50
   6  -3  -2  192.88   11.20
  -6   3  -2  185.08   11.90
  -6   4   2 1728.43  102.49
   6   4  -2 1879.11  101.49
  -6  -4  -2 1944.91  102.19
   6  -4   2 1856.21  101.59
   6   4  -2 1856.01  102.29
   6  -4   2 1831.42  102.29
  -6  -4   2 1790.82  101.59
   6   4   2 1844.32  101.49
   6   4   2 1703.53  103.49
   6  -4  -2 1658.83  101.59
  -6   4  -2 1861.21  101.49
  -6   4  -2 1706.63  102.19
   6  -5   2   69.59    4.40
  -6  -5  -2   63.79    4.60
  -6   5   2   67.99    6.30
   6   5  -2   58.59    5.20
   6  -5   2   62.09    5.60
   6   5  -2   61.29    4.20
   6   5   2   53.69    7.00
  -6   5  -2   66.69    4.20
  -6  -5   2   62.49    4.60
   6   5   2   71.09    4.30
   6  -5  -2   58.99    4.50
  -6   5  -2   64.39    5.50
   6   6  -2   25.70    2.20
  -6   6   2   21.70    4.20
   6   6  -2   19.50    3.30
  -6  -6  -2   21.30    2.40
   6  -6   2   23.30    3.30
   6  -6   2   22.00    2.20
   6   6   2   19.90    4.90
  -6  -6   2   21.10    2.40
  -6   6  -2   22.30    3.50
   6   6   2   26.30    2.20
   6  -6  -2   20.60    4.00
  -6   6  -2   20.10    1.80
   6   7  -2  242.08   16.00
   6  -7   2  241.68   14.60
  -6  -7  -2  236.68   14.80
   6   7  -2  266.07   14.60
  -6   7   2  303.37   17.40
   6  -7   2  243.98   15.70
  -6  -7   2  234.68   14.90
  -6   7  -2  248.88   14.30
   6  -7  -2  256.27   16.60
  -6   7  -2  241.48   16.30
   6   7   2  233.78   17.40
   6   7   2  249.88   14.60
   6   8  -2    1.70    2.20
  -6   8   2   -3.30    2.90
  -6  -8  -2    0.00    1.10
   6  -8   2    0.50    0.90
   6  -8   2   -2.90    2.00
  -6  -8   2    1.20    1.40
   6   8   2   -2.40    3.20
   6  -8  -2    7.30    2.90
   6   8   2   -0.50    0.90
  -6   8  -2    3.70    2.60
  -6   9   2   21.30    4.70
   6   9  -2   15.20    3.60
   6  -9   2   18.70    3.20
   6  -9  -2   11.70    3.40
  -6  -9   2   14.40    2.30
   6   9   2   16.50    4.80
  -6   9  -2    8.90    3.60
   6 -10   2  143.09   10.10
  -6  10   2  147.89   11.40
   6  10  -2  144.19   11.10
  -6  10  -2  110.89   10.90
   6 -10  -2  154.68   10.50
   6  10   2  149.19   12.30
  -6 -11  -2   21.90    3.70
   6  11  -2   20.40    4.60
   6 -11   2   22.40    3.70
   6  11   2   19.70    5.30
  -6  11  -2   23.30    4.90
   6 -11  -2   18.10    3.80
   6   0   3   12.80    2.00
  -6   0   3   11.40    1.30
  -6   0  -3   11.00    3.00
   6   0   3   11.40    1.70
   6   0   3   14.20    1.40
  -6   0   3   12.60    2.30
   6   0  -3   12.00    1.30
   6  -1   3  852.61   46.80
   6   1  -3  830.12   46.60
  -6   1   3  849.61   46.60
   6  -1   3  816.02   47.00
   6  -1   3  841.62   46.60
   6   1  -3  849.41   46.80
  -6   1  -3  810.12   47.20
  -6  -1   3  884.81   46.60
   6   1   3  792.92   46.80
   6   1   3  834.52   46.40
  -6  -1   3  844.62   46.40
  -6  -1   3  823.22   46.80
   6  -1  -3  772.32   46.50
   6   1   3  828.92   46.80
   6  -1  -3  746.43   46.60
  -6   2   3    7.70    1.30
   6   2  -3    7.90    1.60
  -6   2   3    9.70    0.80
   6  -2   3   11.00    2.10
   6   2  -3    9.50    1.30
   6  -2   3   11.30    1.80
  -6  -2  -3   11.50    2.60
   6  -2   3    7.40    1.20
   6  -2  -3    8.50    1.00
   6   2   3   11.90    1.60
  -6   2  -3    8.60    1.80
  -6  -2   3   10.30    1.70
  -6   2  -3    8.50    1.30
  -6   3   3  425.96   24.50
   6  -3   3  414.56   25.00
   6   3  -3  426.76   24.90
   6   3  -3  423.66   24.40
   6  -3   3  426.06   24.70
  -6  -3  -3  456.35   25.20
   6  -3   3  435.46   24.50
  -6   3  -3  438.96   24.50
  -6  -3   3  423.36   24.60
  -6   3  -3  423.76   25.30
   6   3   3  433.16   24.50
   6   3   3  358.16   25.90
   6  -3  -3  440.16   24.20
  -6  -4  -3  270.27   16.00
  -6   4   3  259.17   16.00
   6   4  -3  260.07   15.30
   6  -4   3  264.47   15.40
  -6   4   3  255.27   15.50
   6   4  -3  252.77   16.00
   6  -4   3  272.07   15.70
   6  -4   3  251.17   16.10
  -6   4  -3  271.07   15.30
   6   4   3  270.97   17.80
   6   4   3  265.87   15.40
   6  -4  -3  260.37   15.10
  -6  -4   3  258.97   15.60
  -6   4  -3  272.47   16.40
   6  -5   3   27.10    3.10
   6  -5   3   26.60    2.30
   6   5  -3   25.60    2.30
  -6  -5  -3   23.30    3.00
  -6   5   3   30.40    3.80
   6  -5   3   26.50    3.60
   6   5  -3   20.30    3.10
  -6  -5   3   24.00    2.70
   6  -5  -3   28.50    2.20
   6   5   3   17.20    4.60
  -6   5  -3   24.90    2.20
   6   5   3   25.30    2.40
  -6   5  -3   22.80    3.60
  -6  -6  -3  371.16   21.50
  -6   6   3  391.36   22.50
   6   6  -3  333.17   22.00
  -6  -6  -3  351.46   21.70
   6   6  -3  373.16   21.00
   6  -6   3  337.17   21.90
   6  -6   3  368.36   21.00
  -6   6  -3  380.26   22.50
   6   6   3  360.36   21.00
  -6  -6   3  360.26   21.20
  -6   6  -3  359.66   20.80
   6   6   3  367.66   24.00
   6  -7   3  452.25   27.30
   6  -7   3  452.95   26.20
   6   7  -3  431.66   27.40
  -6  -7  -3  440.26   26.50
   6   7  -3  457.05   26.10
  -6   7   3  508.35   28.10
  -6  -7  -3  492.65   27.20
  -6  -7   3  441.26   26.40
  -6   7  -3  482.85   27.90
   6  -7  -3  403.66   27.80
   6   7   3  451.35   29.30
  -6   7  -3  449.26   26.00
   6   7   3  453.05   26.20
  -6   8   3    7.60    3.20
  -6  -8  -3    8.00    1.70
   6  -8   3    7.90    1.50
   6   8  -3   10.40    2.80
   6  -8   3    9.30    2.70
   6   8  -3    8.10    1.40
  -6  -8  -3    5.10    2.00
  -6   8  -3    9.40    3.40
  -6   8  -3    7.50    1.20
  -6  -8   3    4.50    1.80
   6   8   3    8.00    4.10
   6  -8  -3    7.90    3.00
   6   8   3    9.60    1.70
   6   9  -3   13.70    3.50
   6  -9   3   11.60    3.20
  -6   9   3   17.90    3.90
  -6  -9  -3   14.10    2.90
  -6  -9   3   16.10    2.40
   6   9   3   17.10    5.10
   6  -9  -3   17.70    3.80
  -6   9  -3   15.50    4.10
   6 -10   3    5.40    2.40
  -6 -10  -3    5.90    2.40
   6  10  -3    6.10    3.10
   6  10   3    1.60    3.90
  -6  10  -3    8.40    3.80
  -6 -10   3    4.60    2.00
   6 -10  -3    4.60    2.90
  -6 -11  -3  101.59    7.80
   6 -11   3   84.19    7.40
   6  11  -3   97.09    8.80
   6 -11  -3   90.19    7.70
  -6  11  -3   85.39    9.70
   6  11   3   95.09   10.40
   6   0   4   38.20    3.80
   6   0  -4   43.10    3.00
  -6   0   4   45.50    3.10
   6   0   4   45.90    3.30
   6   0   4   42.90    3.00
  -6   0  -4   44.70    4.40
   6   1  -4   22.60    2.30
   6   1  -4   23.70    1.90
  -6   1   4   18.80    1.90
  -6  -1  -4   16.70    3.50
   6  -1   4   20.00    2.00
   6  -1   4   22.40    2.70
   6  -1   4   25.70    2.40
  -6  -1   4   23.90    1.80
  -6  -1   4   22.60    1.80
  -6  -1   4   24.40    2.50
   6   1   4   22.00    1.70
   6   1   4   19.80    2.50
   6  -1  -4   21.30    1.80
   6   1   4   21.80    2.30
  -6   1  -4   21.80    2.60
   6   2  -4  128.59    8.20
   6  -2   4  131.29    7.80
   6  -2   4  128.09    7.90
  -6  -2  -4  115.99    9.20
   6  -2   4  123.29    8.50
  -6   2   4  120.79    7.80
   6   2  -4  131.49    7.80
  -6  -2   4  132.19    7.50
   6   2   4  127.29    8.00
   6  -2  -4  115.69    7.50
  -6   2  -4  133.29    8.30
  -6  -2   4  119.19    8.00
  -6   2  -4  140.49    7.90
   6  -2  -4  134.29    7.50
  -6   3   4  316.77   18.80
   6  -3   4  323.77   19.40
   6   3  -4  305.47   19.10
   6   3  -4  323.47   18.70
   6  -3   4  317.67   18.70
  -6  -3  -4  341.67   19.60
   6  -3   4  334.37   18.80
  -6  -3   4  324.57   19.00
   6   3   4  322.37   18.80
  -6   3  -4  308.77   18.70
   6  -3  -4  324.17   18.30
  -6   4   4  101.99    6.70
   6  -4   4  102.89    6.70
   6   4  -4  101.79    6.50
   6   4  -4   93.89    7.20
  -6  -4  -4  107.49    7.40
   6  -4   4  107.79    7.50
   6  -4   4  108.49    6.60
  -6  -4   4  106.39    7.00
  -6   4  -4  103.79    6.60
   6   4   4   85.79    8.60
   6   4   4  104.19    6.70
   6  -4  -4  112.79    6.20
  -6   4  -4   95.29    7.80
  -6   5   4  250.07   14.30
   6  -5   4  247.28   14.10
  -6  -5  -4  253.67   14.80
   6  -5   4  226.98   14.80
   6   5  -4  231.88   14.00
   6   5  -4  232.58   14.90
   6  -5   4  234.08   14.00
  -6  -5   4  233.48   14.30
   6   5   4  242.38   14.10
   6   5   4  189.78   16.20
  -6   5  -4  240.68   14.00
  -6   5  -4  239.28   15.40
   6  -6   4   37.60    3.20
   6   6  -4   41.60    4.70
   6  -6   4   40.90    3.40
  -6  -6  -4   48.70    4.30
   6   6  -4   41.20    3.30
   6  -6   4   37.30    4.40
  -6   6   4   41.10    4.60
  -6   6  -4   50.69    5.60
   6   6   4   41.00    6.50
   6   6   4   44.00    3.40
  -6  -6   4   41.20    3.80
  -6   6  -4   39.50    3.10
  -6  -7  -4    6.70    2.00
   6  -7   4    6.20    2.50
   6   7  -4    8.90    1.50
   6   7  -4    7.40    2.70
  -6   7   4    9.60    2.70
   6  -7   4    5.50    1.40
  -6  -7  -4    9.60    2.00
  -6   7  -4    6.80    1.30
   6   7   4    6.80    1.50
  -6   7  -4    8.40    3.00
  -6  -7   4    8.50    1.90
   6   7   4   10.60    4.20
   6  -8   4  156.78   10.00
   6   8  -4  160.88   11.40
  -6   8   4  177.98   11.50
   6   8  -4  169.58   10.00
  -6  -8  -4  166.48   11.00
   6  -8   4  155.18   11.00
   6  -8  -4  138.09   11.80
  -6  -8   4  162.48   10.40
  -6   8  -4  169.28   12.10
  -6   8  -4  162.68    9.80
   6   8   4  159.98   13.30
   6   8   4  163.78   10.20
  -6  -9  -4    4.10    2.00
   6   9  -4    3.10    2.70
   6  -9   4    4.90    2.60
  -6   9   4    9.20    2.90
   6  -9   4    5.60    1.50
   6   9   4    4.30    1.50
   6   9   4    7.20    4.20
  -6   9  -4    9.00    3.80
  -6  -9   4    3.40    1.80
   6  -9  -4    5.90    3.10
   6  10  -4    2.50    2.60
  -6 -10  -4    0.80    1.90
   6 -10   4   -1.40    2.20
   6 -10  -4    0.50    2.60
  -6 -10   4   -0.40    1.60
  -6  10  -4   -0.50    3.00
   6  10   4    6.40    4.20
   6   0  -5  226.38   13.20
  -6   0  -5  229.98   13.90
   6   0   5  204.98   13.90
   6   0   5  231.68   13.50
  -6   0   5  222.18   13.20
   6   0   5  232.78   13.20
   6   1  -5  273.77   15.50
  -6   1   5  272.67   15.60
   6  -1   5  272.67   15.70
  -6  -1  -5  253.67   16.60
   6  -1   5  259.27   15.50
   6  -1   5  250.57   16.10
  -6  -1   5  238.28   15.10
  -6  -1   5  279.37   15.20
  -6  -1   5  261.27   15.90
   6   1   5  255.37   16.10
  -6   1  -5  265.37   15.90
  -6  -1   5  275.97   15.40
   6  -1  -5  278.67   15.40
  -6   1  -5  269.27   15.60
   6   1   5  277.47   15.80
   6  -2   5    4.80    2.00
   6   2  -5    4.30    1.70
  -6  -2  -5    3.00    2.70
   6  -2   5    4.00    1.20
   6   2  -5    1.80    0.90
  -6   2   5    1.20    1.00
   6  -2   5    1.90    1.00
  -6  -2   5    0.30    1.30
   6   2   5    3.10    1.30
  -6   2  -5    2.40    1.10
   6  -2  -5    3.70    0.80
  -6  -2   5    2.30    0.70
  -6   2  -5    2.60    1.20
   6  -3   5    6.00    1.30
   6   3  -5    7.10    1.90
   6   3  -5    5.90    1.30
  -6   3   5    5.70    1.30
   6  -3   5    4.70    1.90
  -6  -3  -5    7.40    2.60
   6  -3   5    5.60    1.30
   6  -3  -5    6.70    0.90
  -6  -3   5    9.20    2.00
   6   3   5    7.80    1.40
  -6   3  -5    7.10    1.30
  -6  -3   5    7.60    0.90
   6  -4   5    1.90    2.10
   6   4  -5    4.10    1.20
   6  -4   5    3.50    1.20
  -6  -4  -5    5.60    2.20
  -6   4   5    4.20    1.40
   6   4  -5    2.10    1.70
   6  -4   5    2.60    1.30
  -6   4  -5    1.50    1.10
  -6  -4   5    5.20    1.60
  -6   4  -5    2.80    2.60
   6   4   5    3.40    1.40
   6  -4  -5    3.10    0.70
   6  -5   5    2.00    1.00
   6  -5   5    0.40    2.10
   6  -5   5    1.40    1.20
   6   5  -5    1.70    1.90
  -6  -5  -5    1.20    1.80
  -6   5   5    1.70    1.30
   6   5  -5    0.90    1.00
  -6   5  -5    2.20    2.40
  -6  -5   5   -0.10    1.40
   6   5   5    0.80    1.00
  -6   5  -5   -0.30    0.80
   6   6  -5  330.87   21.00
   6   6  -5  342.87   20.10
  -6  -6  -5  347.47   21.00
  -6   6   5  331.47   20.30
   6  -6   5  341.97   21.10
   6  -6   5  351.76   20.10
  -6  -6   5  340.67   20.40
   6   6   5  340.77   20.20
  -6   6  -5  360.36   22.00
  -6   6  -5  350.76   20.00
   6  -7   5   81.99    7.00
   6   7  -5   82.69    5.60
  -6  -7  -5   82.59    6.60
   6   7  -5   84.99    7.10
   6  -7   5   80.69    5.60
   6   7   5   87.89    5.80
  -6  -7   5   79.89    6.10
   6   7   5   71.29    8.80
  -6   7  -5   82.69    5.60
  -6   7  -5   82.69    7.80
   6  -8   5   27.50    2.80
   6   8  -5   26.30    4.20
   6  -8   5   25.70    3.80
   6   8  -5   25.70    2.70
  -6  -8  -5   29.90    3.90
  -6  -8   5   29.10    3.30
   6   8   5   19.60    4.90
  -6   8  -5   30.60    2.70
   6   8   5   27.20    3.00
  -6   8  -5   24.90    4.60
   6   9  -5   20.40    3.80
   6  -9   5   19.70    2.30
  -6  -9  -5   15.30    3.10
   6  -9   5   14.80    3.40
  -6   9  -5   16.80    4.70
  -6   9  -5   13.50    2.00
   6  -9  -5   20.00    3.90
   6   9   5   16.00    4.80
   6   9   5   15.80    2.40
  -6  -9   5   20.10    2.70
  -6 -10  -5   26.90    4.00
   6  10  -5   31.60    4.90
   6 -10   5   30.10    4.10
  -6 -10   5   27.00    3.20
  -6  10  -5   27.40    5.50
   6  10   5   28.40    5.80
   6 -10  -5   19.30    4.00
  -6   0   6  573.14   32.70
   6   0  -6  570.84   32.70
   6   0   6  573.64   32.90
  -6   0  -6  573.84   33.10
   6   0   6  547.15   33.50
  -6   0  -6  595.14   32.80
   6  -1   6   69.79    4.90
  -6  -1  -6   65.99    5.50
  -6   1   6   69.89    4.80
  -6  -1  -6   72.29    4.70
   6   1  -6   72.19    4.80
   6  -1   6   71.19    5.90
   6  -1   6   69.69    4.70
  -6   1  -6   70.39    5.10
  -6  -1   6   64.79    5.30
  -6  -1   6   76.19    4.60
   6  -1  -6   70.99    4.60
   6   1   6   58.59    5.70
  -6   1  -6   71.79    4.80
   6   1   6   73.09    5.10
   6   2  -6   46.70    4.10
   6  -2   6   44.80    3.50
  -6  -2  -6   43.80    5.10
   6  -2   6   51.39    3.60
   6  -2   6   48.30    4.60
   6   2  -6   46.70    3.40
  -6   2   6   43.40    3.50
   6  -2  -6   47.20    3.20
  -6  -2   6   42.50    3.10
  -6  -2   6   39.10    4.00
  -6   2  -6   46.90    3.50
   6   2   6   45.10    3.60
   6  -3   6   57.69    4.40
   6   3  -6   61.49    5.20
  -6  -3  -6   57.59    6.20
  -6   3   6   58.29    4.40
   6  -3   6   61.49    4.30
   6   3  -6   63.19    4.30
   6  -3   6   68.49    5.60
  -6   3  -6   60.79    4.40
   6   3   6   61.19    4.60
   6  -3  -6   59.39    3.90
  -6  -3   6   62.29    3.90
  -6  -3   6   60.89    5.10
   6  -4   6  651.03   36.00
   6  -4   6  622.54   36.70
   6   4  -6  638.74   36.00
  -6  -4  -6  539.35   36.90
   6   4  -6  641.14   36.80
   6  -4   6  650.23   35.80
  -6   4   6  630.44   36.10
   6   4   6  615.24   36.10
  -6  -4   6  619.74   36.30
  -6   4  -6  626.14   36.00
  -6   4  -6  683.13   37.80
   6  -5   6   34.70    4.20
  -6   5   6   38.20    3.50
   6  -5   6   38.00    3.30
   6   5  -6   39.00    4.30
  -6  -5  -6   38.50    4.60
   6   5  -6   33.60    3.00
   6  -5   6   38.80    2.90
  -6  -5   6   33.90    3.70
   6   5   6   37.70    3.30
  -6   5  -6   47.80    5.80
  -6   5  -6   30.80    3.00
  -6  -6  -6    8.70    2.60
   6  -6   6   12.90    2.80
   6   6  -6   10.90    1.80
   6   6  -6    9.80    2.70
   6  -6   6   13.70    1.90
  -6   6   6   16.20    2.40
  -6   6  -6   12.80    1.90
  -6  -6   6   15.20    2.50
  -6   6  -6   14.30    3.70
   6   6   6   14.50    2.10
   6  -7   6  115.79    8.30
  -6  -7  -6  110.29    8.20
   6   7  -6  104.49    8.20
   6   7  -6  108.29    7.00
   6  -7   6  108.99    7.10
   6   7   6  102.69    7.10
  -6  -7   6   99.79    7.40
  -6   7  -6  100.49    6.90
  -6   7  -6  109.59    9.60
   6   8  -6    1.90    1.20
   6   8  -6    5.50    2.60
   6  -8   6    3.90    2.40
  -6  -8  -6    2.10    2.20
  -6   8  -6    0.50    1.20
  -6  -8   6    3.90    1.80
  -6   8  -6    4.00    3.60
   6   8   6    0.80    1.40
   6  -9   6    9.00    2.70
   6   9  -6    8.00    1.70
   6   9  -6    9.50    3.10
   6  -9  -6    9.30    3.10
  -6   9  -6    5.60    3.70
  -6  -9   6    9.40    2.20
  -6   9  -6    9.20    1.70
   6   9   6   11.60    2.10
  -6   0  -7    2.80    1.10
   6   0  -7    2.30    1.00
   6   0   7    4.60    1.50
  -6   0   7    3.60    1.10
  -6   0  -7    3.60    1.20
   6   0   7    4.80    2.20
  -6   1   7  115.39    7.60
   6  -1   7  117.89    8.70
   6   1  -7  121.49    7.60
  -6  -1  -7  126.29    7.60
   6  -1   7  122.39    7.80
  -6  -1  -7  128.79    8.00
   6   1   7  123.79    7.90
   6  -1  -7  113.99    7.50
  -6  -1   7  112.69    7.40
  -6   1  -7  130.79    7.80
  -6   1  -7  126.19    7.80
   6   2  -7    0.90    1.70
  -6   2   7    2.40    1.20
   6  -2   7    1.70    2.20
  -6  -2  -7    1.50    0.90
   6  -2   7    2.80    1.20
  -6  -2  -7    4.70    1.80
   6   2  -7    2.40    1.20
  -6  -2   7    4.30    1.80
  -6   2  -7    1.60    1.10
   6   2   7    1.90    1.30
   6  -2  -7    2.50    0.90
  -6  -2   7    2.20    0.80
   6  -3   7  102.19    6.40
   6   3  -7   98.59    7.20
   6   3  -7   98.49    6.40
   6  -3   7   89.99    7.30
  -6   3   7  101.19    6.50
  -6  -3  -7   81.59    7.40
  -6  -3  -7  100.59    6.30
   6  -3  -7   99.29    6.10
  -6   3  -7  104.19    6.60
  -6  -3   7   96.69    7.10
   6   3   7   95.79    6.60
  -6  -3   7   97.09    5.90
   6   4  -7   49.20    4.90
   6   4  -7   55.19    4.00
   6  -4   7   55.29    5.30
  -6   4   7   52.99    4.20
   6  -4   7   51.89    3.80
  -6   4  -7   50.09    6.00
  -6   4  -7   52.39    4.10
   6   4   7   49.10    4.10
  -6  -4   7   46.90    4.50
   6   5  -7   16.40    2.10
   6  -5   7   10.50    2.80
  -6   5   7   13.50    2.20
   6   5  -7   13.50    2.80
  -6   5  -7   10.30    1.80
  -6   5  -7   15.70    4.00
  -6  -5   7   14.60    2.50
   6   5   7   11.40    2.00
   6   6  -7  128.39    9.40
   6  -6   7  130.19    9.30
  -6   6   7  129.59    8.60
   6   6  -7  134.69    8.40
  -6   6  -7  134.39    8.40
   6   6   7  125.79    8.50
  -6   6  -7  146.09   10.70
  -6  -6   7  123.59    8.80
   6   7  -7  128.49    9.50
   6   7  -7  128.39    8.30
   6  -7   7  117.69    9.30
  -6   7  -7  133.69   11.00
   6   7   7  127.79    8.50
  -6   7  -7  127.19    8.20
  -6  -7   7  134.59    8.80
   6   8  -7   -0.10    1.20
   6  -8   7   -0.60    2.00
   6   8  -7    1.00    2.20
  -6   8  -7    0.20    3.10
  -6  -8   7    0.60    1.50
   6   8   7    1.50    1.50
  -6   8  -7    0.30    1.20
   6   9  -7    4.80    2.80
   6   9  -7    4.50    1.60
   6  -9   7    7.80    2.80
  -6  -9   7    5.20    2.00
  -6   9  -7    1.70    1.30
  -6   9  -7    4.10    3.80
   6   9   7    4.40    1.70
   6   0   8   32.60    4.30
   6   0   8   38.80    3.40
  -6   0  -8   38.60    3.20
   6   0  -8   37.20    3.10
  -6   0   8   40.40    3.10
  -6  -1  -8   12.40    1.70
  -6   1   8   10.80    1.70
   6  -1   8    6.30    2.80
   6   1  -8   13.50    1.80
   6  -1   8   11.70    1.80
  -6  -1   8   10.50    1.50
   6   1   8   13.30    2.10
  -6   1  -8   10.10    1.70
   6  -1  -8   13.60    1.70
   6   2  -8   16.30    2.10
   6  -2   8   13.30    2.90
   6   2  -8   12.40    2.60
  -6  -2  -8   19.70    2.00
  -6   2   8   12.70    2.00
   6  -2   8   14.90    2.00
  -6  -2   8   17.20    1.80
  -6   2  -8   15.70    2.10
  -6  -2   8   17.30    2.90
   6  -2  -8   17.20    1.90
   6   2   8   16.40    2.30
   6  -3   8   40.40    4.60
   6   3  -8   34.40    3.30
  -6   3   8   32.70    3.30
   6   3  -8   40.30    4.40
   6  -3   8   37.80    3.20
   6   3   8   36.50    3.40
  -6   3  -8   41.60    3.40
  -6  -3   8   49.10    4.40
   6   4  -8   12.70    2.60
   6  -4   8   13.00    2.90
   6   4  -8   18.20    2.20
  -6   4   8   11.70    2.00
   6  -4   8   15.00    1.80
  -6   4  -8   11.90    1.90
  -6  -4   8   14.00    2.60
   6   4   8   12.90    2.10
  -6   4  -8   13.40    3.50
   6   5  -8   40.50    3.50
   6  -5   8   41.90    4.80
  -6   5   8   37.60    3.70
   6   5  -8   39.00    4.60
   6   5   8   41.30    3.80
  -6   5  -8   41.80    5.70
  -6   5  -8   42.50    3.60
  -6  -5   8   41.50    4.20
  -6   6   8    4.00    1.60
   6   6  -8    3.60    1.50
   6   6  -8    8.60    2.70
   6  -6   8    4.50    2.50
  -6   6  -8    4.00    1.50
  -6  -6   8    5.60    2.00
  -6   6  -8    4.80    3.10
   6   6   8    3.30    1.60
   6   7  -8    7.60    1.70
   6  -7   8    6.10    2.60
   6   7  -8    9.70    3.20
  -6   7  -8   14.20    4.30
   6   7   8    8.90    1.90
  -6  -7   8   10.20    2.20
  -6   7  -8    7.60    1.80
   6   8  -8   59.99    4.60
   6  -8   8   54.69    5.50
   6   8  -8   67.29    6.80
  -6  -8   8   62.59    5.10
   6   8   8   49.90    4.70
  -6   8  -8   56.09    4.50
  -6   8  -8   73.39    8.30
  -6   0  -9   53.49    4.30
   6   0  -9   56.89    4.20
   6   0   9   63.89    4.50
  -6   0   9   58.39    4.20
  -6  -1  -9    0.90    1.10
  -6   1   9    0.60    1.10
   6  -1   9    2.10    1.20
   6   1  -9    1.50    1.70
   6  -1   9    1.00    2.40
   6   1  -9    0.90    1.10
  -6  -1   9    1.80    1.00
   6  -1  -9    2.10    1.10
  -6   1  -9    1.70    1.20
   6   1   9    0.20    1.30
   6  -2   9   15.80    2.10
  -6   2   9   15.90    2.20
   6   2  -9   19.90    2.30
   6   2  -9   26.00    3.30
   6  -2   9   19.60    3.40
  -6   2  -9   17.10    2.20
   6  -2  -9   18.90    2.10
   6   2   9   17.40    2.40
   6  -3   9   17.30    2.10
  -6   3   9   16.20    2.20
   6   3  -9   13.00    2.00
   6  -3   9   17.10    3.30
   6   3  -9    8.10    2.50
   6   3   9   11.90    2.10
  -6   3  -9   15.50    2.10
  -6  -3   9   14.50    2.70
   6  -4   9    9.30    2.80
   6   4  -9   13.90    2.10
  -6   4   9    9.40    1.90
   6   4  -9   10.80    2.70
  -6   4  -9   12.00    2.00
  -6  -4   9    9.60    2.30
  -6   4  -9    9.50    3.30
   6   4   9   16.70    2.40
   6  -5   9    3.20    2.30
   6   5  -9    1.70    2.20
  -6   5   9    1.20    1.40
   6   5  -9    1.90    1.40
  -6  -5   9    4.20    2.10
  -6   5  -9   -3.30    2.40
   6   5   9    1.80    1.50
  -6   5  -9    0.20    1.30
  -6   6   9  130.39    9.40
   6   6  -9  134.89    9.30
   6  -6   9  153.58   10.30
   6   6  -9  150.18   10.50
  -6   6  -9  174.08   11.90
  -6  -6   9  148.69    9.90
  -6   6  -9  152.38    9.40
   6   6   9  142.19    9.50
   6  -7   9    3.00    2.40
   6   7  -9    2.20    2.40
   6   7  -9   -0.50    1.30
  -6   7  -9    5.30    3.30
  -6  -7   9    1.10    1.80
   6   7   9    2.30    1.60
  -6   7  -9    3.00    1.50
  -6   0 -10  219.98   12.80
  -6   0  10  202.08   12.60
   6   0  10  213.08   12.80
   6   0 -10  206.38   12.70
   6   1 -10   11.30    2.50
  -6   1  10    6.60    1.50
   6  -1  10    9.90    2.90
   6  -1  10   10.50    1.80
   6   1 -10    5.70    1.50
  -6  -1 -10    8.30    1.70
   6  -1 -10    7.90    1.60
   6   1  10    8.10    1.80
  -6   1 -10   13.10    2.00
  -6  -1  10    8.10    1.50
   6  -2  10    2.20    2.50
  -6   2  10    2.20    1.30
   6  -2  10    2.70    1.30
   6   2 -10    1.40    1.10
   6   2 -10    0.80    2.00
  -6   2 -10    2.70    1.40
   6   2  10    0.50    1.30
   6   3 -10   21.20    3.40
  -6   3  10   16.00    2.30
   6   3 -10   18.50    2.30
   6  -3  10   21.60    3.70
  -6   3 -10   16.90    2.30
   6   3  10   19.50    2.70
  -6   3 -10   19.70    3.80
  -6   4  10  120.29    8.70
   6  -4  10  133.69    9.90
   6   4 -10  148.59    9.70
   6   4 -10  129.89    8.70
  -6   4 -10  157.48   10.90
   6   4  10  126.69    8.80
  -6   4 -10  140.49    8.90
  -6  -4  10  137.89    9.40
   6   5 -10    9.40    2.90
  -6   5  10    7.40    1.80
   6   5 -10   10.30    1.90
   6  -5  10    9.60    2.80
  -6   5 -10    8.10    3.40
   6   5  10    6.80    1.90
  -6   5 -10    9.20    2.00
  -6  -5  10    9.50    2.30
   6  -6  10    2.90    2.40
   6   6 -10    5.40    1.80
   6   6 -10   11.10    3.00
  -6   6  10    8.10    2.00
  -6   6 -10    5.60    1.80
  -6   6 -10    4.60    3.30
  -6  -6  10    6.30    2.10
   6   6  10    4.20    1.70
  -6   0 -11    6.40    1.70
  -6   0  11    9.00    1.60
   6   0  11    7.90    1.80
   6   0 -11    5.70    2.20
   6   0 -11    5.80    1.60
   6  -1  11   13.70    2.00
  -6   1  11   10.40    1.70
   6   1 -11    6.60    2.30
   6   1 -11    9.30    1.80
  -6   1 -11    9.20    1.80
   6   1  11    8.60    1.80
   6  -2  11    9.50    2.80
  -6   2  11    2.00    1.30
   6   2 -11    6.60    1.60
   6   2 -11    2.40    2.10
   6  -2  11    4.70    1.50
   6   2  11    6.00    1.70
  -6   2 -11    3.80    1.50
   6  -3  11   17.40    3.30
  -6   3  11   15.30    2.30
   6   3 -11   17.40    2.40
   6   3 -11   22.50    3.40
  -6   3 -11   17.40    2.50
  -6   3 -11   17.20    4.00
   6   3  11   21.30    2.80
   6   4 -11    6.40    2.30
   6   4 -11    4.30    1.60
  -6   4  11    4.70    1.70
   6  -4  11   10.50    2.80
  -6   4 -11    5.00    1.50
  -6   4 -11    6.00    3.10
   6   4  11    2.50    1.60
   7   0   0    2.90    1.20
  -7   0   0    3.50    1.30
   7   0   0    2.30    1.60
  -7   0   0    2.10    2.50
   7   1   0  931.91   53.59
   7   1   0 1000.30   54.29
   7  -1   0  798.82   54.19
  -7  -1   0 1055.89   54.59
  -7   1   0  979.80   54.69
   7   1   0  974.40   54.39
  -7   2   0  134.59    8.10
   7   2   0  141.09    8.80
   7  -2   0  131.29    8.50
  -7   2   0  137.19    8.50
   7   2   0  125.49    8.50
  -7  -2   0  143.09    7.80
   7  -2   0  105.79    8.90
  -7  -2   0  148.19    8.60
   7   2   0  129.99    7.90
   7   2   0  146.69    8.00
   7   3   0  656.83   38.90
  -7  -3   0  677.43   38.40
   7   3   0  690.43   39.50
  -7   3   0  677.03   38.90
   7   3   0  675.53   38.40
   7  -3   0  717.93   38.90
   7   3   0  730.83   38.40
   7  -3   0  618.64   39.60
  -7   4   0  869.11   50.79
   7  -4   0  896.91   50.29
  -7   4   0  890.81   49.99
  -7  -4   0  865.81   50.09
   7   4   0  877.61   51.29
   7   4   0  940.81   49.99
   7   4   0  944.51   49.90
  -7   4   0  817.82   50.29
   7  -4   0  887.71   51.39
   7   5   0  279.77   15.60
  -7   5   0  264.57   16.90
   7  -5   0  269.97   15.90
   7  -5   0  276.17   17.30
  -7  -5   0  265.27   15.90
  -7   5   0  274.27   15.60
   7   5   0  273.67   17.20
  -7   5   0  278.47   15.40
   7  -6   0  125.29    7.40
  -7  -6   0  115.49    7.50
   7   6   0  116.99    9.00
   7   6   0  128.49    7.20
   7  -6   0  120.09    9.00
  -7   6   0  112.19    8.80
  -7   7   0    1.00    2.40
   7  -7   0    2.40    0.90
  -7  -7   0    0.90    1.10
   7  -7   0    2.30    2.40
   7   7   0    0.30    2.30
  -7   8   0  182.98   13.60
  -7  -8   0  194.98   11.90
   7  -8   0  223.98   13.50
   7   8   0  185.48   13.60
  -7   9   0  140.09   11.00
   7   9   0  135.59   11.10
   7 -10   0   -2.40    2.20
   7  10   0    1.20    2.90
  -7  10   0    2.90    3.20
  -7  11   0   10.80    4.10
   7  11   0    9.90    4.30
   7 -11   0    5.30    2.70
   7   0  -1    1.20    0.60
  -7   0   1    1.10    0.60
   7   0   1    1.50    0.90
  -7   0  -1    1.70    2.50
   7   0   1    1.00    1.40
  -7   0  -1    2.20    0.70
  -7   0   1    1.70    2.20
   7   0   1    0.50    0.70
   7   0  -1    5.80    1.00
  -7   1   1  442.66   26.50
   7  -1   1  470.35   26.40
   7  -1   1  456.85   26.20
   7   1  -1  458.15   26.20
  -7  -1  -1  451.65   27.00
  -7  -1  -1  449.76   25.80
   7   1  -1  437.86   26.20
   7   1   1  467.85   26.20
   7  -1  -1  477.85   26.20
   7   1   1  474.75   26.20
  -7  -1   1  497.15   26.50
  -7   1  -1  421.76   26.90
   7  -2   1   20.70    2.10
   7  -2   1   24.90    2.80
  -7  -2  -1   27.10    3.00
  -7   2   1   27.30    2.30
  -7  -2  -1   25.90    1.70
  -7   2   1   23.10    2.40
   7   2  -1   19.20    2.40
   7   2  -1   25.50    2.00
  -7   2  -1   23.10    2.80
  -7  -2   1   22.10    1.90
   7   2   1   20.90    1.80
   7   2   1   27.80    2.10
  -7  -2   1   24.20    2.50
   7   2   1   20.50    3.50
   7  -2  -1   21.90    2.40
   7   3  -1  115.29    7.30
   7  -3   1  118.29    7.40
   7   3  -1  127.89    6.80
  -7  -3  -1  125.29    7.90
   7  -3   1  108.19    8.20
  -7  -3  -1  123.19    7.10
  -7   3   1  119.59    7.00
  -7   3   1  115.99    7.80
   7   3  -1  115.79    7.90
   7   3   1  122.19    7.20
   7  -3  -1  118.99    7.80
  -7   3  -1  111.09    7.60
   7   3   1  122.39    6.90
  -7  -3   1  123.19    7.30
   7   3   1  123.29    6.80
   7   3   1  112.79    8.70
   7  -4   1  127.89    9.30
   7   4  -1  136.69    7.80
   7   4  -1  135.99    8.30
  -7  -4  -1  137.49    8.20
   7  -4   1  139.39    8.30
   7   4  -1  123.59    9.00
  -7   4   1  149.59    9.30
  -7  -4   1  132.99    8.30
   7   4   1  136.09    9.90
   7  -4  -1  136.39    8.60
  -7   4  -1  136.79    8.10
   7   4   1  145.19    8.20
  -7   4  -1  143.49    9.00
   7   5  -1  182.08   12.60
   7  -5   1  204.78   12.90
   7   5  -1  204.58   11.80
  -7  -5  -1  189.78   11.70
  -7   5   1  196.08   12.90
   7  -5   1  204.28   11.70
  -7   5  -1  190.18   12.60
   7  -5  -1  200.98   11.70
   7   5   1  202.58   11.50
   7   5   1  186.58   13.50
   7  -5  -1  176.28   13.10
  -7   5  -1  210.68   11.40
  -7  -5   1  195.98   11.70
   7  -6   1  215.78   13.60
   7   6  -1  204.08   12.30
  -7  -6  -1  202.48   12.40
  -7   6   1  216.98   13.90
   7  -6   1  211.48   12.30
   7   6  -1  192.08   13.40
   7   6   1  215.88   12.20
  -7  -6   1  206.78   12.50
   7  -6  -1  202.68   12.20
   7  -6  -1  206.58   14.00
  -7   6  -1  211.78   11.90
   7   6   1  205.98   14.30
  -7   6  -1  205.78   13.60
  -7   7   1   65.59    6.10
  -7  -7  -1   53.29    4.00
   7  -7   1   58.19    3.90
   7  -7   1   58.59    5.80
   7   7  -1   51.59    5.40
   7  -7  -1   58.39    6.20
  -7  -7   1   54.29    4.20
  -7   7  -1   51.59    5.80
   7   7   1   52.19    3.70
   7   7   1   53.59    6.50
  -7   8   1    5.30    3.20
  -7  -8  -1    3.20    1.30
   7   8  -1    5.70    2.70
   7  -8   1    9.70    2.80
  -7   8  -1    4.80    2.60
  -7  -8   1    5.60    1.60
   7  -8  -1    6.90    3.00
   7   8   1    4.60    3.40
  -7   9   1   14.50    4.00
   7   9  -1   11.40    3.50
   7  -9   1   12.80    3.20
   7  -9  -1   14.80    3.40
  -7  -9   1   14.80    2.20
   7   9   1   11.90    4.30
  -7   9  -1   15.90    3.80
  -7  10   1   82.99    8.20
   7  10  -1   72.49    7.70
   7 -10   1   83.99    6.70
  -7  10  -1   76.39    8.30
   7  10   1   72.79    9.00
   7 -10  -1   70.49    7.00
   7 -11   1   -4.00    2.20
   7  11  -1    1.70    3.40
  -7  11  -1    6.60    3.60
   7  11   1    2.50    3.70
   7 -11  -1   -0.10    2.50
   7   0  -2    1.80    0.70
   7   0  -2    2.50    1.80
   7   0   2   -0.10    0.70
   7   0   2    2.70    1.10
  -7   0  -2   -0.40    2.60
   7   0   2   -0.20    1.10
   7   0  -2    6.40    0.90
  -7   0   2    1.00    2.00
   7  -1   2    9.10    1.30
  -7   1   2    7.50    1.30
   7   1  -2   10.20    1.30
  -7  -1  -2   13.20    3.20
   7  -1   2   12.30    1.80
   7  -1   2   10.30    2.10
   7   1  -2    7.10    1.30
   7   1   2    7.20    1.40
   7   1   2   11.30    1.40
   7  -1  -2   12.50    1.20
  -7   1  -2    9.50    2.40
   7   1   2   10.60    1.10
  -7  -1   2   13.50    1.50
  -7  -1   2   11.00    1.60
   7  -2   2  269.17   16.00
   7  -2   2  257.17   15.50
  -7   2   2  261.17   15.20
   7   2  -2  260.37   15.40
  -7  -2  -2  301.17   16.50
   7   2  -2  266.97   15.80
   7   2  -2  265.57   15.10
  -7   2  -2  252.17   16.00
   7   2   2  279.47   15.60
   7  -2  -2  262.77   15.30
   7   2   2  272.97   15.10
   7   2   2  256.07   17.00
  -7  -2   2  269.47   15.50
  -7   3   2   58.29    4.40
   7   3  -2   59.19    3.90
   7   3  -2   57.79    4.50
   7  -3   2   59.09    4.80
   7  -3   2   60.79    4.10
  -7   3  -2   54.49    4.50
   7  -3  -2   57.69    3.90
   7   3   2   60.39    4.00
  -7   3  -2   59.29    4.60
  -7   3  -2   57.29    3.90
  -7  -3   2   63.69    4.20
   7   3   2   63.39    6.20
  -7  -4  -2  751.82   40.10
   7  -4   2  672.33   40.10
   7   4  -2  682.93   39.30
  -7   4   2  717.43   40.20
   7   4  -2  712.43   40.00
   7  -4   2  697.53   39.40
   7   4   2  637.74   41.20
  -7  -4   2  696.83   39.40
  -7   4  -2  704.93   39.20
   7   4   2  710.93   39.30
   7  -4  -2  627.34   39.40
  -7   4  -2  688.43   40.00
   7   5  -2  409.56   22.90
   7   5  -2  389.16   23.70
   7  -5   2  386.36   23.80
   7  -5   2  402.86   22.90
  -7   5   2  421.36   24.40
  -7  -5  -2  390.46   23.00
   7  -5  -2  343.67   23.00
  -7   5  -2  404.66   22.70
  -7   5  -2  415.66   23.90
  -7  -5   2  407.96   23.00
   7   5   2  414.96   22.80
   7   5   2  376.16   25.20
  -7   6   2  149.79   10.30
   7  -6   2  125.49    8.00
   7   6  -2  133.19    8.00
  -7  -6  -2  116.79    8.10
   7  -6   2  124.69    9.30
   7   6  -2  133.69    9.30
   7   6   2  124.49   10.80
  -7  -6   2  131.19    8.20
   7   6   2  143.79    8.00
  -7   6  -2  119.89    9.30
  -7   6  -2  137.69    7.80
   7  -6  -2   97.89    9.70
   7  -7   2   12.40    1.60
   7  -7   2   10.70    2.80
  -7   7   2    8.10    3.40
   7   7  -2   10.40    1.60
   7   7  -2    9.20    2.60
  -7  -7  -2    6.20    1.50
   7   7   2   10.30    1.50
  -7   7  -2    6.80    2.90
   7  -7  -2    4.70    2.90
  -7  -7   2   11.60    2.00
   7   7   2   11.60    4.20
  -7   7  -2   12.50    1.30
   7  -8   2  176.28   11.00
  -7  -8  -2  152.08    9.60
  -7   8   2  184.38   12.30
   7   8  -2  144.29   11.00
   7  -8   2  155.68    9.50
   7   8   2  138.09   12.40
   7   8   2  154.88    9.50
  -7   8  -2  157.28   11.50
   7  -8  -2  158.68   11.60
  -7  -8   2  147.39    9.80
   7  -9   2  130.59    9.60
   7   9  -2  133.69   10.20
  -7   9   2  146.49   10.80
  -7  -9   2  125.89    8.50
   7   9   2  117.99   11.50
  -7   9  -2  117.69   10.30
   7  -9  -2  151.58   10.40
   7 -10   2   -0.50    2.40
  -7 -10  -2    1.70    2.00
  -7  10   2    1.40    2.90
   7  10  -2    1.90    2.50
  -7  10  -2   -4.80    2.50
   7 -10  -2   -2.40    2.40
   7  10   2   -1.40    3.60
  -7 -11  -2   45.30    5.20
   7  11  -2   42.90    6.00
   7 -11   2   51.49    5.40
  -7  11  -2   43.00    6.50
   7  11   2   40.90    6.90
   7 -11  -2   52.39    5.70
   7   0   3    2.00    0.70
   7   0   3    0.80    1.10
   7   0   3    2.10    1.50
  -7   0  -3   -1.40    2.60
  -7   0   3    1.90    2.00
   7   0  -3    0.50    0.70
  -7   0   3    0.80    0.70
   7  -1   3  575.14   31.40
   7   1  -3  558.54   31.30
  -7   1   3  562.94   31.40
   7  -1   3  562.14   31.60
   7   1  -3  546.85   31.50
  -7  -1  -3  503.15   32.90
   7  -1   3  554.44   31.80
   7   1   3  518.85   31.50
   7  -1  -3  559.54   31.20
  -7  -1   3  586.14   31.40
  -7  -1   3  548.55   31.50
   7   1   3  562.04   31.20
   7   1   3  550.14   31.50
  -7   1  -3  521.35   32.10
  -7  -2  -3   28.90    3.90
  -7   2   3   37.10    2.40
   7   2  -3   36.90    2.80
   7  -2   3   50.19    3.70
  -7   2   3   38.20    3.00
   7  -2   3   37.60    3.70
   7   2  -3   37.20    3.20
   7  -2   3   38.50    2.90
   7  -2  -3   36.20    2.60
  -7  -2   3   37.80    3.20
   7   2   3   42.10    2.40
   7   2   3   40.80    3.00
  -7   2  -3   39.20    3.60
  -7  -3  -3   94.39    6.50
  -7   3   3   85.39    5.70
   7   3  -3   83.19    6.00
   7  -3   3   90.59    6.20
   7  -3   3   96.99    5.70
   7   3  -3   85.99    5.50
   7  -3   3   92.29    6.40
   7  -3  -3   87.39    5.30
  -7   3  -3   81.89    5.60
   7   3   3   88.19    5.70
   7   3   3   73.39    7.60
   7  -4   3  123.89    8.60
   7  -4   3  135.29    7.80
   7   4  -3  127.89    8.40
   7   4  -3  127.69    7.70
   7  -4   3  128.59    8.40
  -7   4   3  120.89    8.10
   7   4   3  123.39    7.70
   7   4   3  122.69   10.00
  -7   4  -3  130.59    8.90
  -7   4  -3  119.79    7.60
  -7  -4   3  120.49    7.90
   7  -4  -3  120.99    7.40
   7   5  -3  178.08   11.90
  -7  -5  -3  200.78   11.90
   7  -5   3  190.88   12.20
  -7   5   3  185.58   11.90
   7  -5   3  185.68   11.10
   7   5  -3  192.68   11.10
  -7   5  -3  180.18   11.00
  -7   5  -3  174.88   12.20
   7   5   3  168.88   13.70
   7  -5  -3  171.98   11.00
  -7  -5   3  190.98   11.30
   7   5   3  188.88   11.10
  -7   6   3  105.79    8.20
  -7  -6  -3  116.19    7.90
   7   6  -3  100.19    7.90
   7   6  -3  110.79    6.90
   7  -6   3  101.89    6.90
  -7  -6  -3  105.79    7.20
   7  -6   3  112.79    8.30
  -7  -6   3  108.19    7.20
   7   6   3  113.29    6.90
  -7   6  -3  110.89    8.30
   7   6   3  119.69   10.00
  -7   6  -3  108.59    6.80
   7  -7   3   44.40    4.90
   7  -7   3   49.70    3.60
   7   7  -3   47.60    4.90
  -7   7   3   49.99    5.50
   7   7  -3   46.00    3.60
  -7  -7  -3   44.80    3.70
  -7  -7  -3   48.40    4.60
   7  -7  -3   38.20    5.40
  -7   7  -3   42.20    5.50
   7   7   3   52.49    7.00
   7   7   3   48.00    3.60
  -7  -7   3   46.20    3.90
  -7   7  -3   44.70    3.30
   7  -8   3    8.60    2.90
   7   8  -3    5.20    2.50
   7   8  -3    7.00    1.40
  -7   8   3    9.60    3.10
  -7  -8  -3    4.00    2.00
   7  -8   3    4.90    1.30
   7  -8  -3    6.70    3.20
  -7   8  -3    7.20    3.10
   7   8   3   13.50    4.50
  -7   8  -3    3.70    1.00
  -7  -8   3    6.90    1.80
   7   8   3    5.60    1.40
   7  -9   3    1.40    2.20
  -7  -9  -3   -0.60    1.70
   7   9  -3    0.60    2.20
  -7   9   3    1.00    2.60
   7   9   3    1.50    3.30
   7  -9  -3   -1.10    2.40
  -7   9  -3    0.20    2.70
  -7  -9   3   -1.40    1.40
   7  10  -3   68.09    7.40
   7 -10   3   66.69    6.50
  -7 -10  -3   62.49    6.00
   7  10   3   74.99    8.70
   7 -10  -3   73.59    7.00
  -7  10  -3   66.29    7.80
  -7 -11  -3    1.50    2.10
   7  11  -3    1.20    2.70
   7 -11   3    1.90    2.40
   7 -11  -3    0.60    2.60
  -7  11  -3    0.90    3.40
   7  11   3    5.80    3.90
   7   0   4   -0.90    1.00
   7   0   4    1.20    0.70
   7   0  -4    1.80    0.70
  -7   0   4    0.20    0.70
   7   0   4    0.70    1.40
  -7   0  -4    0.30    1.90
   7   1  -4  545.55   31.70
  -7   1   4  570.04   31.70
   7  -1   4  565.44   31.70
  -7  -1  -4  466.05   33.00
   7   1  -4  557.54   31.90
   7  -1   4  552.34   31.90
   7  -1   4  581.34   32.20
  -7  -1   4  563.14   31.50
   7   1   4  558.44   31.90
   7   1   4  508.35   32.00
   7  -1  -4  562.34   31.60
  -7  -1   4  583.64   31.60
  -7   1  -4  569.24   32.40
   7   1   4  591.94   31.50
  -7  -1   4  553.74   32.00
   7   2  -4   40.70    3.40
  -7  -2  -4   34.50    4.50
   7  -2   4   38.10    3.20
   7   2  -4   38.60    2.90
  -7   2   4   39.20    2.50
  -7   2   4   37.30    3.00
   7  -2   4   36.90    3.70
   7  -2   4   38.50    3.00
  -7  -2   4   41.40    3.40
  -7   2  -4   38.60    3.00
   7  -2  -4   31.00    2.80
   7   2   4   37.00    3.10
  -7  -2   4   39.20    2.60
   7  -2  -4   42.40    2.70
  -7   2  -4   40.50    3.60
   7   3  -4  242.68   15.10
   7   3  -4  249.88   14.60
   7  -3   4  247.08   15.40
  -7   3   4  252.47   14.80
   7  -3   4  260.47   14.80
   7   3  -4  253.07   14.70
   7  -3   4  250.67   14.90
  -7  -3  -4  247.88   15.80
   7  -3  -4  239.78   14.40
  -7   3  -4  249.78   14.80
   7   3   4  255.27   14.80
  -7  -3   4  260.07   15.00
  -7   4   4  459.05   25.80
   7   4  -4  428.16   25.60
   7  -4   4  451.85   25.70
   7   4  -4  425.06   26.20
   7  -4   4  420.76   26.30
  -7  -4  -4  436.56   26.40
   7  -4   4  475.55   25.70
  -7  -4   4  454.25   25.80
  -7   4  -4  456.45   27.00
  -7   4  -4  460.75   25.60
   7  -4  -4  472.75   25.30
   7   4   4  389.16   27.50
   7   4   4  432.56   25.70
   7   5  -4  148.69    9.30
   7  -5   4  158.28    9.50
   7  -5   4  148.99   10.30
   7   5  -4  150.08   10.10
  -7  -5  -4  162.08   10.20
   7  -5   4  155.28    9.40
  -7   5  -4  149.88    9.20
   7   5   4  138.39   11.90
   7   5   4  148.59    9.40
  -7  -5   4  151.58    9.60
  -7   5  -4  150.88   10.70
  -7  -6  -4   46.40    4.50
   7   6  -4   41.50    4.50
   7  -6   4   42.00    3.50
   7  -6   4   50.69    3.90
   7   6  -4   45.40    3.50
   7  -6   4   49.90    5.00
  -7   6  -4   60.49    5.60
  -7  -6   4   43.90    3.80
   7   6   4   36.80    6.20
   7   6   4   49.70    3.70
  -7   6  -4   46.90    3.50
   7   7  -4    1.20    2.10
   7   7  -4   -0.50    1.00
  -7  -7  -4    1.30    1.70
   7  -7   4    0.90    2.30
  -7   7   4   -1.20    1.90
  -7  -7  -4   -0.60    1.20
   7  -7   4    0.70    1.00
   7   7   4    0.30    1.10
   7   7   4    2.60    3.80
  -7   7  -4    1.60    1.00
  -7   7  -4    1.10    2.30
  -7  -7   4   -0.60    1.30
   7  -8   4  126.99    7.70
  -7   8   4  130.19    8.90
   7   8  -4  120.69    7.60
  -7  -8  -4  119.39    8.70
   7  -8   4  129.09    9.10
   7   8  -4  118.89    9.10
   7   8   4  111.39    7.70
  -7   8  -4  117.49    7.40
   7   8   4  118.69   10.70
   7  -8  -4  102.19    9.30
  -7   8  -4  121.29    9.90
  -7  -8   4  110.59    7.90
   7  -9   4   99.99    7.70
   7  -9   4   93.89    6.20
   7   9  -4   92.59    8.00
  -7  -9  -4   92.19    7.30
   7   9   4   87.49    9.90
  -7  -9   4   83.29    6.40
   7  -9  -4   85.19    7.90
  -7   9  -4   92.79    8.70
   7   9   4   94.99    6.30
   7  10  -4    0.00    2.60
  -7 -10  -4   -1.00    1.90
   7 -10   4    1.40    2.30
   7  10   4    1.90    3.80
   7 -10  -4    2.30    2.80
  -7  10  -4    0.30    3.10
  -7   0   5   -0.50    0.70
   7   0  -5    4.00    1.00
  -7   0  -5   -0.30    1.50
   7   0   5    0.60    1.50
   7   0   5    1.10    1.20
   7   0   5    1.60    0.80
   7   1  -5   23.90    2.20
   7   1  -5   23.10    2.60
  -7  -1  -5   30.50    4.10
  -7   1   5   27.00    2.40
   7  -1   5   23.90    2.30
   7  -1   5   24.80    3.30
   7  -1   5   25.70    2.50
  -7  -1   5   23.40    2.10
  -7   1  -5   23.80    2.30
   7   1   5   22.50    3.00
  -7   1  -5   25.70    2.80
  -7  -1   5   21.30    2.70
   7  -1  -5   27.00    2.10
  -7  -1   5   25.10    2.00
   7   1   5   22.20    2.50
  -7  -2  -5    9.40    3.10
   7   2  -5    6.00    1.20
   7  -2   5    5.60    2.00
   7  -2   5    6.50    1.40
   7   2  -5    6.20    1.70
  -7   2   5    5.30    1.30
   7  -2   5    5.70    1.20
  -7  -2   5    5.80    0.90
   7   2   5    4.00    1.30
  -7   2  -5    4.00    1.20
  -7   2  -5    5.50    1.60
  -7  -2   5    4.20    1.70
   7  -3   5   10.10    2.60
  -7   3   5    5.90    1.50
   7   3  -5   11.20    2.10
   7   3  -5    7.00    1.40
   7  -3   5    5.80    1.40
  -7  -3  -5    7.50    2.90
   7  -3   5    9.60    1.60
   7  -3  -5    9.20    1.10
  -7   3  -5    8.00    1.50
  -7  -3   5    9.90    1.10
   7   3   5    8.90    1.70
  -7  -3   5    5.00    1.70
   7  -4   5   31.00    3.80
  -7  -4  -5   28.50    3.80
   7  -4   5   23.20    2.50
   7  -4   5   27.70    2.60
   7   4  -5   28.40    2.50
  -7   4   5   25.50    2.80
   7   4  -5   29.70    3.50
   7  -4  -5   30.00    2.20
  -7   4  -5   30.90    2.70
   7   4   5   28.80    2.90
  -7  -4   5   22.60    2.80
  -7   4  -5   31.10    4.60
  -7   5   5    8.10    1.70
   7   5  -5    5.40    1.30
   7  -5   5    7.10    2.60
   7  -5   5    4.90    1.50
   7   5  -5    8.40    2.40
   7  -5   5    8.10    1.50
  -7  -5  -5    6.30    2.20
   7   5   5   10.30    1.70
  -7   5  -5    7.50    1.50
  -7   5  -5    9.90    3.30
  -7  -5   5    5.90    1.80
   7  -6   5   56.89    5.60
   7  -6   5   59.59    4.40
   7  -6   5   68.29    4.40
   7   6  -5   61.19    4.40
  -7  -6  -5   66.99    5.50
   7   6  -5   59.89    5.60
   7   6   5   58.79    4.50
  -7   6  -5   57.79    4.40
  -7  -6   5   61.19    4.90
  -7   6  -5   63.69    6.60
   7   7  -5   18.70    2.20
   7  -7   5   14.00    3.10
  -7  -7  -5   20.30    3.10
   7   7  -5   14.10    3.00
   7  -7   5   16.10    2.10
   7   7   5   14.30    2.10
  -7  -7   5   17.40    2.50
  -7   7  -5   17.90    2.10
   7   7   5    9.10    4.40
  -7   7  -5   15.50    4.00
   7  -8   5   -1.10    2.40
   7   8  -5    2.80    2.40
   7  -8   5   -0.60    1.20
   7   8  -5    1.20    1.20
  -7  -8  -5    0.30    1.80
  -7   8  -5    0.20    1.10
  -7   8  -5    0.10    2.70
   7   8   5    0.40    3.30
   7   8   5    1.30    1.30
  -7  -8   5    1.30    1.60
   7  -9   5   52.19    5.50
   7   9  -5   58.69    5.80
  -7  -9  -5   49.40    5.40
   7  -9   5   48.10    4.00
  -7   9  -5   49.40    4.00
   7   9   5   52.29    7.20
  -7  -9   5   51.49    4.50
   7  -9  -5   54.09    6.20
  -7   9  -5   65.49    7.50
   7   9   5   48.50    4.20
   7  10  -5   48.00    5.80
  -7 -10  -5   48.80    5.40
   7 -10   5   42.00    4.90
  -7  10  -5   40.60    6.50
   7 -10  -5   31.60    5.00
   7  10   5   46.50    7.00
   7   0   6   -0.70    1.70
  -7   0  -6   -0.40    0.90
   7   0  -6    0.00    0.80
   7   0   6    0.20    1.20
  -7   0  -6    0.00    1.30
  -7   0   6    1.50    0.90
   7  -1   6   56.89    5.30
   7  -1   6   57.29    4.30
   7   1  -6   59.59    4.10
  -7  -1  -6   58.19    5.20
  -7   1   6   59.09    4.20
   7  -1   6   56.69    4.10
   7   1   6   51.59    4.30
  -7   1  -6   58.49    4.50
  -7   1  -6   59.69    4.20
   7  -1  -6   61.19    4.00
  -7  -1   6   60.79    3.90
   7   1   6   52.59    5.20
   7  -2   6   68.49    5.50
   7  -2   6   66.29    4.50
  -7   2   6   62.39    4.50
  -7  -2  -6   56.09    6.10
   7  -2   6   58.69    4.40
   7   2  -6   56.19    4.90
   7   2  -6   60.39    4.40
  -7  -2   6   51.89    4.80
   7   2   6   65.69    4.70
   7  -2  -6   66.89    4.20
  -7  -2   6   62.19    4.10
  -7   2  -6   64.29    4.50
  -7   2  -6   67.39    4.80
  -7  -2   6   63.39    4.10
   7   3  -6   26.10    3.30
   7  -3   6   30.00    2.70
   7  -3   6   27.90    2.60
   7  -3   6   33.20    3.90
  -7  -3  -6   25.10    4.30
   7   3  -6   29.70    2.70
  -7   3   6   23.50    2.70
  -7  -3   6   24.80    3.10
  -7   3  -6   32.50    2.80
   7  -3  -6   23.90    2.20
  -7  -3   6   30.40    2.10
   7   3   6   31.70    3.00
   7   4  -6  318.87   18.80
  -7   4   6  327.17   19.00
  -7  -4  -6  278.57   19.90
   7   4  -6  318.37   19.50
   7  -4   6  320.87   19.70
   7  -4   6  334.47   18.80
   7  -4   6  335.97   18.90
  -7   4  -6  328.67   20.60
   7   4   6  321.17   19.00
  -7  -4   6  329.07   19.20
  -7   4  -6  316.57   18.80
   7   5  -6  175.68   11.70
  -7  -5  -6  175.68   12.10
   7  -5   6  167.48   11.70
   7   5  -6  179.78   10.90
  -7   5   6  180.98   11.10
   7  -5   6  178.18   10.90
   7  -5   6  184.78   10.70
  -7  -5   6  175.98   11.30
  -7   5  -6  169.48   10.90
  -7   5  -6  182.58   12.90
   7   5   6  181.68   11.10
  -7  -6  -6   45.20    5.20
   7   6  -6   55.69    5.10
   7   6  -6   53.09    4.00
   7  -6   6   50.99    5.40
   7  -6   6   51.89    4.10
  -7   6  -6   48.80    3.90
  -7   6  -6   49.30    6.40
   7   6   6   54.29    4.20
  -7  -6   6   52.59    4.50
   7  -7   6    8.90    2.70
   7  -7   6    8.80    1.70
  -7  -7  -6    9.90    2.70
   7   7  -6    8.50    1.70
   7   7  -6    9.50    2.70
  -7  -7   6    8.80    2.10
  -7   7  -6    6.40    3.80
   7   7   6    7.80    1.80
  -7   7  -6   10.00    1.70
   7  -8   6  121.09    8.90
   7  -8   6  117.09    7.60
  -7  -8  -6  121.49    9.00
   7   8  -6  112.19    7.60
   7   8  -6  120.39    9.10
   7   8   6  115.39    7.80
  -7  -8   6  108.09    7.90
  -7   8  -6  115.09    7.50
  -7   8  -6  135.09   10.80
   7  -9   6  114.29    8.60
   7   9  -6  117.29    7.30
   7   9  -6  104.49    8.70
  -7   9  -6  106.39    7.10
  -7  -9   6  112.59    7.60
   7   9   6  113.59    7.40
   7  -9  -6   80.89    8.60
  -7   0   7    0.20    0.90
  -7   0  -7    1.00    1.10
   7   0  -7    0.90    1.00
   7   0   7    2.50    2.30
   7   0   7    1.30    1.20
  -7   0  -7    1.00    1.10
  -7   1   7  134.79    8.80
   7   1  -7  147.39    8.80
   7  -1   7  138.89    8.90
  -7  -1  -7  148.39    8.80
  -7  -1  -7  148.89    9.30
   7  -1   7  140.49   10.00
  -7   1  -7  145.69    8.90
  -7   1  -7  148.39    9.00
   7  -1  -7  143.29    8.60
   7   1   7  132.19    9.00
  -7  -1   7  130.39    8.50
  -7  -2  -7   40.20    4.30
   7   2  -7   35.10    3.90
   7  -2   7   41.70    3.30
  -7   2   7   37.90    3.30
   7   2  -7   42.30    3.30
  -7  -2  -7   43.20    3.10
   7  -2   7   36.20    4.40
  -7   2  -7   38.50    3.30
  -7  -2   7   36.10    2.80
  -7  -2   7   35.40    3.90
   7  -2  -7   40.20    3.00
   7   2   7   37.70    3.50
   7   3  -7   45.90    4.30
  -7   3   7   47.80    3.70
   7  -3   7   39.80    4.60
   7  -3   7   47.00    3.60
   7  -3   7   42.30    3.40
  -7  -3  -7   40.80    3.40
  -7  -3  -7   37.90    4.80
   7   3  -7   41.80    3.40
   7   3   7   38.10    3.70
  -7  -3   7   37.90    4.10
   7  -3  -7   45.80    3.10
  -7   3  -7   43.30    3.60
   7  -4   7   19.20    2.30
   7   4  -7   22.30    3.30
  -7  -4  -7   18.80    3.70
  -7   4   7   25.10    2.80
   7  -4   7   17.70    2.10
   7   4  -7   21.00    2.40
   7  -4   7   22.30    3.50
  -7   4  -7   24.30    2.60
  -7  -4   7   14.90    2.70
   7   4   7   14.70    2.30
  -7   4  -7   23.40    4.50
  -7   5   7   66.99    5.00
   7  -5   7   62.89    5.80
   7  -5   7   64.59    4.80
   7   5  -7   66.39    4.70
   7  -5   7   65.99    5.50
   7   5  -7   67.29    5.70
   7   5   7   60.79    5.00
  -7   5  -7   71.59    7.10
  -7  -5   7   67.89    5.20
  -7   5  -7   63.09    4.80
   7  -6   7   22.30    2.60
  -7   6   7   19.30    2.70
   7   6  -7   25.20    2.60
   7  -6   7   22.20    3.50
   7   6  -7   21.80    3.60
  -7   6  -7   25.30    4.60
  -7   6  -7   17.30    2.30
   7   6   7   22.20    2.70
  -7  -6   7   13.60    2.50
   7   7  -7    7.60    1.70
   7   7  -7   13.00    2.90
   7  -7   7    8.70    2.60
   7   7   7    7.90    1.80
  -7  -7   7   10.70    2.20
  -7   7  -7    6.50    3.90
  -7   7  -7    7.30    1.70
   7  -8   7   -0.90    2.30
   7   8  -7   -0.50    1.20
   7   8  -7    0.80    2.20
  -7   8  -7   -1.10    3.00
  -7  -8   7    1.40    1.60
   7   8   7    1.10    1.30
  -7   8  -7   -0.30    1.20
   7   9  -7    2.50    1.50
   7  -9   7    4.30    2.40
   7   9  -7    4.30    2.60
  -7   9  -7   -0.50    3.70
  -7  -9   7    3.30    1.80
   7   9   7    3.10    1.60
  -7   9  -7    2.10    1.30
  -7   0  -8    0.70    1.10
   7   0   8   -0.20    1.20
   7   0   8    4.40    2.40
  -7   0   8   -0.20    0.90
   7   0  -8    0.20    1.00
   7  -1   8   91.59    7.40
   7  -1   8   91.19    6.30
  -7   1   8   93.19    6.20
  -7  -1  -8   94.99    6.20
   7   1  -8   95.69    6.80
   7   1  -8   94.19    6.20
  -7   1  -8   96.09    6.20
   7   1   8   95.59    6.40
   7  -1  -8   92.49    6.10
  -7  -1   8   90.99    6.00
   7   2  -8    2.60    1.70
   7   2  -8    2.70    1.20
  -7  -2  -8    4.80    1.20
   7  -2   8    6.00    2.60
  -7   2   8    3.40    1.30
   7  -2   8    3.00    1.30
  -7  -2   8    3.80    1.00
   7   2   8    1.90    1.30
  -7  -2   8    9.90    2.40
  -7   2  -8    3.90    1.50
   7  -2  -8    3.50    1.10
   7  -3   8   29.50    3.90
   7   3  -8   29.70    3.00
   7  -3   8   31.30    2.80
   7   3  -8   31.00    3.80
  -7   3   8   31.80    3.10
   7   3   8   29.90    3.30
  -7   3  -8   34.50    3.30
  -7  -3   8   29.30    3.60
   7  -4   8  112.79    7.00
   7   4  -8  107.19    7.90
   7   4  -8  110.59    7.20
   7  -4   8  109.49    8.30
  -7   4   8  106.29    7.30
  -7   4  -8  108.69    9.30
  -7  -4   8  115.29    7.80
  -7   4  -8  106.79    7.30
   7   4   8  105.99    7.40
   7   5  -8   47.60    4.80
   7  -5   8   44.70    5.00
   7   5  -8   57.39    4.00
  -7   5   8   43.50    4.10
  -7   5  -8   52.99    6.40
  -7  -5   8   42.80    4.40
  -7   5  -8   45.00    3.90
   7   5   8   47.40    4.00
   7  -6   8    4.70    2.50
  -7   6   8    6.30    1.90
   7   6  -8    5.20    1.60
   7   6  -8    5.90    2.50
  -7   6  -8    4.00    1.50
   7   6   8    6.30    1.80
  -7  -6   8    4.70    1.90
  -7   6  -8    3.50    3.20
   7  -7   8    1.60    2.30
   7   7  -8    3.50    2.50
   7   7  -8    0.50    1.30
   7   7   8    1.70    1.40
  -7   7  -8    2.40    3.70
  -7   7  -8    0.70    1.30
  -7  -7   8    2.80    1.70
   7  -8   8   43.60    5.10
   7   8  -8   41.60    5.40
   7   8  -8   41.00    3.80
   7   8   8   39.20    4.10
  -7   8  -8   40.70    3.70
  -7   8  -8   44.20    6.70
  -7  -8   8   50.99    4.30
  -7   0   9    1.30    1.10
   7   0  -9    0.50    1.10
   7   0   9    1.30    1.30
  -7   0  -9    0.50    1.20
  -7  -1  -9    8.70    1.60
  -7   1   9    8.20    1.60
   7   1  -9    7.50    2.20
   7   1  -9    7.60    1.60
   7  -1   9   10.40    3.00
   7  -1   9    7.50    1.60
   7   1   9    7.00    1.80
   7  -1  -9   10.30    1.60
  -7   1  -9    7.50    1.70
  -7  -1   9    8.40    1.50
   7  -2   9   59.69    4.40
   7  -2   9   67.59    6.00
   7   2  -9   63.69    5.30
   7   2  -9   53.59    4.30
  -7   2   9   54.09    4.40
   7   2   9   54.59    4.60
  -7   2  -9   57.99    4.50
   7  -2  -9   58.79    4.20
   7  -3   9    9.30    1.70
  -7   3   9    7.80    1.80
   7  -3   9    5.20    2.50
   7   3  -9    6.10    1.50
   7   3  -9    9.60    2.50
   7   3   9    7.10    1.80
  -7  -3   9    7.20    2.20
  -7   3  -9    6.90    1.60
  -7   4   9    2.20    1.40
   7  -4   9    5.00    2.40
   7   4  -9    2.30    1.40
   7   4  -9    2.70    1.90
  -7   4  -9    5.10    3.30
  -7  -4   9    3.30    1.90
   7   4   9    4.10    1.70
  -7   4  -9    2.10    1.30
   7  -5   9   39.20    4.70
  -7   5   9   34.90    3.50
   7   5  -9   39.60    3.40
   7   5  -9   41.80    4.80
  -7  -5   9   36.70    4.00
  -7   5  -9   35.00    3.40
   7   5   9   37.70    3.70
  -7   5  -9   39.50    5.70
  -7   6   9    1.50    1.60
   7   6  -9    0.80    1.30
   7  -6   9    1.10    2.40
   7   6  -9    4.40    2.40
  -7  -6   9    1.40    1.80
  -7   6  -9    1.20    2.80
   7   6   9    1.80    1.50
  -7   6  -9    1.20    1.40
   7   7  -9    0.00    1.30
   7   7  -9    1.30    2.50
   7  -7   9    2.80    2.20
  -7  -7   9    3.20    1.80
   7   7   9    1.40    1.50
  -7   7  -9   -0.80    1.30
  -7   7  -9   -0.30    3.10
   7   0 -10   -0.80    1.10
   7   0  10    0.60    1.30
  -7   0  10   -0.10    1.00
  -7   0 -10    0.50    1.20
   7   1 -10   16.40    2.10
   7  -1  10   18.40    2.40
  -7   1  10   16.60    2.10
   7  -1  10   14.30    3.20
  -7  -1 -10   17.40    2.30
   7   1 -10   19.30    3.00
  -7   1 -10   16.40    2.30
  -7  -1  10   17.90    2.10
   7   1  10   15.60    2.30
   7  -1 -10   18.00    2.20
  -7   2  10    4.40    1.50
   7   2 -10    4.30    2.20
   7  -2  10    9.00    1.70
   7   2 -10    4.50    1.40
   7  -2  10    5.20    2.80
   7   2  10    9.40    1.90
  -7   2 -10    6.40    1.60
   7  -3  10   18.50    3.50
   7  -3  10   17.70    3.20
  -7   3  10   17.50    2.40
   7   3 -10   15.80    3.00
   7   3 -10   20.10    2.40
  -7   3 -10   19.10    2.50
   7   3  10   15.40    2.40
   7   4 -10   90.99    7.10
  -7   4  10   86.09    6.20
   7   4 -10   79.59    6.00
   7  -4  10  100.79    7.70
  -7  -4  10   84.69    6.80
  -7   4 -10   88.89    6.20
   7   4  10   87.59    6.40
  -7   4 -10   99.29    8.40
   7   5 -10   55.19    4.50
   7   5 -10   53.89    5.30
  -7   5  10   55.39    4.60
   7  -5  10   63.99    5.90
  -7   5 -10   69.09    7.40
  -7   5 -10   56.29    4.60
  -7  -5  10   58.59    5.20
   7   5  10   52.29    4.70
   7  -6  10    8.90    2.90
   7   6 -10    7.10    1.90
   7   6 -10    8.30    2.80
   7   6  10    8.70    2.10
  -7  -6  10    8.40    2.30
  -7   6 -10    7.00    1.80
  -7   6 -10    7.90    3.70
   7   0  11    0.90    1.30
  -7   0 -11    2.10    1.30
   7   0 -11   -0.50    1.10
   7   0 -11   -1.40    1.60
  -7   0  11   -0.20    1.10
  -7   1  11   32.90    3.20
   7  -1  11   39.20    3.30
   7   1 -11   36.60    3.30
   7   1  11   37.80    3.60
  -7   1 -11   39.00    3.50
   7  -2  11   22.40    3.80
   7   2 -11   16.70    2.20
   7  -2  11   19.50    2.40
  -7   2  11   20.70    2.50
   7   2 -11   17.30    3.10
  -7   2 -11   18.30    2.40
   7   2  11   23.40    2.80
  -7   3  11   18.10    2.40
   7   3 -11   14.40    2.20
   7   3 -11   19.20    3.20
   7  -3  11   15.30    3.30
  -7   3 -11   15.30    2.40
  -7   3 -11   26.50    4.50
   7   3  11   17.90    2.50
   7   4 -11    2.90    2.20
   7   4 -11    0.30    1.40
   7  -4  11    1.70    2.60
  -7   4  11    3.00    1.50
   7   4  11    2.10    1.50
  -7   4 -11    1.60    2.70
  -7   4 -11    0.70    1.40
  -8   0   0  766.42   40.40
   8   0   0  667.03   40.60
   8   0   0  714.93   40.40
  -8   0   0  686.73   41.40
  -8   1   0 2654.43  150.08
   8   1   0 2518.85  148.79
   8   1   0 2698.03  149.49
  -8  -1   0 2758.22  149.88
   8   1   0 2740.03  149.59
   8  -1   0 2590.64  149.59
   8   2   0  760.12   44.70
   8   2   0  819.62   45.00
   8  -2   0  672.43   45.00
  -8   2   0  778.62   44.90
  -8  -2   0  820.72   43.90
   8  -2   0  812.42   44.80
  -8   2   0  797.62   44.20
   8   2   0  811.72   44.30
   8   2   0  729.63   44.00
  -8  -2   0  828.12   44.90
  -8   3   0 1202.38   69.19
  -8  -3   0 1240.88   68.79
   8  -3   0 1086.99   69.99
   8   3   0 1254.37   69.89
   8   3   0 1244.08   68.79
  -8  -3   0 1276.37   69.59
   8   3   0 1187.38   69.29
   8  -3   0 1304.67   69.39
   8   4   0   11.60    1.80
  -8   4   0   14.60    2.00
   8   4   0   18.10    1.30
   8   4   0   16.00    2.90
  -8   4   0   17.90    1.40
   8  -4   0   11.50    2.80
  -8  -4   0   15.60    1.50
  -8   4   0   16.00    2.40
   8  -4   0   18.90    2.00
   8   4   0   16.70    1.40
   8  -5   0   24.00    3.80
   8   5   0   19.20    3.30
   8   5   0   22.00    1.40
  -8  -5   0   22.50    2.10
   8  -5   0   23.30    2.20
   8   5   0   23.30    1.80
  -8   5   0   21.30    3.10
  -8   5   0   21.30    2.00
  -8   5   0   24.10    1.60
   8   5   0   27.20    1.70
  -8  -6   0  147.49    8.70
   8  -6   0  138.99   10.30
   8  -6   0  145.19    8.70
   8   6   0  146.39    8.40
   8   6   0  131.69   10.10
  -8   6   0  137.09   10.00
   8  -7   0  515.35   28.20
   8   7   0  490.35   30.00
  -8   7   0  456.45   29.70
  -8  -7   0  489.25   28.30
   8  -7   0  512.85   29.90
  -8   8   0   36.30    5.00
   8  -8   0   36.70    4.60
   8   8   0   38.60    5.30
  -8  -8   0   31.90    3.00
  -8   9   0    0.70    2.70
   8   9   0    1.40    3.10
   8  -9   0    0.50    2.60
  -8  10   0    4.10    3.40
   8  10   0    1.30    3.20
   8 -10   0    3.30    2.60
   8  11   0   60.39    7.80
   8 -11   0   46.50    5.50
   8   0   1 6278.27  341.47
  -8   0   1 5742.73  342.57
   8   0   1 6745.62  341.77
  -8   0  -1 5913.31  341.47
  -8   0  -1 5415.66  342.77
   8   0  -1 6693.93  341.77
  -8   0   1 5533.75  341.37
   8   0  -1 6499.75  341.37
   8   1  -1   94.89    6.00
   8  -1   1   98.49    6.10
  -8  -1  -1   95.69    5.40
   8  -1   1   99.29    6.20
  -8   1   1   92.19    6.70
  -8  -1  -1   79.69    7.00
   8   1  -1   86.09    5.90
   8   1   1   93.39    5.90
   8   1   1   98.49    7.00
   8  -1  -1   90.09    6.00
   8   1   1   93.39    6.10
  -8  -1   1  102.29    6.50
  -8   2   1   44.80    3.00
  -8  -2  -1   42.40    3.90
  -8   2   1   43.20    3.50
   8   2  -1   42.40    3.30
   8  -2   1   42.10    3.30
   8  -2   1   42.70    4.00
   8   2  -1   38.60    3.60
   8   2  -1   43.30    3.20
   8   2   1   46.40    3.20
  -8   2  -1   39.30    3.90
  -8  -2   1   42.00    2.90
   8  -2  -1   40.20    3.60
   8   2   1   45.70    3.10
   8   2   1   43.20    4.90
   8  -3   1  304.27   18.00
   8   3  -1  289.87   17.60
   8   3  -1  286.67   17.10
  -8  -3  -1  304.77   17.70
  -8   3   1  282.17   16.80
   8  -3   1  283.47   17.10
   8   3  -1  314.77   16.60
  -8  -3  -1  292.17   16.70
  -8   3   1  325.07   17.40
   8   3   1  290.87   16.90
   8   3   1  258.87   18.20
  -8   3  -1  295.47   17.60
   8  -3  -1  286.17   17.40
  -8   3  -1  285.67   17.30
  -8  -3   1  294.87   16.80
   8   3   1  294.17   16.70
  -8  -4  -1  878.01   50.89
   8   4  -1  926.81   50.59
  -8  -4  -1  990.10   51.89
   8  -4   1  907.61   51.19
   8  -4   1  857.31   51.99
  -8   4   1  961.10   51.89
  -8   4   1  894.61   50.59
   8   4  -1  865.21   51.79
   8   4  -1  914.61   51.19
  -8   4  -1  848.32   51.59
  -8   4  -1  903.01   50.99
  -8  -4   1  883.21   50.99
   8   4   1  906.51   52.59
   8   4   1  945.71   50.99
   8  -4  -1  867.51   51.39
   8  -5   1  107.19    6.80
  -8  -5  -1  109.19    6.70
   8   5  -1  106.39    7.00
   8   5  -1  100.99    7.80
  -8   5   1  122.69    8.20
   8  -5   1  110.49    8.30
  -8   5  -1  112.89    7.80
  -8  -5   1  104.69    6.80
   8  -5  -1   90.39    8.20
  -8   5  -1  110.19    6.50
   8   5   1  120.59    8.90
   8   5   1  118.19    6.70
   8  -5  -1  106.69    6.90
   8   6  -1  459.75   27.60
   8  -6   1  442.06   27.60
   8   6  -1  481.45   26.40
  -8   6   1  526.85   27.90
   8  -6   1  461.05   26.30
  -8  -6  -1  443.26   26.30
  -8   6  -1  457.55   26.00
  -8   6  -1  414.76   27.40
   8  -6  -1  452.75   26.30
  -8  -6   1  462.05   26.40
   8   6   1  430.86   28.20
   8  -6  -1  452.45   28.00
   8   6   1  474.15   26.10
   8  -7   1    7.50    2.90
  -8  -7  -1    7.70    1.40
   8   7  -1   10.70    2.80
  -8   7   1   16.90    3.50
   8  -7   1    5.20    1.20
  -8   7  -1    3.70    2.50
  -8   7  -1    7.70    0.80
   8   7   1    8.40    3.30
   8  -7  -1    8.30    3.00
  -8  -7   1    6.80    1.50
   8   7   1    6.00    1.10
  -8   8   1    3.60    3.00
  -8  -8  -1    2.40    1.20
   8  -8   1    3.00    2.60
   8   8  -1    4.70    2.70
   8  -8  -1    5.30    2.70
   8   8   1    2.00    3.00
  -8  -8   1    5.40    1.50
  -8   8  -1    2.60    2.60
   8   9  -1   -0.40    2.70
  -8   9   1    4.90    3.00
   8  -9   1    0.90    2.50
   8   9   1   -0.20    3.00
   8  -9  -1    2.90    2.60
  -8   9  -1   -0.40    2.60
   8 -10   1   87.09    7.60
  -8  10   1  112.79    9.20
   8  10  -1   90.39    8.40
   8 -10  -1   88.79    8.10
  -8  10  -1  100.19    9.00
   8  10   1  101.39    9.90
   8  11  -1    4.60    3.20
  -8 -11  -1    0.50    2.00
   8 -11   1   -0.50    2.40
  -8  11  -1   -0.40    2.90
   8 -11  -1    2.50    2.80
   8  11   1   -2.50    3.20
  -8   0   2   17.60    3.30
   8   0  -2   19.20    1.80
   8   0  -2   20.60    1.70
   8   0   2   17.20    2.40
   8   0   2   21.90    1.90
  -8   0  -2   14.80    3.70
   8   0   2   20.90    2.10
   8  -1   2  983.20   54.69
   8  -1   2  987.00   55.09
   8   1  -2 1005.20   54.59
   8  -1   2  974.60   54.89
  -8   1   2  895.41   54.79
   8   1  -2  940.71   54.59
  -8  -1   2 1025.30   54.99
   8   1   2  977.80   54.49
   8   1   2  943.01   54.79
   8   1   2  924.51   54.49
  -8   1  -2  930.61   55.69
   8  -1  -2 1026.40   54.59
   8   2  -2  902.41   49.80
   8   2  -2  861.71   49.30
  -8  -2  -2  929.21   50.69
  -8   2   2  864.31   49.80
   8  -2   2  866.51   49.80
  -8  -2  -2  867.91   49.40
   8   2  -2  900.31   49.99
   8  -2   2  854.31   50.09
  -8   2   2  835.82   49.40
  -8  -2   2  945.01   49.99
  -8   2  -2  870.91   50.49
   8  -2  -2  879.71   49.70
   8  -2  -2  836.62   49.50
   8   2   2  891.31   49.80
  -8  -2   2  907.01   49.70
   8   2   2  851.81   50.99
   8   2   2  896.71   49.40
   8   3  -2   97.59    6.40
   8   3  -2   97.19    6.80
  -8   3   2  103.09    6.50
  -8  -3  -2  110.39    7.20
  -8   3   2   99.19    5.90
   8  -3   2   90.69    7.10
   8  -3   2  103.59    6.50
  -8  -3   2  104.89    6.40
  -8   3  -2  106.19    7.10
  -8   3  -2  104.89    7.10
   8   3   2  109.89    6.40
   8  -3  -2   96.29    6.30
   8   3   2  119.39    8.50
   8  -4   2  528.15   29.70
   8   4  -2  502.65   30.30
   8  -4   2  506.35   30.50
  -8   4   2  557.74   30.40
   8   4  -2  535.45   29.70
  -8  -4  -2  525.25   29.60
  -8  -4  -2  533.15   30.40
   8   4   2  511.45   31.70
  -8   4  -2  528.65   29.60
   8  -4  -2  462.55   29.80
   8   4   2  532.55   29.60
  -8   4  -2  492.55   30.30
  -8  -4   2  523.75   29.60
   8   5  -2   15.50    2.80
   8   5  -2   14.30    1.80
   8  -5   2   18.40    1.90
   8  -5   2   13.10    2.90
  -8  -5  -2   13.00    2.30
  -8  -5  -2   13.30    1.70
  -8   5   2   17.20    3.10
  -8   5  -2   14.00    1.50
  -8   5  -2   12.50    2.70
   8   5   2   12.90    4.00
  -8  -5   2   14.40    1.80
   8  -5  -2   13.30    2.00
   8   5   2   13.10    1.60
   8   6  -2  278.57   18.00
  -8  -6  -2  281.87   16.90
  -8  -6  -2  299.27   17.80
   8  -6   2  280.77   18.10
   8  -6   2  271.77   16.90
  -8   6   2  340.57   18.80
   8   6  -2  297.97   16.90
  -8  -6   2  287.17   17.00
  -8   6  -2  285.27   16.70
  -8   6  -2  306.47   18.30
   8   6   2  280.47   19.50
   8  -6  -2  248.88   18.50
   8   6   2  302.07   16.80
  -8  -7  -2    6.00    1.30
   8   7  -2    3.40    2.30
   8  -7   2    5.30    2.60
   8   7  -2    8.40    1.50
   8  -7   2    6.10    1.30
  -8   7   2   11.00    3.40
   8   7   2    6.70    1.20
  -8   7  -2    6.30    2.80
   8   7   2    8.30    3.90
   8  -7  -2    6.40    3.20
  -8  -7   2    5.30    1.60
  -8   7  -2    8.30    1.10
   8  -8   2    6.50    2.70
  -8  -8  -2    7.40    2.30
   8  -8   2   10.10    1.60
  -8   8   2   12.50    3.50
   8   8  -2    8.60    2.90
   8   8   2   11.50    4.30
  -8  -8   2   11.50    1.90
   8   8   2   11.60    1.60
   8  -8  -2   12.00    3.30
  -8   8  -2   14.40    3.50
   8  -9   2    2.10    2.70
   8   9  -2    9.70    3.00
  -8   9   2    6.30    3.10
  -8  -9  -2    3.90    2.00
   8  -9  -2    3.20    2.90
  -8  -9   2    3.40    1.50
  -8   9  -2    6.90    3.20
   8   9   2    5.80    4.20
   8  10  -2  101.69    8.80
  -8 -10  -2  107.79    7.90
   8 -10   2   98.89    8.10
   8  10   2   97.59   10.00
  -8  10  -2   87.59    8.80
   8 -10  -2   94.09    8.10
  -8 -11  -2   66.19    6.30
   8 -11   2   63.79    6.40
   8  11  -2   57.49    7.20
   8 -11  -2   68.99    6.70
  -8  11  -2   77.19    8.30
   8  11   2   67.29    8.30
   8   0   3 4714.93  270.97
   8   0   3 5064.79  270.97
   8   0   3 5297.87  270.87
  -8   0   3 4222.08  271.17
   8   0  -3 5222.38  270.77
  -8   0  -3 4487.65  272.17
   8   1  -3   14.60    1.60
   8   1  -3   14.50    1.80
   8  -1   3   13.50    2.10
  -8  -1  -3   15.00    3.90
  -8   1   3   15.40    1.40
   8  -1   3   11.30    1.50
   8  -1   3   10.10    2.20
   8   1   3   13.90    1.90
   8  -1  -3   18.40    1.50
  -8   1  -3    8.80    2.40
  -8  -1   3   18.10    2.00
  -8  -1   3   12.50    1.80
   8   1   3   10.00    1.80
   8   1   3   12.60    1.30
  -8  -2  -3   24.30    3.70
   8  -2   3   22.10    2.90
   8   2  -3   22.40    2.00
   8  -2   3   24.40    2.70
  -8   2   3   22.10    1.70
   8  -2   3   22.90    2.20
   8   2  -3   27.90    2.60
   8  -2  -3   23.20    1.90
  -8  -2   3   27.70    2.40
  -8   2  -3   27.60    3.10
   8   2   3   25.00    1.70
   8   2   3   24.80    2.40
  -8  -2   3   24.50    2.30
   8  -3   3  420.56   23.90
   8  -3   3  426.66   24.50
   8   3  -3  397.96   24.20
   8   3  -3  410.16   23.80
   8  -3   3  411.76   24.30
  -8  -3  -3  422.96   24.70
  -8   3  -3  424.36   24.50
   8  -3  -3  415.76   23.60
   8   3   3  434.56   23.90
  -8   3  -3  404.16   23.80
   8   3   3  380.96   25.50
   8   4  -3  543.45   33.20
   8  -4   3  586.64   33.40
   8  -4   3  599.84   32.70
   8  -4   3  565.64   33.10
  -8  -4  -3  573.44   33.40
   8   4  -3  579.04   32.60
   8   4   3  582.24   34.80
   8  -4  -3  552.74   32.40
  -8   4  -3  563.54   32.60
   8   4   3  557.54   32.60
  -8  -4   3  576.54   32.70
  -8   4  -3  580.14   33.70
   8  -5   3  150.88   10.20
  -8   5   3  146.39    9.80
   8   5  -3  138.39    9.90
  -8  -5  -3  159.08   10.10
   8  -5   3  160.98    9.30
   8   5  -3  151.98    9.10
   8   5   3  158.28   12.20
  -8   5  -3  149.69   10.30
   8  -5  -3  132.69    9.20
  -8   5  -3  151.28    9.10
  -8  -5   3  150.38    9.30
   8   5   3  152.88    9.20
  -8  -6  -3  265.67   16.30
   8   6  -3  266.57   15.40
  -8   6   3  297.57   16.60
   8  -6   3  261.07   16.50
   8  -6   3  276.87   15.50
  -8  -6  -3  253.77   15.50
   8   6  -3  243.68   16.30
   8   6   3  265.17   18.20
  -8   6  -3  262.27   16.80
   8   6   3  248.38   15.30
  -8  -6   3  245.08   15.50
  -8   6  -3  259.47   15.30
   8   7  -3    0.80    2.10
   8   7  -3    1.70    1.10
   8  -7   3    2.00    2.50
   8  -7   3   -0.80    1.00
  -8  -7  -3    1.90    1.10
  -8   7   3    0.40    2.00
  -8  -7  -3   -0.50    1.60
   8   7   3    0.90    1.00
  -8  -7   3    1.20    1.30
   8   7   3    0.70    3.40
  -8   7  -3    0.20    0.80
  -8   7  -3   -0.50    2.30
   8  -7  -3   -1.30    2.30
  -8  -8  -3    4.60    2.10
  -8   8   3    3.20    2.30
   8   8  -3    2.40    1.30
   8  -8   3    0.60    1.10
   8  -8   3    3.00    2.30
   8   8  -3    3.10    2.10
  -8   8  -3    2.40    0.90
   8  -8  -3    2.10    3.00
   8   8   3   -0.20    3.10
   8   8   3    1.40    1.10
  -8   8  -3    1.80    2.70
  -8  -8   3    2.00    1.40
   8  -9   3   -0.50    2.20
  -8  -9  -3    2.40    2.00
   8   9  -3    2.40    2.40
  -8   9  -3   -0.30    2.70
   8  -9  -3    0.60    2.70
  -8  -9   3    0.10    1.40
   8   9   3    1.50    3.60
   8 -10   3   64.09    6.30
  -8 -10  -3   60.79    5.70
   8  10  -3   49.10    6.20
   8  10   3   67.59    8.40
   8 -10  -3   56.39    6.30
  -8  10  -3   54.79    6.90
   8  11  -3    2.90    3.10
  -8 -11  -3    1.30    2.10
   8 -11   3    3.30    2.70
  -8  11  -3    2.20    3.50
   8 -11  -3   -0.50    2.60
   8  11   3    2.60    3.90
  -8   0   4  268.37   16.00
  -8   0   4  286.27   16.20
  -8   0  -4  272.87   17.60
   8   0   4  262.67   16.70
   8   0  -4  300.17   16.30
   8   0   4  284.07   16.20
   8   0   4  286.57   16.60
   8  -1   4 1503.65   86.49
  -8  -1  -4 1442.26   87.49
   8  -1   4 1549.64   86.09
   8   1  -4 1523.75   85.99
  -8   1   4 1550.84   85.99
   8   1  -4 1500.15   86.19
   8  -1   4 1571.24   86.19
   8   1   4 1564.14   85.89
   8   1   4 1494.75   86.19
  -8  -1   4 1551.44   85.79
  -8  -1   4 1579.74   86.09
   8   1   4 1437.96   86.39
  -8   1  -4 1457.75   86.79
  -8  -1   4 1552.94   86.29
   8  -1  -4 1631.04   85.99
   8  -2   4  460.65   26.10
  -8   2   4  449.76   26.00
   8  -2   4  458.15   26.50
   8   2  -4  463.85   26.20
   8   2  -4  435.46   25.90
   8  -2   4  463.25   26.00
  -8  -2  -4  387.16   27.20
   8  -2  -4  407.86   26.10
  -8  -2   4  486.95   26.00
   8   2   4  468.55   26.10
   8  -2  -4  444.76   25.70
  -8  -2   4  478.75   26.20
  -8   2  -4  460.75   26.60
   8  -3   4  560.14   33.80
   8  -3   4  605.14   33.30
   8  -3   4  578.04   33.40
   8   3  -4  573.74   33.20
   8   3  -4  577.74   33.60
  -8   3   4  573.34   33.30
  -8  -3  -4  585.94   34.30
   8   3   4  596.34   33.40
  -8  -3   4  584.94   33.40
   8  -3  -4  570.74   32.90
  -8   3  -4  599.64   33.90
  -8   3  -4  569.04   33.20
   8   4  -4    1.20    1.50
   8   4  -4    0.80    0.90
   8  -4   4    2.30    1.50
   8  -4   4    0.40    0.90
  -8  -4  -4    2.60    1.90
   8  -4   4    0.40    2.00
  -8  -4   4    0.50    1.30
   8   4   4   -3.10    2.60
   8  -4  -4    0.50    0.70
  -8   4  -4    1.30    2.30
  -8   4  -4    0.60    0.90
   8   4   4    1.00    1.10
   8   5  -4   19.20    2.90
   8   5  -4   20.90    2.20
   8  -5   4   23.80    2.70
  -8  -5  -4   16.90    2.90
   8  -5   4   21.70    3.30
   8  -5   4   18.20    2.10
  -8   5  -4   29.70    4.30
   8   5   4   15.60    2.10
  -8   5  -4   16.90    2.00
   8   5   4   18.10    4.40
  -8  -5   4   21.20    2.50
   8  -6   4   93.29    6.60
   8   6  -4   91.29    6.20
   8   6  -4   87.29    7.20
   8  -6   4  105.69    6.40
   8  -6   4   98.49    7.60
  -8  -6  -4   96.79    7.30
  -8   6  -4   97.09    6.20
  -8   6  -4   97.59    8.00
  -8  -6   4   95.69    6.60
   8   6   4  105.69    9.60
   8   6   4   97.09    6.40
  -8  -7  -4  267.67   16.80
  -8   7   4  263.77   16.60
  -8  -7  -4  234.88   16.30
   8   7  -4  283.87   17.20
   8  -7   4  256.07   17.00
   8  -7   4  266.97   15.90
   8   7  -4  280.17   15.90
   8   7   4  272.27   18.80
  -8  -7   4  254.17   16.00
  -8   7  -4  274.77   15.80
   8   7   4  273.77   15.90
  -8   7  -4  298.77   17.90
  -8   8   4   19.80    3.30
   8  -8   4   24.10    2.60
  -8  -8  -4   22.70    3.40
   8   8  -4   24.60    4.00
   8  -8   4   23.50    3.90
   8   8  -4   26.20    2.60
  -8   8  -4   25.80    2.40
  -8   8  -4   25.60    4.70
   8   8   4   27.20    2.80
   8  -8  -4   15.90    3.90
   8   8   4   36.50    6.10
  -8  -8   4   26.50    2.90
   8  -9   4    1.50    2.40
   8  -9   4    1.90    1.20
   8   9  -4   -1.40    2.20
  -8  -9  -4    1.30    2.10
  -8   9  -4    2.00    3.20
   8  -9  -4    0.70    2.70
   8   9   4    0.50    3.30
   8   9   4    0.20    1.20
  -8  -9   4    0.60    1.50
   8 -10   4    4.30    2.70
  -8 -10  -4    3.00    2.10
   8  10  -4    2.90    2.50
  -8  10  -4    2.90    3.50
   8 -10  -4    3.10    3.10
   8  10   4    7.40    3.90
   8   0  -5 2953.90  155.08
   8   0   5 2739.23  155.08
   8   0   5 2765.22  154.98
   8   0   5 2580.24  155.48
  -8   0  -5 2665.63  155.88
  -8   0   5 2856.11  154.88
   8  -1   5   80.49    6.20
  -8   1   5   82.79    5.30
  -8  -1  -5   71.79    6.90
   8  -1   5   83.79    5.20
   8   1  -5   83.99    5.20
   8   1  -5   76.09    5.50
   8  -1   5   84.09    5.50
   8  -1  -5   73.19    5.00
   8   1   5   75.59    5.50
  -8  -1   5   78.99    5.00
  -8   1  -5   81.29    6.00
   8   1   5   73.49    6.00
  -8  -1   5   77.79    5.20
   8   1   5   82.59    5.00
   8  -2   5    1.00    1.00
   8   2  -5    2.80    1.10
   8   2  -5    4.90    1.70
  -8  -2  -5    6.70    3.00
  -8   2   5    6.50    1.40
   8  -2   5    4.40    2.00
   8  -2   5    2.60    1.40
  -8  -2   5    3.90    1.60
  -8  -2   5    4.30    1.10
  -8   2  -5    4.00    1.60
   8   2   5    3.80    1.40
  -8  -2   5    5.60    0.90
   8  -2  -5    4.00    0.90
  -8   2  -5    4.70    1.30
   8   3  -5   17.30    2.50
   8   3  -5   14.90    1.80
   8  -3   5   12.90    1.80
  -8  -3  -5   12.50    3.20
  -8   3   5   15.40    2.10
   8  -3   5   15.30    2.00
   8  -3   5   14.60    2.90
   8   3   5   17.90    2.30
  -8  -3   5   16.10    2.40
   8  -3  -5   15.50    1.50
  -8   3  -5   17.30    2.00
   8   4  -5  445.16   26.60
   8  -4   5  455.35   26.70
  -8   4   5  474.75   26.80
   8  -4   5  479.75   26.70
  -8  -4  -5  457.05   27.80
   8   4  -5  448.36   27.30
   8  -4   5  462.85   27.50
  -8  -4   5  471.65   26.90
  -8   4  -5  443.46   26.70
   8   4   5  467.05   26.80
   8  -4  -5  486.05   26.40
  -8   4  -5  448.16   28.20
   8   5  -5    8.40    1.60
   8   5  -5   13.40    2.60
  -8  -5  -5    8.70    2.60
   8  -5   5   10.00    1.80
   8  -5   5   12.20    1.80
   8  -5   5    7.40    2.50
  -8  -5   5   12.40    2.20
  -8   5  -5    8.20    3.20
   8   5   5    9.50    1.80
  -8   5  -5   14.80    1.90
   8  -6   5  229.38   13.30
   8   6  -5  217.88   14.10
   8  -6   5  221.28   13.10
   8  -6   5  203.38   14.30
  -8  -6  -5  224.08   14.30
   8   6  -5  212.18   13.20
  -8   6  -5  234.18   15.20
   8   6   5  225.38   13.30
  -8   6  -5  212.48   13.10
  -8  -6   5  218.38   13.40
   8   7  -5   14.00    2.00
   8   7  -5   14.10    3.00
   8  -7   5   14.40    2.00
  -8  -7  -5   12.10    2.80
   8  -7   5   17.80    3.50
  -8  -7   5   14.90    2.30
   8   7   5   12.90    2.10
   8   7   5   16.10    4.70
  -8   7  -5   13.30    1.80
  -8   7  -5   14.20    4.00
  -8  -8  -5   -0.40    1.80
   8  -8   5    1.00    1.30
   8  -8   5    1.30    2.40
   8   8  -5    0.80    1.20
   8   8  -5    0.40    2.30
  -8   8  -5    3.80    3.10
  -8   8  -5    0.40    1.10
   8   8   5   -0.20    3.60
   8   8   5    1.20    1.20
  -8  -8   5    2.00    1.70
  -8  -9  -5    3.30    2.20
   8  -9   5    2.50    2.50
   8   9  -5    0.50    2.20
   8  -9   5    0.00    1.20
  -8   9  -5    0.40    1.10
   8   9   5    1.40    3.60
  -8   9  -5    1.30    3.00
   8  -9  -5    0.40    2.70
  -8  -9   5    0.80    1.60
   8   9   5   -0.20    1.30
   8 -10   5   59.69    6.20
  -8 -10  -5   66.99    6.30
   8  10  -5   69.19    6.50
   8 -10  -5   55.89    6.50
   8  10   5   51.29    7.70
  -8  10  -5   65.69    8.20
   8   0  -6   16.20    1.80
   8   0   6   11.30    2.60
   8   0   6   20.20    1.90
   8   0   6   18.20    2.30
  -8   0  -6   16.60    2.00
  -8   0  -6   18.00    2.60
  -8   0   6   16.30    1.90
   8  -1   6   92.39    6.70
  -8   1   6   82.69    5.50
   8  -1   6   82.59    5.70
   8   1  -6   82.39    5.40
   8   1  -6   76.09    5.70
  -8  -1  -6   84.49    6.80
   8  -1   6   79.79    5.40
   8  -1  -6   82.09    5.30
  -8  -1   6   77.09    5.20
   8   1   6   80.69    5.70
  -8   1  -6   83.49    5.60
  -8   1  -6   85.09    6.00
   8   1   6   84.89    6.60
   8  -2   6  246.18   15.80
   8  -2   6  252.17   14.90
  -8   2   6  260.57   15.00
   8   2  -6  255.67   15.40
  -8  -2  -6  207.38   16.20
   8  -2   6  258.27   15.10
   8   2  -6  249.48   14.90
  -8   2  -6  263.37   15.40
  -8  -2   6  255.27   15.40
  -8   2  -6  242.38   15.00
  -8  -2   6  244.48   14.60
  -8  -2   6  272.97   14.80
   8   2   6  250.57   15.10
   8  -2  -6  260.57   14.70
  -8   3   6   53.79    4.10
  -8  -3  -6   52.49    6.10
   8  -3   6   52.09    5.20
   8  -3   6   49.90    3.80
   8   3  -6   47.40    4.40
   8  -3   6   55.39    4.00
   8   3  -6   50.29    3.80
   8   3   6   53.99    4.10
   8  -3  -6   51.59    3.50
  -8   3  -6   52.49    4.00
  -8  -3   6   44.90    4.30
  -8  -4  -6  196.68   15.90
   8   4  -6  250.67   14.80
  -8   4   6  248.78   14.90
   8  -4   6  260.97   14.70
   8  -4   6  240.98   15.60
   8   4  -6  257.07   15.50
   8  -4   6  241.48   14.80
  -8   4  -6  250.17   14.80
   8   4   6  241.78   14.90
  -8   4  -6  267.47   16.80
  -8  -4   6  271.07   15.20
  -8   5   6    8.10    1.80
  -8  -5  -6   11.90    3.00
   8  -5   6    7.60    1.70
   8   5  -6    6.60    1.60
   8  -5   6    7.30    2.70
   8  -5   6   11.70    1.70
   8   5  -6   10.60    2.40
  -8  -5   6    5.00    1.80
  -8   5  -6   12.00    3.90
   8   5   6    8.10    1.70
  -8   5  -6    6.60    1.50
   8   6  -6  265.47   16.90
   8  -6   6  260.77   16.90
  -8  -6  -6  278.77   17.30
   8   6  -6  266.27   15.90
   8  -6   6  264.77   16.00
   8   6   6  265.17   16.00
  -8   6  -6  284.07   18.30
  -8  -6   6  257.47   16.20
  -8   6  -6  269.87   15.90
   8   7  -6   12.70    3.20
   8  -7   6   11.80    2.00
   8   7  -6   15.70    2.10
   8  -7   6   15.90    3.40
  -8  -7  -6   16.80    3.40
  -8   7  -6   14.90    2.00
  -8  -7   6   17.10    2.60
   8   7   6   16.20    2.30
  -8   7  -6   19.30    4.70
   8   8  -6   12.00    2.00
   8   8  -6   15.70    3.50
  -8  -8  -6   18.50    3.60
   8  -8   6   12.70    3.30
   8  -8   6   15.30    2.20
  -8   8  -6   15.90    2.10
  -8   8  -6   16.20    4.40
   8   8   6   18.80    2.40
  -8  -8   6   18.40    2.60
   8   9  -6    1.20    2.50
   8  -9   6    1.10    2.60
   8   9  -6    0.10    1.40
  -8   9  -6   -0.30    3.50
   8  -9  -6    3.10    2.70
   8   9   6    0.30    1.30
  -8  -9   6    4.50    1.70
  -8   9  -6    1.70    1.20
  -8   0  -7 1058.89   58.99
   8   0  -7 1020.80   58.59
  -8   0   7 1032.80   58.49
   8   0   7 1023.80   58.69
   8   0   7 1036.00   59.59
  -8   0  -7 1031.40   58.69
   8   1  -7    1.10    1.50
   8  -1   7    1.50    1.20
   8   1  -7   -0.50    1.00
  -8  -1  -7    1.00    1.00
  -8  -1  -7    3.60    1.60
   8  -1   7    0.40    2.20
  -8   1   7    1.00    1.10
  -8   1  -7    1.80    1.20
   8  -1  -7    0.80    0.90
  -8  -1   7    1.30    0.90
  -8   1  -7    3.10    1.30
   8   1   7    2.40    1.50
   8  -2   7    4.80    2.30
  -8  -2  -7    7.10    2.40
  -8   2   7    7.10    1.60
   8   2  -7    6.00    1.90
   8  -2   7    6.20    1.30
   8   2  -7    4.90    1.30
  -8  -2  -7    6.90    1.30
   8  -2   7    6.90    1.60
  -8  -2   7    5.30    1.10
  -8  -2   7    5.50    2.10
  -8   2  -7    3.30    1.30
   8   2   7    5.40    1.50
   8  -2  -7    6.10    1.20
   8  -3   7  147.39    9.20
   8  -3   7  151.68    9.20
  -8  -3  -7  118.09   10.30
   8   3  -7  149.09    9.90
   8  -3   7  154.78   10.20
  -8   3   7  141.69    9.30
   8   3  -7  151.38    9.30
  -8   3  -7  154.08    9.30
  -8  -3   7  158.78    9.90
   8  -3  -7  156.08    8.90
   8   3   7  140.59    9.40
  -8  -4  -7   83.49    8.10
   8   4  -7  102.49    6.70
   8   4  -7   99.89    7.40
   8  -4   7  104.19    6.80
   8  -4   7   96.89    7.70
   8  -4   7  108.09    6.70
  -8   4   7   96.69    6.80
  -8  -4   7  103.69    7.20
  -8   4  -7  106.89    6.80
   8   4   7  112.69    7.10
  -8   4  -7  103.19    9.00
   8   5  -7   35.30    3.30
   8   5  -7   36.10    4.20
   8  -5   7   39.60    3.10
   8  -5   7   33.50    4.40
  -8   5   7   40.20    3.60
  -8  -5  -7   24.30    5.20
   8  -5   7   41.40    3.50
  -8   5  -7   46.20    6.10
  -8   5  -7   35.50    3.30
  -8  -5   7   36.00    3.80
   8   5   7   36.70    3.50
   8  -6   7   44.90    5.10
   8   6  -7   50.79    4.00
   8   6  -7   54.09    5.30
   8  -6   7   48.80    4.10
  -8  -6   7   53.69    4.50
   8   6   7   46.10    4.20
  -8   6  -7   51.79    4.00
  -8   6  -7   52.99    6.70
   8   7  -7    7.50    1.70
   8  -7   7    6.40    1.70
   8   7  -7    7.60    2.80
   8  -7   7    8.10    2.70
  -8   7  -7    8.50    1.70
  -8   7  -7    5.90    3.90
  -8  -7   7    9.70    2.00
   8   7   7    6.70    1.80
   8   8  -7   18.00    2.40
   8   8  -7   19.30    3.80
   8  -8   7   19.40    3.60
  -8   8  -7   13.30    2.10
  -8  -8   7   20.00    2.70
   8   8   7   20.60    2.70
  -8   8  -7   23.70    5.20
   8   9  -7   -0.70    2.20
   8   9  -7    1.80    1.40
   8  -9   7   -3.00    2.20
  -8  -9   7    1.40    1.60
  -8   9  -7    0.80    1.30
   8   9   7    0.30    1.40
  -8   9  -7    2.40    3.80
   8   0  -8   21.60    2.20
   8   0   8   18.80    2.40
   8   0   8   24.10    3.90
  -8   0   8   17.80    2.10
  -8   0  -8   20.50    2.30
   8  -1   8  278.37   16.80
   8   1  -8  291.07   16.80
   8  -1   8  304.07   18.00
   8   1  -8  275.87   17.20
  -8   1   8  279.97   16.70
  -8  -1  -8  289.87   16.70
   8  -1  -8  275.67   16.60
  -8  -1   8  267.87   16.50
  -8   1  -8  294.47   16.90
   8   1   8  284.87   17.00
  -8   2   8  115.79    7.30
   8   2  -8  106.79    7.70
  -8  -2  -8  112.29    7.00
   8   2  -8  113.59    7.20
   8  -2   8  108.69    7.20
   8  -2   8  125.49    8.60
  -8  -2   8  102.69    6.80
   8   2   8  104.19    7.30
   8  -2  -8  107.29    6.90
  -8   2  -8  110.49    7.20
   8   3  -8  113.39    7.40
   8   3  -8  119.19    8.00
   8  -3   8  122.89    8.60
  -8   3   8  108.09    7.40
   8  -3   8  111.39    7.30
  -8   3  -8  113.39    7.50
   8   3   8  107.89    7.60
  -8  -3   8  113.69    8.10
   8  -4   8    1.00    2.20
   8  -4   8   -0.10    1.00
   8   4  -8    1.40    1.70
  -8   4   8    0.00    1.20
   8   4  -8    0.90    1.10
  -8   4  -8    2.80    2.80
  -8  -4   8    3.20    1.70
   8   4   8    0.30    1.30
  -8   4  -8   -0.80    1.20
   8  -5   8    7.40    2.60
   8   5  -8    9.50    2.60
   8   5  -8    9.40    1.80
  -8   5   8    9.60    1.90
  -8  -5   8   10.80    2.40
   8   5   8    9.00    2.00
  -8   5  -8    5.70    1.70
  -8   5  -8   22.20    4.50
   8   6  -8   64.99    5.10
   8  -6   8   68.09    6.20
   8   6  -8   68.09    6.10
   8   6   8   69.59    5.30
  -8   6  -8   85.39    7.90
  -8  -6   8   71.29    5.60
  -8   6  -8   66.19    5.10
   8   7  -8   41.60    5.00
   8  -7   8   56.79    5.60
   8   7  -8   44.40    3.80
  -8   7  -8   44.50    3.90
  -8   7  -8   54.49    7.50
  -8  -7   8   35.40    4.00
   8   7   8   42.20    4.00
   8   8  -8    6.80    1.70
   8  -8   8    5.20    2.80
   8   8  -8    4.20    2.80
  -8  -8   8    9.60    2.20
  -8   8  -8    5.90    1.60
  -8   8  -8   11.70    4.10
   8   8   8    5.80    1.80
  -8   0  -9  762.12   41.90
  -8   0   9  700.73   41.60
   8   0  -9  728.73   41.80
   8   0   9  735.23   41.90
   8  -1   9   19.60    3.70
   8  -1   9   23.10    2.70
  -8   1   9   18.50    2.30
   8   1  -9   18.80    2.40
  -8  -1  -9   29.40    2.70
   8   1  -9   23.20    3.10
  -8  -1   9   24.40    2.40
  -8   1  -9   24.50    2.60
   8   1   9   23.50    2.80
   8  -1  -9   27.40    2.50
  -8   2   9    3.30    1.30
   8   2  -9    5.50    1.40
   8  -2   9    0.60    2.50
   8   2  -9    0.50    1.60
   8  -2   9    3.30    1.40
  -8   2  -9    4.50    1.50
   8   2   9    2.90    1.50
   8  -2  -9    0.60    1.00
   8   3  -9   10.40    2.50
  -8   3   9   10.40    1.90
   8  -3   9    9.10    1.70
   8   3  -9    8.50    1.60
   8  -3   9    8.20    2.80
  -8   3  -9    6.50    1.80
   8   3   9    6.80    1.90
   8   4  -9  177.78   10.90
  -8   4   9  170.38   10.90
   8   4  -9  183.48   11.60
   8  -4   9  170.58   11.90
   8   4   9  169.08   11.00
  -8   4  -9  158.48   10.80
  -8   4  -9  194.88   13.20
  -8  -4   9  173.68   11.40
   8   5  -9    4.70    2.20
   8   5  -9    0.80    1.30
   8  -5   9    3.20    2.30
  -8   5   9    0.10    1.40
  -8  -5   9    1.30    1.60
   8   5   9    2.50    1.40
  -8   5  -9    1.60    1.20
  -8   5  -9   -0.20    2.70
   8  -6   9   50.69    5.50
   8   6  -9   45.30    4.00
   8   6  -9   48.70    5.00
  -8   6  -9   52.79    6.60
  -8   6  -9   49.40    4.10
   8   6   9   42.60    4.20
  -8  -6   9   46.30    4.60
   8   7  -9   19.80    3.60
   8   7  -9   19.60    2.50
   8  -7   9   18.80    3.30
  -8   7  -9   19.60    5.00
  -8  -7   9   19.50    2.90
   8   7   9   16.90    2.60
  -8   7  -9   16.80    2.40
   8   0  10   30.80    3.20
   8   0 -10   27.00    3.40
  -8   0  10   29.40    2.90
   8   0 -10   28.80    2.90
  -8   0 -10   32.70    3.20
   8  -1  10    0.20    1.20
   8   1 -10   -1.20    1.60
   8  -1  10   -0.90    2.30
  -8   1  10    0.50    1.10
  -8  -1 -10    1.00    1.20
   8   1 -10    0.00    1.10
   8  -1 -10   -0.50    1.10
  -8   1 -10    0.20    1.30
   8   1  10   -0.60    1.20
   8   2 -10   66.39    5.30
   8   2 -10   55.19    4.30
  -8   2  10   50.89    4.30
   8  -2  10   64.79    6.10
   8  -2  10   51.19    4.30
   8   2  10   55.29    4.60
  -8   2 -10   56.29    4.50
   8   3 -10   12.60    2.80
   8  -3  10   16.20    3.40
  -8   3  10   11.20    2.10
   8  -3  10   13.00    2.00
   8   3 -10   11.90    2.00
  -8   3 -10   16.20    2.30
   8   3  10   15.80    2.40
   8   4 -10   52.99    5.00
   8  -4  10   47.60    5.50
   8   4 -10   56.09    4.30
  -8   4  10   51.39    4.30
  -8   4 -10   58.99    6.80
   8   4  10   48.60    4.40
  -8   4 -10   53.59    4.40
   8   5 -10    2.10    2.30
  -8   5  10    0.60    1.50
   8  -5  10    0.50    2.20
   8   5 -10    0.30    1.30
   8   5  10    1.40    1.60
  -8  -5  10    2.40    1.70
  -8   5 -10    0.30    1.40
  -8   5 -10    2.80    3.00
   8   6 -10  146.09   10.20
   8  -6  10  177.28   11.60
   8   6 -10  158.68   11.10
  -8   6 -10  187.58   13.00
  -8   6 -10  156.28   10.30
  -8   0  11   89.89    6.30
  -8   0 -11  105.29    6.60
   8   0 -11   99.89    7.10
   8   0  11   90.89    6.60
   8  -1  11    5.00    1.60
   8   1 -11    5.50    2.20
  -8   1  11    3.10    1.30
   8   1 -11    3.70    1.40
   8   1  11    7.60    1.80
  -8   1 -11    6.60    1.70
   8   2 -11    0.60    1.80
   8   2 -11    1.20    1.30
   8  -2  11    1.60    1.20
  -8   2  11   -0.90    1.10
   8  -2  11   -0.50    2.30
  -8   2 -11   -0.10    1.40
   8   2  11   -1.10    1.30
   8  -3  11   42.40    5.00
   8   3 -11   45.70    3.80
   8   3 -11   41.00    4.50
  -8   3  11   39.00    3.70
   8   3  11   38.50    3.90
  -8   3 -11   45.00    3.80
  -8   3 -11   55.59    6.30
   8  -4  11   13.10    3.30
   8   4 -11    9.50    1.90
  -8   4  11    9.10    2.00
   8   4 -11   11.60    2.80
   8   4  11   13.10    2.40
  -8   4 -11   10.50    2.10
  -8   4 -11    8.40    3.30
  -9   0   0    0.20    1.20
  -9   0   0    0.00    2.80
   9   0   0   -0.70    1.40
   9   0   0    4.10    1.40
  -9   1   0 1532.35   88.99
   9   1   0 1614.04   88.29
  -9  -1   0 1558.84   88.69
   9   1   0 1538.35   87.49
   9   1   0 1540.45   88.19
  -9   1   0 1656.93   87.69
   9  -1   0 1484.85   88.29
   9  -2   0  395.96   24.10
  -9   2   0  415.36   24.00
  -9   2   0  412.56   23.10
   9   2   0  418.66   23.70
   9   2   0  426.26   23.30
   9  -2   0  396.56   23.80
   9   2   0  401.56   23.80
   9   2   0  379.86   22.80
  -9   3   0  199.68   12.80
  -9   3   0  210.48   13.30
  -9  -3   0  228.18   13.40
   9  -3   0  224.78   13.20
   9   3   0  227.08   13.10
   9  -3   0  184.48   13.80
   9   3   0  227.88   12.50
  -9  -3   0  222.08   12.40
   9   3   0  217.28   13.60
   9  -4   0  310.17   21.30
  -9   4   0  323.47   20.60
   9   4   0  329.07   20.20
   9   4   0  355.26   21.20
   9  -4   0  362.46   20.40
   9   4   0  361.16   19.80
  -9  -4   0  344.87   19.90
  -9   4   0  356.06   19.90
   9   4   0  382.36   19.90
  -9   5   0 1016.20   54.79
   9   5   0 1050.49   54.89
   9  -5   0  996.80   56.59
  -9   5   0  885.31   54.99
   9  -5   0 1001.20   55.29
  -9  -5   0  999.70   54.99
   9   5   0  875.41   54.69
   9   5   0  992.70   56.49
  -9   5   0  886.81   55.89
   9   5   0 1047.10   54.79
  -9  -6   0   43.50    3.20
   9  -6   0   41.40    3.20
  -9   6   0   39.00    4.60
   9   6   0   34.60    4.70
   9  -6   0   55.59    5.80
   9   6   0   45.00    2.90
   9  -7   0   77.59    5.30
   9   7   0   78.89    7.10
  -9   7   0   91.39    7.20
  -9  -7   0   77.19    5.30
   9  -7   0   95.39    7.40
   9  -8   0  339.07   20.40
  -9  -8   0  290.17   18.80
  -9   8   0  367.76   20.80
   9   8   0  314.57   20.70
   9  -9   0  226.68   14.80
  -9   9   0  240.58   15.20
   9   9   0  185.58   14.90
   9 -10   0  121.79    9.10
  -9  10   0  106.99    9.50
   9  10   0   98.09    9.60
   9 -11   0   -0.20    2.70
   9  11   0    2.90    3.60
  -9 -11   0    5.30    2.30
  -9   0   1    2.90    0.80
   9   0  -1    4.50    0.90
  -9   0  -1    4.80    3.10
   9   0  -1    1.70    1.10
   9   0   1    3.30    1.20
  -9   0   1    3.10    2.70
   9   0   1    4.50    1.10
   9   1  -1   16.30    1.90
   9  -1   1   20.50    2.40
   9  -1   1   21.40    2.30
   9   1  -1   14.50    1.90
  -9  -1  -1   15.60    3.10
  -9   1   1   14.90    3.00
  -9  -1   1   17.40    2.60
   9   1   1   23.40    2.50
   9   1   1   19.90    2.10
   9  -1  -1   21.50    2.30
   9   1   1   19.60    3.10
  -9   1  -1   13.20    3.20
   9  -2   1  103.59    7.40
  -9  -2  -1  103.59    7.50
   9   2  -1  108.99    6.70
   9   2  -1  104.89    6.80
   9  -2   1  105.39    6.70
  -9   2   1   99.49    6.90
   9   2   1  106.89    6.60
   9   2   1   93.29    7.70
   9   2   1  103.19    6.50
  -9  -2   1  112.29    6.20
   9  -2  -1   89.79    6.90
  -9  -2   1  106.69    7.00
   9   3  -1  142.49    8.00
  -9   3   1  131.49    8.20
  -9  -3  -1  132.19    7.90
  -9   3   1  165.58    8.70
   9  -3   1  137.29    9.50
   9  -3   1  139.99    8.50
  -9  -3  -1  140.59    9.10
   9   3  -1  137.59    8.60
   9   3  -1  137.89    9.00
   9   3   1  134.59    9.80
  -9   3  -1  131.09    8.70
  -9   3  -1  133.39    9.10
   9   3   1  140.79    8.20
  -9  -3   1  134.59    8.90
   9  -3  -1  144.99    9.00
  -9  -3   1  133.69    8.10
   9   3   1  139.69    8.30
  -9   4   1   26.00    3.00
   9   4  -1   18.50    2.90
   9   4  -1   21.90    1.40
  -9  -4  -1   28.90    3.10
  -9   4   1   22.00    1.50
  -9  -4  -1   20.10    1.70
   9   4  -1   18.70    2.20
   9  -4   1   15.70    2.00
  -9   4   1   22.30    1.60
   9  -4   1   19.30    3.20
   9   4   1   34.10    4.40
  -9   4  -1   22.30    1.90
  -9  -4   1   27.10    2.10
   9  -4  -1   21.60    2.60
   9   4   1   24.90    2.00
  -9   4  -1   24.50    2.90
  -9  -5  -1  222.38   13.10
   9  -5   1  228.88   13.30
  -9   5   1  253.87   14.40
   9  -5   1  210.58   14.50
  -9  -5  -1  222.18   14.00
   9   5  -1  211.18   13.40
   9   5  -1  214.98   14.20
   9  -5  -1  193.88   14.60
  -9   5  -1  233.88   14.20
  -9  -5   1  228.58   13.20
  -9   5  -1  227.58   13.00
   9   5   1  221.08   15.00
   9  -5  -1  238.38   13.60
   9   5   1  228.88   13.10
  -9   6   1   63.09    5.50
   9  -6   1   54.89    4.00
   9   6  -1   61.59    4.20
   9   6  -1   55.19    5.30
   9  -6   1   54.79    5.80
  -9  -6  -1   56.29    3.90
   9   6   1   62.99    3.90
   9   6   1   60.89    6.70
  -9  -6   1   59.19    4.10
   9  -6  -1   56.19    4.10
  -9   6  -1   55.29    3.60
   9  -6  -1   50.49    6.00
  -9   6  -1   60.99    5.60
  -9  -7  -1   23.00    2.30
   9  -7   1   42.30    4.80
  -9   7   1   33.50    4.50
   9  -7   1   27.20    2.40
   9   7  -1   25.50    3.90
   9   7   1   32.20    4.90
   9  -7  -1   28.20    4.50
  -9   7  -1   24.80    4.00
  -9   7  -1   25.90    1.80
  -9  -7   1   28.60    2.60
   9   7   1   25.90    2.20
   9  -8   1   74.69    6.80
   9   8  -1   59.99    6.30
  -9   8   1   88.59    7.20
   9   8   1   64.79    7.50
  -9  -8   1   66.29    4.80
  -9   8  -1   56.59    6.60
   9  -8  -1   70.79    7.10
   9   9  -1    1.50    2.40
  -9   9   1    3.30    2.90
   9  -9   1    0.40    2.70
   9  -9  -1    5.20    3.00
   9   9   1   -0.30    3.10
  -9   9  -1    0.00    2.60
  -9 -10  -1  100.79    8.00
   9 -10   1  101.59    8.30
   9  10  -1   98.89    9.10
  -9  10  -1  121.19    9.50
   9  10   1   95.89   10.50
   9 -10  -1  104.39    8.50
  -9 -11  -1    4.70    2.30
   9 -11   1   -0.20    2.60
   9  11  -1    5.90    3.20
   9 -11  -1    1.80    2.60
   9  11   1    6.50    4.10
   9   0  -2   -0.20    0.60
   9   0  -2    1.50    0.90
   9   0   2    2.00    1.70
  -9   0  -2   -2.10    3.10
  -9   0   2   -1.10    2.60
   9   0   2    2.00    1.00
   9   0   2    2.10    1.30
   9   1  -2  112.39    6.50
  -9   1   2   97.09    7.00
   9  -1   2  107.19    6.60
   9  -1   2   97.69    7.30
  -9  -1  -2   82.79    8.60
   9   1  -2  104.59    6.50
   9  -1   2  113.09    6.90
   9  -1  -2  108.09    6.00
  -9  -1   2  107.99    7.20
   9   1   2  103.99    6.40
   9   1   2  106.09    6.80
   9  -1  -2   98.39    6.40
   9   1   2  104.79    6.40
  -9  -2  -2 1391.76   79.29
  -9   2   2 1353.36   78.39
   9  -2   2 1410.86   78.39
  -9  -2  -2 1293.77   77.89
   9  -2   2 1413.66   78.79
   9   2  -2 1396.66   78.29
   9   2  -2 1443.46   78.59
   9  -2  -2 1398.86   77.89
   9   2   2 1363.46   79.59
  -9  -2   2 1452.45   78.59
  -9  -2   2 1407.56   78.19
   9   2   2 1406.06   77.99
   9   2   2 1378.96   78.39
   9  -2  -2 1407.36   78.29
  -9   2  -2 1338.47   79.09
   9   3  -2    7.80    0.60
   9  -3   2   12.60    2.40
  -9  -3  -2    6.20    2.00
   9   3  -2    9.90    0.70
  -9   3   2    8.90    1.20
   9  -3   2    6.60    1.30
   9   3  -2    8.50    1.30
   9   3  -2    7.60    1.80
  -9   3   2    7.60    0.80
   9   3   2    7.20    1.20
  -9   3  -2   10.40    2.10
  -9  -3   2    9.40    1.30
   9   3   2   10.00    3.20
   9  -3  -2    8.80    1.40
  -9   3  -2    6.80    1.80
   9   3   2    8.60    0.70
  -9   4   2    5.10    1.60
   9  -4   2    4.40    2.10
  -9  -4  -2    4.50    0.90
   9  -4   2    3.40    1.10
   9   4  -2    1.90    1.00
  -9  -4  -2    1.60    1.50
   9   4  -2    2.30    1.60
  -9  -4   2    4.50    1.10
  -9   4  -2    2.00    1.70
   9   4   2    4.30    1.10
   9   4   2    4.70    2.90
  -9   4  -2    2.60    0.90
   9  -4  -2    4.20    1.40
  -9  -5  -2  391.76   23.50
   9  -5   2  381.96   22.70
  -9  -5  -2  382.16   22.50
   9  -5   2  396.56   23.80
   9   5  -2  426.86   22.80
  -9   5   2  428.76   23.70
   9   5  -2  374.46   23.50
  -9  -5   2  387.06   22.60
  -9   5  -2  403.86   22.60
   9  -5  -2  361.66   23.00
   9   5   2  377.26   24.90
   9   5   2  416.26   22.60
  -9   5  -2  376.06   23.60
  -9  -6  -2  308.77   18.70
   9   6  -2  323.97   17.90
  -9  -6  -2  289.17   17.60
   9  -6   2  303.77   19.00
   9  -6   2  311.77   17.80
  -9   6   2  326.87   19.20
   9   6  -2  292.27   18.80
   9   6   2  319.37   17.70
  -9   6  -2  311.17   19.00
   9  -6  -2  263.27   19.30
   9   6   2  281.57   20.20
  -9   6  -2  308.67   17.50
  -9  -6   2  294.57   17.70
  -9   7   2   34.80    4.70
  -9  -7  -2   31.60    3.80
   9  -7   2   32.70    4.40
   9   7  -2   38.00    3.10
  -9  -7  -2   32.20    2.80
   9  -7   2   31.70    2.90
   9   7  -2   30.50    4.10
   9   7   2   38.00    2.80
  -9  -7   2   31.20    3.00
   9  -7  -2   41.90    5.40
   9   7   2   33.80    6.10
  -9   7  -2   35.20    2.50
  -9   7  -2   26.00    4.30
  -9  -8  -2    6.50    2.20
  -9   8   2   10.10    3.10
   9  -8   2    6.40    1.40
   9   8  -2    4.50    2.50
   9  -8   2    3.40    2.50
  -9   8  -2   10.30    3.30
   9   8   2    6.30    1.30
   9  -8  -2    4.80    2.90
   9   8   2    9.90    4.00
  -9  -8   2    7.40    1.60
  -9   9   2   45.40    5.50
   9   9  -2   39.30    5.20
  -9  -9  -2   36.60    4.50
   9  -9   2   34.70    4.80
  -9   9  -2   39.70    5.60
   9   9   2   36.10    6.30
   9  -9  -2   36.20    5.20
   9 -10   2    0.30    2.50
  -9 -10  -2    2.90    2.00
   9  10  -2    7.00    3.00
  -9  10  -2    4.30    3.20
   9  10   2    6.20    3.70
   9 -10  -2    2.10    2.90
  -9 -11  -2    0.40    2.00
   9  11  -2    0.80    3.00
   9 -11   2   -2.00    2.60
   9 -11  -2    0.20    2.80
  -9  11  -2    0.00    3.20
   9  11   2    1.70    3.70
   9   0   3    1.60    1.40
  -9   0   3    1.30    2.20
   9   0  -3    0.20    0.80
   9   0   3    1.20    0.80
   9   0   3    1.40    1.40
  -9   0  -3   -0.80    2.90
   9   0  -3    0.90    0.80
  -9   1   3   14.70    1.60
   9  -1   3   17.00    2.40
  -9  -1  -3   17.00    4.00
   9   1  -3   12.90    1.60
   9  -1   3   17.70    2.50
   9  -1   3   15.50    1.70
   9   1  -3   14.90    1.80
   9   1   3   13.60    1.90
  -9  -1   3   16.80    2.20
  -9   1  -3   12.80    2.80
   9   1   3   16.80    2.20
   9  -1  -3   14.50    1.50
   9   1   3   14.10    1.50
  -9  -2  -3   16.00    3.30
   9  -2   3   16.70    1.90
   9  -2   3   14.90    2.40
   9  -2   3   16.90    2.50
   9   2  -3   14.20    2.00
   9   2  -3   11.80    1.60
  -9  -2   3   14.70    1.90
  -9  -2   3   15.30    1.90
   9   2   3   15.30    1.90
   9   2   3   20.90    1.40
  -9   2  -3   17.00    2.70
   9  -2  -3   17.30    1.60
   9   3  -3  115.49    8.30
  -9  -3  -3  137.79    9.10
   9  -3   3  140.69    8.80
  -9   3   3  128.69    7.40
   9   3  -3  135.79    7.40
   9  -3   3  123.19    8.00
   9   3  -3  129.19    8.00
   9  -3   3  132.19    8.90
  -9   3  -3  126.69    8.70
  -9  -3   3  124.79    8.00
   9  -3  -3  122.49    7.80
   9   3   3  129.19    9.90
   9   3   3  138.49    8.10
  -9   3  -3  131.09    8.00
  -9  -4  -3    1.70    1.70
   9   4  -3    1.30    1.50
   9  -4   3    0.90    2.10
   9  -4   3   -1.70    2.00
   9   4  -3    1.70    0.90
   9  -4   3    1.30    1.10
  -9  -4   3    0.40    1.10
   9   4   3    3.20    1.10
   9  -4  -3    2.50    0.90
  -9   4  -3    2.30    0.90
  -9   4  -3    4.10    2.30
   9   4   3    8.80    3.30
   9   5  -3   72.39    6.00
   9   5  -3   68.89    5.00
  -9  -5  -3   77.79    6.00
   9  -5   3   74.69    6.60
  -9   5   3   76.89    5.60
   9  -5   3   78.69    5.20
  -9   5  -3   75.49    5.00
  -9  -5   3   79.79    5.20
   9   5   3   74.89    5.10
   9   5   3   80.69    7.90
   9  -5  -3   67.19    5.20
  -9   5  -3   88.29    6.70
   9  -6   3    2.10    1.20
  -9   6   3    1.40    1.80
  -9  -6  -3    2.70    1.90
   9  -6   3    2.60    2.40
  -9  -6  -3    1.20    1.10
   9   6  -3    5.00    2.10
   9   6  -3    3.90    1.20
  -9  -6   3    3.20    1.30
  -9   6  -3    1.70    1.00
   9   6   3    0.40    3.00
  -9   6  -3    0.90    2.30
   9   6   3    2.20    1.10
   9   7  -3   10.10    1.70
   9   7  -3   10.40    2.70
   9  -7   3   10.40    3.10
  -9  -7  -3   12.30    2.60
  -9   7   3   10.00    2.60
   9  -7   3   13.50    1.90
   9   7   3   19.80    4.90
   9  -7  -3   14.10    3.50
   9   7   3   11.90    1.70
  -9  -7   3   14.50    2.00
  -9   7  -3   13.70    1.60
  -9   7  -3   10.30    3.00
  -9  -8  -3   10.00    2.40
  -9   8   3    9.60    2.80
   9  -8   3   10.00    1.60
   9  -8   3   14.20    3.20
   9   8  -3   13.80    3.10
   9   8  -3   12.70    1.90
  -9  -8   3    8.90    1.80
   9   8   3    8.50    4.00
   9   8   3    9.60    1.60
  -9   8  -3    9.90    3.60
  -9   8  -3   11.40    1.40
   9  -8  -3   11.30    3.60
  -9  -9  -3    4.00    2.20
   9   9  -3    7.50    2.80
   9  -9   3    3.10    2.70
   9   9   3    3.70    4.10
   9  -9  -3    3.90    2.90
  -9   9  -3    4.30    3.10
   9 -10   3   33.90    4.90
  -9 -10  -3   33.80    4.40
   9  10  -3   44.00    5.50
   9 -10  -3   43.70    5.40
   9  10   3   37.20    6.40
  -9  10  -3   28.80    5.30
  -9   0   4    1.10    1.10
   9   0  -4    0.50    0.80
   9   0   4    0.00    1.20
   9   0   4   -0.80    1.40
  -9   0  -4    1.00    2.30
   9   0  -4    1.00    0.90
   9   0   4    2.70    0.90
  -9   0   4    1.50    0.90
   9  -1   4  456.15   26.90
   9   1  -4  470.85   26.60
   9  -1   4  477.95   27.20
   9  -1   4  456.85   26.60
  -9   1   4  466.85   26.60
   9   1  -4  456.15   26.80
  -9  -1  -4  447.46   28.40
   9  -1  -4  473.75   26.50
  -9   1  -4  452.25   27.60
  -9  -1   4  474.35   26.80
   9   1   4  468.15   26.90
   9   1   4  488.35   26.50
   9   1   4  446.66   27.00
   9   2  -4  155.28    9.60
  -9  -2  -4  129.39   10.90
  -9   2   4  148.69    9.40
   9  -2   4  147.69    9.40
   9  -2   4  154.68    9.70
   9   2  -4  157.58    9.30
   9  -2   4  156.48   10.00
   9   2   4  157.18    9.60
  -9  -2   4  149.88    9.50
   9   2   4  163.48    8.90
  -9  -2   4  164.18    9.40
  -9   2  -4  162.48   10.20
   9  -2  -4  143.59    9.10
   9  -3   4   68.49    5.10
   9   3  -4   68.79    5.00
   9   3  -4   78.79    5.60
  -9  -3  -4   81.09    6.70
   9  -3   4   76.79    5.50
   9  -3   4   81.19    6.00
  -9   3  -4   82.09    5.90
  -9   3  -4   72.29    5.10
   9  -3  -4   80.89    4.80
   9   3   4   78.39    5.30
  -9  -3   4   73.99    5.20
   9  -4   4  243.48   15.90
  -9  -4  -4  262.67   16.10
   9  -4   4  247.78   15.30
   9   4  -4  247.18   14.90
   9   4  -4  255.77   15.60
   9  -4   4  270.37   15.10
  -9  -4   4  251.67   15.10
   9   4   4  258.27   15.10
   9   4   4  254.87   17.30
  -9   4  -4  239.28   16.30
  -9   4  -4  244.28   15.00
   9  -4  -4  259.67   14.70
   9   5  -4  501.15   31.20
   9  -5   4  529.25   31.50
  -9  -5  -4  540.75   31.50
   9   5  -4  517.45   30.50
   9  -5   4  534.75   30.60
   9  -5   4  556.04   30.90
  -9   5  -4  543.35   32.10
   9   5   4  539.75   30.60
   9   5   4  521.35   32.90
  -9  -5   4  518.15   30.60
  -9   5  -4  551.44   30.60
   9   6  -4   32.10    2.80
   9  -6   4   30.90    4.30
   9  -6   4   29.80    3.30
   9   6  -4   30.00    3.80
   9  -6   4   30.40    2.90
  -9  -6  -4   30.20    3.80
  -9  -6   4   31.70    3.10
  -9   6  -4   26.30    2.60
  -9   6  -4   33.40    4.70
   9   6   4   29.80    5.50
   9   6   4   29.40    2.90
  -9  -7  -4   30.80    3.90
   9   7  -4   30.10    4.10
   9  -7   4   35.90    4.70
   9  -7   4   31.70    2.90
   9   7  -4   31.80    2.90
   9   7   4   32.30    3.00
   9   7   4   35.10    6.10
  -9  -7   4   34.10    3.20
  -9   7  -4   28.70    2.70
  -9   7  -4   33.30    4.80
   9  -8   4  231.48   15.00
   9   8  -4  220.28   14.80
  -9  -8  -4  232.58   14.70
   9   8  -4  235.98   13.60
   9  -8   4  230.28   13.60
  -9  -8   4  203.78   13.60
   9   8   4  227.78   13.60
   9   8   4  238.48   16.60
   9  -8  -4  212.48   15.30
  -9   8  -4  219.78   13.30
  -9   8  -4  229.48   15.60
   9   9  -4  117.19    9.20
   9  -9   4  114.79    9.00
  -9  -9  -4  133.39    9.10
   9  -9   4  121.39    7.80
  -9  -9   4  116.49    7.90
   9   9   4  116.89   10.90
   9  -9  -4  106.39    9.60
   9   9   4  122.09    7.80
  -9   9  -4  111.39   10.00
  -9 -10  -4   73.59    6.60
   9  10  -4   75.09    7.20
   9 -10   4   69.79    6.80
   9  10   4   72.09    8.60
   9 -10  -4   69.79    6.90
   9   0  -5   -0.20    0.70
  -9   0   5    0.40    0.90
   9   0   5    0.60    1.10
  -9   0  -5    1.20    2.10
   9   0   5    0.60    0.80
   9   0   5   -1.00    1.70
  -9   1   5   11.60    1.70
   9  -1   5   14.40    2.60
   9  -1   5   16.10    2.20
   9   1  -5   12.80    1.60
   9   1  -5   12.30    1.90
   9  -1   5   13.10    1.60
  -9  -1  -5   11.50    3.20
   9   1   5   12.20    2.00
   9  -1  -5   12.40    1.50
  -9   1  -5    8.90    2.20
  -9  -1   5   10.10    1.40
  -9  -1   5   12.00    1.80
   9   1   5   12.00    1.40
   9   1   5   12.50    2.40
  -9   2   5   63.29    4.40
   9  -2   5   59.19    5.20
   9   2  -5   54.99    4.50
   9  -2   5   56.69    4.20
   9  -2   5   56.49    4.50
   9   2  -5   59.19    4.20
  -9  -2  -5   71.29    6.90
  -9  -2   5   65.69    4.30
   9  -2  -5   61.89    4.00
  -9  -2   5   58.69    4.70
   9   2   5   54.49    4.50
  -9   2  -5   64.79    4.40
  -9   2  -5   60.59    4.90
   9   3  -5   50.19    3.70
   9  -3   5   53.99    4.10
   9  -3   5   45.80    3.80
   9  -3   5   47.50    4.80
  -9  -3  -5   43.20    5.60
   9   3  -5   52.59    4.40
  -9   3   5   50.59    4.00
   9   3   5   49.60    4.10
  -9   3  -5   57.79    4.60
   9  -3  -5   55.49    3.50
  -9   3  -5   50.79    3.90
  -9  -3   5   53.79    4.30
   9   4  -5   29.80    2.60
   9  -4   5   25.40    2.80
   9  -4   5   25.40    3.60
   9  -4   5   28.90    2.70
  -9  -4  -5   29.80    4.20
   9   4  -5   22.30    3.10
   9   4   5   24.70    2.80
  -9   4  -5   22.10    2.50
  -9   4  -5   27.80    4.70
  -9  -4   5   28.10    3.00
   9  -4  -5   28.20    2.20
   9  -5   5  122.59    7.90
   9  -5   5  123.79    7.80
   9  -5   5  114.09    9.00
  -9  -5  -5  112.09    8.80
   9   5  -5  129.39    8.60
   9   5  -5  124.79    7.70
   9   5   5  124.49    7.90
  -9  -5   5  115.19    7.90
  -9   5  -5  121.79    9.70
  -9   5  -5  121.09    7.70
  -9  -6  -5   62.99    5.80
   9   6  -5   64.19    4.50
   9   6  -5   57.69    5.40
   9  -6   5   69.99    4.70
   9  -6   5   58.19    4.50
   9  -6   5   61.59    5.80
  -9   6  -5   58.29    4.40
  -9   6  -5   89.99    7.10
   9   6   5   55.59    4.60
  -9  -6   5   60.69    4.80
   9   7  -5   22.70    2.50
   9  -7   5   22.60    2.50
   9  -7   5   24.20    3.90
   9   7  -5   25.70    3.80
  -9  -7  -5   21.30    3.50
  -9  -7   5   26.20    2.90
  -9   7  -5   22.90    2.40
   9   7   5   20.70    2.60
  -9   7  -5   28.20    5.00
   9   7   5   31.90    5.60
   9   8  -5   57.09    5.70
   9   8  -5   64.09    4.50
  -9  -8  -5   62.59    5.80
   9  -8   5   57.19    4.50
   9  -8   5   54.89    5.90
   9   8   5   66.39    8.10
  -9   8  -5   59.99    4.30
   9   8   5   57.59    4.50
  -9  -8   5   51.19    4.60
  -9   8  -5   60.99    7.30
  -9  -9  -5    4.90    2.50
   9  -9   5   -2.10    2.50
   9   9  -5    4.40    2.40
   9  -9   5    3.80    1.40
  -9   9  -5    2.40    3.40
   9   9   5    4.30    1.50
  -9  -9   5    0.80    1.60
   9   9   5    3.00    3.60
   9  -9  -5    8.50    3.20
  -9   9  -5    2.20    1.30
   9  10  -5   91.69    7.70
   9 -10   5   88.19    7.50
  -9 -10  -5   88.49    7.50
   9 -10  -5   62.79    7.30
  -9  10  -5   72.29    8.70
   9  10   5   85.79    8.90
   9   0  -6    0.60    0.90
  -9   0  -6    2.30    1.70
   9   0   6    0.00    0.80
  -9   0   6   -0.70    0.80
   9   0   6    0.90    1.20
   9   0   6    6.70    2.40
   9   1  -6   21.90    2.60
   9   1  -6   21.20    2.20
  -9  -1  -6   19.70    3.50
   9  -1   6   25.60    3.50
   9  -1   6   27.10    2.80
  -9   1   6   20.00    2.20
   9  -1   6   22.00    2.30
   9   1   6   23.80    3.40
  -9  -1   6   22.50    2.10
   9  -1  -6   19.20    2.00
   9   1   6   19.60    2.50
  -9   1  -6   19.20    2.30
  -9   1  -6   19.90    2.70
   9   2  -6  330.97   19.40
   9  -2   6  326.67   18.90
   9  -2   6  331.77   19.90
  -9  -2  -6  277.77   20.30
  -9   2   6  324.97   19.00
   9  -2   6  308.97   19.00
   9   2  -6  327.37   19.00
   9  -2  -6  312.47   18.70
  -9  -2   6  315.27   19.30
  -9  -2   6  342.37   18.80
  -9  -2   6  319.57   18.60
  -9   2  -6  329.37   19.00
  -9   2  -6  353.86   19.60
   9   2   6  323.67   19.20
   9  -3   6    0.40    1.20
  -9   3   6    2.70    1.40
   9  -3   6    2.00    2.10
  -9  -3  -6    3.90    2.80
   9   3  -6    0.50    1.60
   9  -3   6    1.70    1.20
   9   3  -6    0.70    1.00
   9   3   6    2.90    1.40
  -9  -3   6    2.50    1.60
  -9  -3   6    0.60    0.90
  -9   3  -6    2.00    1.20
   9  -3  -6    1.90    0.80
   9   4  -6    6.00    2.00
   9   4  -6    6.70    1.50
  -9  -4  -6    8.20    3.10
   9  -4   6    7.00    1.60
  -9   4   6    8.00    1.80
   9  -4   6    6.50    1.60
   9  -4   6    9.50    2.60
  -9   4  -6   11.20    3.80
   9   4   6   11.60    2.00
  -9   4  -6    7.00    1.50
  -9  -4   6    6.10    1.90
   9  -5   6   43.10    5.00
  -9  -5  -6   51.79    5.70
   9   5  -6   48.60    4.00
   9   5  -6   57.99    4.90
   9  -5   6   52.39    4.00
   9  -5   6   51.59    4.00
  -9   5  -6   52.79    4.10
  -9   5  -6   50.09    6.60
   9   5   6   54.69    4.20
  -9  -5   6   49.20    4.40
   9   6  -6   81.19    5.60
  -9  -6  -6   75.69    7.00
   9  -6   6   77.99    6.80
   9   6  -6   74.19    6.50
   9  -6   6   84.59    5.60
   9   6   6   83.99    5.80
  -9   6  -6   93.99    8.40
  -9  -6   6   75.49    5.80
  -9   6  -6   78.69    5.50
  -9  -7  -6   22.10    3.80
   9  -7   6   17.20    3.60
   9  -7   6   17.40    2.30
   9   7  -6   17.30    2.20
   9   7  -6   21.60    3.50
   9   7   6   16.20    2.40
  -9   7  -6   21.80    5.00
  -9   7  -6   14.80    2.10
  -9  -7   6   20.80    2.60
   9   8  -6    3.20    2.60
  -9  -8  -6    3.10    2.70
   9   8  -6    4.60    1.60
   9  -8   6    6.10    1.60
   9  -8   6    4.70    2.80
  -9   8  -6    7.60    3.90
  -9  -8   6    8.10    2.00
   9   8   6    7.30    1.70
  -9   8  -6    5.60    1.50
  -9  -9  -6   14.10    4.50
   9  -9   6   16.00    2.20
   9   9  -6   20.00    3.70
   9  -9   6   10.40    3.40
   9   9  -6   14.40    2.10
  -9   9  -6    7.80    4.10
   9  -9  -6   14.90    3.70
  -9  -9   6   12.10    2.20
   9   9   6   13.70    2.30
  -9   9  -6   13.00    2.00
  -9   0  -7    1.60    1.50
   9   0  -7    0.20    1.00
   9   0   7    0.00    1.30
  -9   0   7   -0.40    0.90
  -9   0  -7   -0.10    1.10
   9   0   7    1.00    2.20
   9   1  -7    1.10    1.10
  -9  -1  -7    2.30    1.80
  -9  -1  -7   -0.70    1.00
   9  -1   7    1.90    2.20
   9  -1   7   -0.10    1.20
   9  -1   7    2.00    1.10
   9   1  -7    2.30    1.50
  -9   1   7    0.60    1.10
   9   1   7    2.80    1.40
   9  -1  -7    0.70    0.90
  -9   1  -7    0.10    1.20
  -9  -1   7   -0.10    0.90
  -9   1  -7    1.20    1.20
   9  -2   7   97.39    6.60
   9  -2   7  102.19    7.90
   9   2  -7  104.49    6.60
   9  -2   7  101.09    6.70
  -9   2   7  102.49    6.80
  -9  -2  -7  101.19    7.90
   9   2  -7  100.59    7.10
  -9  -2   7   98.59    6.30
  -9   2  -7  106.89    7.10
   9   2   7   93.49    6.90
  -9   2  -7  112.99    6.90
   9  -2  -7  101.49    6.40
  -9  -2   7   99.09    7.10
   9  -3   7   45.80    3.50
   9   3  -7   36.50    3.80
  -9   3   7   40.70    3.50
   9   3  -7   37.80    3.40
   9  -3   7   41.90    4.70
   9  -3   7   42.40    3.50
  -9  -3  -7   38.50    5.10
  -9  -3   7   36.10    3.90
   9  -3  -7   43.10    3.10
  -9   3  -7   40.50    3.50
   9   3   7   39.20    3.50
   9   4  -7    0.40    1.10
   9   4  -7    3.00    1.90
  -9   4   7    3.10    1.40
   9  -4   7   -1.30    2.00
  -9  -4  -7    2.50    2.50
   9  -4   7    1.30    1.20
   9  -4   7    0.20    1.10
  -9  -4   7   -1.20    1.60
  -9   4  -7    1.30    2.70
  -9   4  -7    1.80    1.30
   9   4   7    0.20    1.30
  -9  -4   7    0.40    1.50
   9  -5   7   12.20    3.00
   9   5  -7   12.40    2.60
  -9  -5  -7    8.30    3.10
   9  -5   7    9.50    1.90
   9   5  -7   10.10    1.90
   9  -5   7   17.10    2.00
  -9  -5   7   13.10    2.30
  -9   5  -7   13.80    4.00
  -9   5  -7   11.60    2.00
   9   5   7    8.90    1.90
   9  -6   7    6.70    1.80
   9   6  -7    3.00    2.20
   9   6  -7    6.20    1.60
   9  -6   7    2.50    2.50
  -9   6  -7    5.70    1.50
  -9   6  -7    6.90    3.60
  -9  -6   7    9.60    2.10
   9   6   7    7.00    1.80
   9   7  -7    7.60    1.70
   9  -7   7    9.60    3.10
   9   7  -7   10.70    2.80
   9  -7   7   13.00    2.00
  -9   7  -7    9.80    1.90
   9   7   7   10.10    2.10
  -9  -7   7   14.20    2.30
  -9   7  -7    9.30    4.30
   9   8  -7    0.20    1.30
   9  -8   7    3.80    2.60
   9   8  -7    1.50    2.40
   9   8   7    1.60    1.40
  -9  -8   7    2.90    1.60
  -9   8  -7    0.50    1.30
  -9   8  -7    2.70    3.80
   9   9  -7    7.70    1.90
   9  -9   7    7.30    3.00
   9   9  -7    6.60    2.70
  -9  -9   7    8.90    2.10
  -9   9  -7    6.90    4.30
   9   9   7    7.20    1.90
  -9   9  -7    7.50    1.80
   9   0  -8    0.90    0.90
   9   0   8    0.70    2.30
  -9   0  -8    0.60    1.00
  -9   0   8    0.50    1.00
   9   0   8    1.10    1.30
   9   1  -8   31.20    2.90
   9  -1   8   31.40    4.30
   9   1  -8   29.50    3.40
   9  -1   8   33.30    3.10
  -9   1   8   32.30    3.00
  -9  -1  -8   31.50    2.90
  -9  -1   8   28.10    2.70
   9  -1  -8   31.10    2.80
   9   1   8   34.50    3.40
  -9   1  -8   32.10    3.10
  -9   1  -8   33.60    3.20
   9  -2   8   33.10    3.30
   9   2  -8   34.90    3.90
  -9  -2  -8   37.30    3.10
   9  -2   8   33.20    4.30
   9   2  -8   37.70    3.20
  -9   2   8   32.20    3.20
  -9  -2   8   34.10    2.80
   9   2   8   34.90    3.40
   9  -2  -8   37.40    2.90
  -9   2  -8   38.70    3.40
   9   3  -8    4.10    1.50
   9   3  -8    4.60    1.90
  -9   3   8    2.90    1.50
   9  -3   8    5.70    1.50
   9  -3   8    5.70    2.60
   9   3   8    1.80    1.40
  -9  -3   8    3.10    1.90
  -9   3  -8    5.00    1.50
   9   4  -8  121.89    7.60
   9  -4   8  113.89    8.60
   9  -4   8  116.29    7.40
   9   4  -8  112.89    8.30
  -9   4   8  110.89    7.70
  -9   4  -8  114.79    7.70
  -9  -4   8  111.39    7.90
  -9   4  -8  130.99    9.90
   9   4   8  112.99    7.80
   9  -5   8   93.79    7.60
  -9   5   8   86.39    6.40
   9   5  -8  100.39    7.30
   9   5  -8   92.29    6.30
  -9  -5   8   88.89    6.70
  -9   5  -8   88.29    6.30
   9   5   8   86.89    6.50
  -9   5  -8  111.89    9.40
   9  -6   8   30.10    4.00
   9   6  -8   21.30    2.60
   9   6  -8   28.00    3.90
   9   6   8   19.80    2.80
  -9   6  -8   24.20    5.10
  -9   6  -8   20.70    2.60
  -9  -6   8   24.60    3.10
   9   7  -8    3.00    2.50
   9   7  -8    3.70    1.50
   9  -7   8    1.40    2.60
  -9   7  -8    5.00    4.00
  -9  -7   8    6.90    1.90
  -9   7  -8    3.40    1.50
   9   7   8    4.30    1.80
   9   8  -8   88.09    6.40
   9  -8   8   91.39    7.80
   9   8  -8   90.89    7.60
  -9   8  -8   90.89    6.30
   9   8   8   86.69    6.50
  -9   8  -8   98.19   10.00
  -9  -8   8   92.99    6.60
  -9   0  -9   -0.20    1.20
   9   0   9    1.70    1.20
   9   0  -9    0.70    1.00
  -9   0   9    1.50    1.10
   9   0   9    7.20    2.70
   9   0  -9    0.30    1.50
   9  -1   9   11.10    3.00
   9   1  -9    8.40    2.10
  -9  -1  -9    7.90    1.60
   9  -1   9    7.00    1.80
  -9   1   9    8.60    1.60
   9   1  -9    7.20    1.60
   9   1   9   10.70    2.10
  -9  -1   9    6.80    1.40
   9  -1  -9    6.70    1.50
  -9   1  -9   10.30    1.80
   9  -2   9    5.70    2.70
   9  -2   9    4.80    1.50
  -9   2   9    4.40    1.50
   9   2  -9    3.40    2.00
   9   2  -9    2.00    1.20
   9   2   9    6.00    1.70
  -9   2  -9    3.80    1.60
   9  -2  -9    3.70    1.30
   9  -3   9   11.40    3.00
   9  -3   9    9.40    1.70
   9   3  -9    8.10    2.10
  -9   3   9   11.70    2.00
   9   3  -9    9.50    1.80
  -9   3  -9   12.20    2.00
   9   3   9    8.90    2.00
   9   4  -9   11.90    2.00
   9  -4   9   12.60    3.20
  -9   4   9   14.70    2.30
   9   4  -9   12.50    2.60
  -9   4  -9   13.80    4.00
  -9  -4   9   12.00    2.50
  -9   4  -9   13.70    2.20
   9   4   9   15.20    2.40
   9   5  -9   17.00    2.40
   9   5  -9   20.30    3.30
   9  -5   9   18.70    3.50
   9   5   9   22.10    2.90
  -9  -5   9   17.00    2.80
  -9   5  -9   20.00    4.50
  -9   5  -9   22.80    2.60
   9  -6   9   22.80    3.90
   9   6  -9   24.70    2.90
   9   6  -9   25.50    3.80
  -9   6  -9   18.30    2.70
  -9   6  -9   29.30    5.40
   9   6   9   26.10    3.10
  -9  -6   9   33.20    3.50
   9   7  -9    5.70    1.70
   9   7  -9    8.90    2.70
   9  -7   9    9.90    2.80
  -9   7  -9    7.20    1.80
   9   7   9    8.50    2.00
  -9  -7   9    8.60    2.20
  -9   7  -9    7.00    4.30
   9   0  10   -0.90    1.30
   9   0 -10    0.40    1.10
  -9   0  10   -0.50    1.00
  -9   0 -10    0.70    1.30
   9   0 -10   -2.00    1.40
   9   1 -10    2.10    1.30
   9  -1  10    2.80    1.30
   9  -1  10    0.90    2.60
  -9   1  10    0.80    1.10
   9   1 -10    1.90    1.80
  -9  -1 -10    0.20    1.20
   9  -1 -10    0.70    1.20
   9   1  10    1.50    1.40
  -9   1 -10    2.00    1.40
   9   2 -10   58.69    4.70
  -9   2  10   63.09    4.70
   9   2 -10   65.29    5.40
   9  -2  10   74.39    6.60
   9  -2  10   64.09    4.70
  -9   2 -10   57.69    4.70
   9   2  10   63.89    5.00
   9   3 -10    1.90    1.90
  -9   3  10    1.30    1.30
   9   3 -10   -0.70    1.20
   9  -3  10   -0.40    2.30
   9  -3  10    0.80    1.20
   9   3  10   -0.50    1.40
  -9   3 -10   -1.30    1.20
   9  -4  10   11.00    3.10
   9   4 -10    6.50    1.70
   9   4 -10    6.70    2.20
  -9   4  10    7.20    1.80
  -9   4 -10    7.40    3.50
  -9   4 -10    5.00    1.70
   9   4  10    5.50    1.90
   9   5 -10   -1.90    1.20
   9   5 -10    1.70    2.10
   9  -5  10    0.10    2.20
   9   5  10    2.10    1.60
  -9   5 -10   -0.20    2.80
  -9   5 -10   -0.40    1.30
  -9  -5  10    2.30    1.80
  -9   0 -11    0.10    1.30
   9   0 -11   -1.40    1.10
   9   0  11   -0.20    1.20
   9   0 -11    2.10    1.70
   9   1 -11    4.90    2.00
   9  -1  11    4.50    1.50
   9   1 -11    4.10    1.30
  -9   1  11    4.60    1.40
   9   1  11    0.70    1.40
  -9   1 -11    4.50    1.60
   9   2 -11   95.99    7.20
   9  -2  11   97.59    6.60
   9   2 -11   91.29    6.50
  -9   2  11   91.09    6.50
   9  -2  11  106.49    8.10
   9   2  11   98.49    6.80
  -9   2 -11   98.09    6.70
   9  -3  11   16.60    3.50
   9   3 -11   12.70    2.70
   9   3 -11   17.80    2.30
  -9   3  11   14.10    2.20
  -9   3 -11   17.80    2.50
   9   3  11   13.60    2.40
  -9   3 -11   19.20    4.30
 -10   0   0   37.50    5.40
  10   0   0   52.59    3.70
  10   0   0   40.50    4.00
  10   1   0  149.39    9.80
 -10  -1   0  155.58   10.50
 -10   1   0  172.08    9.10
  10   1   0  151.78    9.80
  10  -1   0  135.09    9.80
 -10   1   0  145.99   10.90
  10  -2   0  375.46   22.50
 -10   2   0  371.36   21.40
  10  -2   0  347.97   22.10
  10   2   0  399.76   22.10
  10   2   0  387.76   21.70
  10   2   0  329.67   21.10
  10   2   0  390.76   22.20
 -10   2   0  380.06   22.50
 -10  -2   0  407.26   22.40
  10  -3   0  571.84   33.60
  10  -3   0  561.14   34.10
 -10   3   0  553.74   33.70
  10   3   0  566.04   33.90
  10   3   0  597.84   33.50
 -10  -3   0  614.74   33.80
  10   3   0  602.94   32.90
 -10   3   0  565.64   33.20
 -10  -3   0  589.14   32.70
  10   4   0  344.57   21.10
  10  -4   0  348.57   20.40
  10   4   0  356.86   19.80
 -10  -4   0  356.76   19.70
  10   4   0  365.46   19.80
  10  -4   0  297.37   21.10
  10   4   0  364.26   20.30
 -10  -4   0  359.56   20.80
 -10   4   0  312.17   20.40
  10   5   0  196.18   10.20
 -10   5   0  158.98   11.40
  10   5   0  177.08   12.00
 -10  -5   0  173.08   10.40
  10  -5   0  155.78   12.10
 -10   5   0  156.58   10.60
 -10   5   0  183.48   10.30
  10   5   0  183.88   10.50
  10   5   0  190.88   10.30
  10  -5   0  183.38   10.90
  10   6   0   38.20    4.90
 -10   6   0   37.80    2.30
  10  -6   0   38.50    4.80
  10   6   0   37.90    2.50
 -10  -6   0   38.80    2.90
 -10   6   0   42.90    4.60
  10  -6   0   31.20    3.00
  10  -7   0   11.60    1.60
  10  -7   0    5.90    3.10
  10   7   0    7.70    2.90
 -10   7   0    7.20    2.70
 -10  -7   0   11.30    1.50
 -10   8   0   50.39    5.80
  10  -8   0   64.99    6.40
  10   8   0   50.49    6.20
 -10   9   0   17.20    3.80
  10   9   0   11.70    3.80
  10  -9   0   16.40    3.60
 -10 -10   0  104.19    8.00
  10  10   0  102.59    9.30
  10 -10   0  106.69    8.80
  10  11   0    3.00    3.50
 -10 -11   0    2.30    2.10
  10 -11   0    1.10    2.90
 -10   0  -1  166.28   12.30
  10   0  -1  174.38   10.40
  10   0   1  172.28   10.50
  10   0   1  170.68   10.10
 -10   0   1  179.68   12.00
  10   0  -1  158.38    9.90
  10  -1   1   55.19    4.10
  10   1  -1   40.90    3.70
  10  -1   1   47.10    3.90
  10   1  -1   52.69    3.70
 -10  -1  -1   42.90    5.30
 -10   1   1   47.40    5.30
 -10  -1   1   53.69    4.90
  10   1   1   54.19    3.10
 -10   1  -1   43.80    5.50
  10   1   1   46.60    4.80
  10  -1  -1   56.29    4.20
  10   1   1   51.59    3.80
  10   1   1   43.30    4.00
 -10   2   1   77.69    5.90
  10   2  -1   71.89    5.50
  10  -2   1   74.49    6.30
 -10  -2  -1   86.49    6.70
  10   2  -1   83.59    5.70
  10  -2   1   84.49    5.70
  10   2   1   88.79    5.50
 -10  -2   1   87.79    5.10
  10  -2  -1   79.29    6.00
 -10  -2   1   95.89    6.20
  10   2   1   78.39    6.60
  10   2   1   82.19    5.50
  10   3  -1  660.33   37.20
 -10  -3  -1  668.93   36.40
 -10   3   1  638.84   37.40
 -10  -3  -1  687.33   37.80
  10   3  -1  630.24   36.60
  10  -3   1  627.04   37.80
  10  -3   1  668.83   37.20
 -10  -3  -1  636.84   36.40
  10   3  -1  633.84   37.50
 -10   3  -1  618.54   37.20
 -10  -3   1  640.74   36.70
  10   3   1  671.03   36.90
 -10   3  -1  641.64   37.70
  10   3   1  665.53   36.90
 -10  -3   1  686.23   37.60
  10  -3  -1  652.03   37.50
  10   3   1  617.34   38.30
 -10  -4  -1   66.99    4.30
 -10  -4  -1   76.39    5.70
  10  -4   1   73.09    5.00
  10  -4   1   66.49    6.00
 -10   4   1   93.19    5.60
  10   4  -1   70.19    5.70
  10   4  -1   77.69    4.20
 -10   4   1   71.19    4.50
  10   4  -1   77.59    5.10
  10   4   1   73.59    4.30
  10   4   1   64.29    6.30
  10   4   1   71.59    4.60
 -10   4  -1   73.19    4.60
  10   4   1   66.69    4.20
 -10   4  -1   74.79    5.40
  10  -4  -1   62.89    5.30
 -10  -4   1   68.89    4.50
  10   5  -1  104.19    7.30
  10  -5   1  108.49    7.10
 -10  -5  -1  107.39    7.90
 -10   5   1  136.59    8.20
 -10  -5  -1  110.39    6.70
  10   5  -1  109.09    6.40
  10   5  -1  105.39    8.00
  10  -5   1  108.39    8.40
  10   5   1  120.99    9.20
 -10   5  -1  105.89    7.80
  10   5   1  120.59    6.80
 -10  -5   1  111.49    6.80
 -10   5  -1  113.09    6.80
  10  -5  -1  101.49    8.60
  10  -5  -1  114.79    7.40
  10   6  -1  858.91   45.70
  10  -6   1  791.62   46.90
  10  -6   1  771.02   45.60
  10   6  -1  788.72   46.80
 -10  -6  -1  766.22   45.30
 -10  -6  -1  858.81   46.60
 -10   6  -1  772.52   46.70
  10   6   1  832.12   45.30
  10   6   1  798.32   47.50
  10  -6  -1  728.73   47.10
 -10   6  -1  813.32   45.30
 -10  -6   1  796.22   45.50
  10  -6  -1  838.52   45.70
  10  -7   1    0.80    2.30
 -10  -7  -1    1.20    0.90
 -10  -7  -1    2.10    1.80
  10   7  -1    1.20    2.20
 -10   7   1   -0.80    2.10
  10  -7   1   -0.10    0.90
  10   7   1    2.90    0.90
 -10  -7   1   -0.70    1.00
 -10   7  -1   -0.90    2.10
 -10   7  -1    0.80    0.50
  10  -7  -1    0.00    2.80
  10   7   1   -1.80    2.40
  10   8  -1    2.50    2.40
 -10   8   1    1.90    2.40
  10  -8   1   -2.70    2.50
 -10  -8  -1    0.20    1.80
  10  -8  -1    0.80    2.80
 -10   8  -1    0.20    2.30
  10   8   1   -1.20    2.80
 -10  -9  -1   30.50    3.90
  10   9  -1   31.00    5.00
 -10   9   1   38.10    5.00
  10  -9   1   35.20    4.70
  10   9   1   33.60    5.90
 -10   9  -1   45.00    5.50
  10  -9  -1   23.00    4.30
  10  10  -1   56.29    6.80
  10 -10   1   63.99    6.40
 -10 -10  -1   54.69    5.60
 -10  10  -1   71.59    7.00
  10 -10  -1   53.49    6.50
  10  10   1   54.59    7.70
  10  11  -1    4.90    3.50
 -10 -11  -1    7.70    2.50
  10 -11   1    8.30    3.20
 -10 -11   1    9.00    2.50
  10 -11  -1    5.10    3.30
  10  11   1   12.30    4.40
  10   0   2  691.43   38.00
  10   0   2  658.33   38.40
 -10   0   2  705.03   39.30
  10   0  -2  673.53   38.00
  10   0  -2  681.73   37.70
  10   0   2  669.03   38.00
 -10   0  -2  587.74   39.50
  10  -1   2   81.09    5.30
  10  -1   2   69.99    5.90
  10  -1   2   75.29    4.80
  10   1  -2   65.69    4.70
 -10  -1  -2   66.19    7.20
  10   1  -2   75.49    4.70
 -10   1   2   65.19    5.60
 -10  -1   2   80.49    5.70
  10  -1  -2   71.29    4.10
  10   1   2   67.09    4.60
  10  -1  -2   71.99    4.70
  10   1   2   66.69    4.60
  10   1   2   71.59    5.20
 -10   1  -2   69.99    6.90
 -10   2   2   24.30    2.40
  10   2  -2   21.20    2.30
 -10  -2  -2   23.80    3.70
  10  -2   2   23.70    2.80
  10   2  -2   27.00    2.60
  10  -2   2   19.00    2.20
 -10  -2  -2   21.90    1.60
  10   2   2   22.40    3.70
 -10  -2   2   23.20    2.10
  10  -2  -2   23.80    2.20
  10   2   2   23.30    1.90
  10   2   2   24.40    2.50
 -10   2  -2   23.90    3.40
 -10  -3  -2 1266.47   71.59
  10   3  -2 1227.88   70.09
  10  -3   2 1252.37   70.79
 -10  -3  -2 1259.77   70.19
  10   3  -2 1186.08   70.19
  10   3  -2 1304.17   70.69
 -10   3   2 1158.28   70.29
  10  -3   2 1260.27   71.29
  10   3  -2 1284.17   71.09
  10   3   2 1267.67   70.59
  10  -3  -2 1269.87   70.19
  10   3   2 1210.18   72.09
  10  -3  -2 1243.28   70.79
 -10  -3   2 1302.67   71.09
 -10   3  -2 1251.07   71.29
 -10  -3   2 1230.38   70.49
 -10   3  -2 1270.97   71.49
  10   3   2 1295.07   70.19
  10  -4   2  346.27   20.10
 -10   4   2  318.67   19.30
  10   4  -2  340.87   20.60
 -10   4   2  367.96   19.40
 -10  -4  -2  357.36   20.90
  10  -4   2  336.07   21.00
  10   4  -2  343.37   20.00
 -10   4   2  360.96   20.20
 -10  -4  -2  349.17   19.70
  10   4   2  352.96   19.90
 -10   4  -2  332.87   20.70
 -10   4  -2  332.37   19.90
  10   4   2  334.47   21.90
 -10  -4   2  340.17   19.80
  10  -4  -2  349.57   20.40
  10  -5   2  152.18    9.30
 -10  -5  -2  151.98   10.10
 -10  -5  -2  149.69    8.90
  10  -5   2  147.99   10.40
  10   5  -2  138.59   10.00
  10   5  -2  157.28    9.30
 -10   5   2  161.48   10.00
  10  -5  -2  142.19    9.60
 -10  -5   2  145.59    9.10
  10   5   2  144.19   11.40
 -10   5  -2  150.98   10.20
  10   5   2  150.68    9.10
 -10   5  -2  153.78    9.00
  10   6  -2  118.79    8.60
  10   6  -2  135.89    7.80
 -10  -6  -2  125.89    8.60
 -10  -6  -2  110.39    7.30
 -10   6   2  142.69    8.90
  10  -6   2  117.39    7.60
  10  -6   2  119.39    9.10
 -10   6  -2  115.59    7.30
  10  -6  -2  107.79    9.30
  10   6   2  113.89   10.00
 -10  -6   2  109.09    7.40
  10   6   2  127.79    7.50
 -10   6  -2  122.69    8.90
  10   7  -2   23.20    2.50
  10  -7   2   20.60    2.20
  10   7  -2   16.20    3.20
  10  -7   2   18.70    3.70
 -10  -7  -2   22.50    3.30
 -10   7   2   27.10    3.90
  10   7   2   23.30    2.10
 -10  -7   2   23.20    2.40
 -10   7  -2   20.50    1.90
  10  -7  -2   19.20    4.20
 -10   7  -2   19.90    3.80
  10   7   2   19.00    4.60
 -10   8   2  529.55   27.70
  10   8  -2  447.26   27.50
 -10  -8  -2  438.86   27.00
  10  -8   2  463.25   27.50
  10  -8   2  464.35   26.00
 -10   8  -2  403.66   27.60
  10  -8  -2  417.36   27.70
 -10  -8   2  449.46   26.00
  10   8   2  442.56   26.00
  10   8   2  444.66   28.70
  10  -9   2    2.70    2.60
  10   9  -2    9.30    3.10
 -10  -9  -2    5.60    2.20
  10  -9  -2    2.50    3.00
  10   9   2    7.20    3.90
 -10   9  -2    1.10    2.80
 -10 -10  -2   22.50    3.50
  10 -10   2   18.80    3.90
  10  10  -2   28.10    4.60
  10  10   2   20.20    4.90
 -10  10  -2   18.70    4.30
  10 -10  -2   15.50    3.80
  10  11  -2    9.60    3.50
 -10 -11  -2   11.50    3.00
  10 -11   2   11.20    3.40
  10  11   2   12.40    4.60
  10 -11  -2    5.30    3.40
  10   0   3  375.66   21.20
  10   0  -3  361.16   21.00
  10   0  -3  388.66   21.20
  10   0   3  372.56   21.60
 -10   0  -3  315.57   22.90
 -10   0   3  352.96   22.10
  10   0   3  403.46   21.50
  10   1  -3    4.00    1.10
  10  -1   3    2.20    1.50
  10  -1   3    2.80    1.00
 -10   1   3    4.60    1.20
  10  -1   3    7.90    2.00
  10   1  -3    1.20    0.80
 -10  -1  -3    3.80    3.20
  10  -1  -3    4.30    0.80
  10   1   3    6.60    1.50
 -10   1  -3    2.20    2.40
  10   1   3    4.90    1.40
 -10  -1   3    4.30    1.70
  10   1   3    3.70    0.90
  10  -2   3  139.69    9.10
  10   2  -3  129.09    8.60
  10   2  -3  128.19    8.40
  10  -2   3  139.79    8.60
 -10  -2  -3  128.49    9.90
  10  -2   3  141.99    9.10
  10  -2  -3  131.59    8.30
 -10  -2   3  153.18    8.80
  10   2   3  141.79    8.10
 -10   2  -3  143.99    9.60
 -10  -2   3  139.19    8.50
  10   2   3  146.19    8.70
 -10   3   3  507.55   30.10
  10  -3   3  515.45   31.30
  10   3  -3  537.45   30.10
  10  -3   3  537.95   30.80
 -10  -3  -3  568.54   31.90
  10   3  -3  527.45   31.00
  10   3  -3  535.15   30.70
  10  -3   3  539.05   31.30
 -10  -3   3  568.04   31.00
 -10   3  -3  532.65   31.50
  10   3   3  567.64   30.00
  10  -3  -3  511.45   30.50
  10   3   3  525.15   30.70
 -10  -3   3  535.65   30.60
  10   3   3  520.45   32.30
 -10  -4  -3    5.40    2.10
  10  -4   3    2.60    2.20
  10  -4   3    5.40    1.30
  10   4  -3    2.70    1.10
  10   4  -3    3.20    1.70
 -10   4  -3    4.00    1.20
  10  -4  -3    3.70    1.10
  10   4   3    4.60    1.20
  10   4   3    7.50    3.10
 -10  -4   3    4.40    1.30
 -10   4  -3    8.60    2.60
  10  -5   3   78.79    5.40
 -10   5   3   77.59    5.50
 -10  -5  -3   80.79    6.40
  10  -5   3   72.99    6.80
 -10  -5  -3   79.39    5.20
  10   5  -3   85.99    5.40
  10   5  -3   71.69    6.00
 -10   5  -3   81.79    6.70
 -10   5  -3   76.79    5.20
  10  -5  -3   73.39    5.50
  10   5   3   79.09    8.10
  10   5   3   82.49    5.30
 -10  -5   3   79.29    5.40
 -10  -6  -3  612.74   36.20
  10  -6   3  606.24   35.30
  10  -6   3  609.54   36.50
 -10   6   3  651.73   35.80
  10   6  -3  591.34   36.20
  10   6  -3  614.34   35.30
 -10  -6  -3  602.44   35.20
  10   6   3  642.14   38.00
 -10  -6   3  594.44   35.30
  10   6   3  642.14   35.30
 -10   6  -3  615.44   36.70
 -10   6  -3  629.84   35.20
  10   7  -3    8.30    1.60
  10  -7   3    9.20    1.60
 -10  -7  -3    7.00    2.30
 -10   7   3    7.10    2.20
  10  -7   3    7.10    3.00
  10   7  -3   10.50    2.80
 -10   7  -3   12.10    3.20
  10   7   3   14.30    4.30
 -10   7  -3    7.80    1.30
  10   7   3    8.80    1.60
  10  -7  -3    4.50    3.00
 -10  -7   3    6.10    1.60
  10  -8   3    6.80    2.80
  10   8  -3    2.00    2.10
  10   8  -3    3.00    1.40
 -10  -8  -3    3.60    2.00
  10  -8   3    3.40    1.30
 -10   8  -3    4.60    3.00
  10   8   3    4.00    1.20
 -10  -8   3    3.60    1.40
 -10   8  -3    4.80    1.00
  10   8   3    4.30    3.60
  10  -8  -3    3.90    3.00
  10  -9   3   17.20    3.60
  10   9  -3   20.40    3.70
 -10  -9  -3   20.20    3.40
 -10   9  -3   12.00    3.70
  10   9   3   20.50    5.10
  10  -9  -3   16.20    3.80
  10 -10   3   82.99    7.50
  10  10  -3   82.09    7.70
 -10 -10  -3   78.89    7.10
  10  10   3  103.19    9.10
  10 -10  -3   77.79    7.80
 -10  10  -3   78.29    8.10
  10   0  -4  345.17   19.70
  10   0   4  360.86   20.30
  10   0  -4  337.57   19.70
 -10   0  -4  339.77   21.40
 -10   0   4  308.97   19.90
  10   0   4  355.56   20.10
  10   0   4  347.27   19.70
 -10  -1  -4   26.30    4.60
  10   1  -4   40.20    2.80
  10  -1   4   30.40    2.70
  10  -1   4   28.60    3.10
  10   1  -4   32.60    2.80
  10  -1   4   39.70    3.70
  10  -1  -4   29.40    2.40
  10   1   4   33.50    3.30
  10   1   4   35.40    2.50
 -10  -1   4   32.10    3.30
  10   1   4   34.40    3.20
 -10   1  -4   25.50    3.70
  10  -1  -4   38.90    2.60
 -10  -2  -4  158.58   12.80
  10  -2   4  177.68   11.10
  10   2  -4  182.48   11.10
  10   2  -4  194.78   11.40
  10  -2   4  195.28   11.90
  10  -2   4  190.78   11.60
  10  -2  -4  186.08   11.00
 -10   2  -4  173.48   12.00
  10   2   4  182.38   11.40
 -10  -2   4  184.38   11.30
  10   2   4  198.68   10.80
 -10  -2   4  191.98   11.30
  10   3  -4  229.18   14.40
  10   3  -4  227.58   14.00
 -10   3   4  227.38   13.50
  10  -3   4  245.08   14.50
 -10  -3  -4  232.88   15.50
  10  -3   4  246.98   15.00
  10  -3   4  235.08   14.10
 -10  -3   4  232.58   14.10
 -10  -3   4  254.07   14.30
  10  -3  -4  239.28   13.90
 -10   3  -4  237.28   14.20
  10   3   4  243.58   14.30
 -10   3  -4  242.58   14.90
 -10  -4  -4  324.37   19.30
  10  -4   4  298.77   18.00
  10   4  -4  300.27   18.00
  10  -4   4  320.97   19.00
  10  -4   4  319.17   18.50
  10   4  -4  297.17   18.50
  10   4   4  294.87   20.00
 -10   4  -4  288.67   17.90
  10  -4  -4  316.77   17.80
  10   4   4  303.17   18.10
 -10  -4   4  308.87   18.00
 -10   4  -4  312.67   19.60
  10  -5   4   99.29    6.50
  10  -5   4  103.09    7.10
  10   5  -4   92.59    7.10
  10  -5   4  106.09    8.00
 -10  -5  -4  105.39    7.70
  10   5  -4   99.09    6.40
  10   5   4   93.49    8.80
 -10  -5   4   91.19    6.50
 -10   5  -4  104.69    8.30
  10   5   4  100.29    6.50
 -10   5  -4   91.49    6.30
  10   6  -4   32.10    4.00
  10  -6   4   27.80    4.10
 -10  -6  -4   31.70    4.00
 -10  -6  -4   24.50    3.70
  10  -6   4   34.40    3.70
  10   6  -4   32.50    2.90
  10  -6   4   32.40    2.90
 -10   6  -4   35.30    4.90
  10   6   4   36.50    3.00
 -10   6  -4   29.30    2.80
  10   6   4   34.00    5.90
 -10  -6   4   30.80    3.10
  10   7  -4    8.10    1.60
  10  -7   4    8.40    1.70
  10  -7   4   10.90    2.20
  10   7  -4    9.40    2.80
  10  -7   4   12.70    3.40
 -10  -7  -4    6.90    2.40
 -10   7  -4   10.70    3.40
  10   7   4    5.70    1.50
 -10  -7   4    8.10    1.80
 -10   7  -4    9.90    1.50
  10   7   4   10.90    4.10
  10   8  -4   20.90    3.50
  10  -8   4   18.10    2.20
 -10  -8  -4   16.10    3.10
  10  -8   4   16.60    3.50
  10   8  -4   19.40    2.30
 -10  -8   4   14.80    2.20
  10   8   4   18.00    4.90
 -10   8  -4   13.70    4.10
 -10   8  -4   17.70    2.00
  10  -8  -4   17.70    4.00
  10   8   4   20.10    2.40
 -10  -9  -4    7.90    2.50
  10  -9   4   11.90    1.90
  10  -9   4    7.80    3.00
  10   9  -4    5.50    2.70
 -10   9  -4   10.10    3.70
  10  -9  -4    8.00    3.40
  10   9   4    3.40    3.50
  10  10  -4  102.29    8.30
  10 -10   4   95.09    8.00
 -10 -10  -4   93.39    7.80
  10  10   4   85.99    9.00
  10 -10  -4   80.19    8.10
  10   0  -5    9.90    1.40
  10   0   5   16.50    2.70
 -10   0  -5   13.00    3.10
  10   0   5   12.00    2.00
  10   0   5   11.50    1.50
  10   0  -5    9.20    1.60
 -10   0   5    9.50    1.40
  10  -1   5   20.40    3.10
  10   1  -5   17.50    2.00
  10  -1   5   20.90    2.20
 -10  -1  -5   16.30    3.80
  10   1  -5   22.90    2.40
  10  -1   5   21.80    2.60
 -10   1   5   21.40    2.30
  10   1   5   26.40    2.00
  10  -1  -5   23.50    2.00
  10   1   5   18.30    2.80
 -10  -1   5   22.60    2.60
 -10   1  -5   18.20    3.00
  10   1   5   19.90    2.60
 -10   2   5   47.30    3.60
  10  -2   5   43.70    3.40
  10   2  -5   46.00    3.70
  10   2  -5   42.60    3.30
  10  -2   5   40.10    3.70
  10  -2   5   34.60    4.20
 -10  -2  -5   44.30    5.60
 -10  -2   5   44.40    3.50
 -10   2  -5   37.20    4.00
  10  -2  -5   43.20    3.10
 -10  -2   5   47.10    3.90
 -10   2  -5   40.10    3.40
  10   2   5   36.70    3.50
  10   3  -5  168.48   10.10
  10  -3   5  156.38   10.90
  10  -3   5  163.88   10.40
  10   3  -5  167.38   10.50
  10  -3   5  156.68   10.10
 -10  -3  -5  135.59   11.70
 -10  -3   5  174.78   10.20
 -10   3  -5  177.58   10.90
 -10   3  -5  158.98   10.20
  10  -3  -5  163.08    9.80
 -10  -3   5  172.88   10.40
  10   3   5  176.18   10.40
 -10  -4  -5   57.49    6.20
  10  -4   5   64.19    4.80
  10  -4   5   54.89    5.60
  10   4  -5   61.89    5.20
  10   4  -5   60.49    4.40
  10  -4   5   61.49    4.60
 -10   4  -5   61.09    4.50
  10  -4  -5   65.99    4.30
  10   4   5   67.59    4.70
 -10  -4   5   64.79    4.90
 -10   4  -5   65.09    6.60
  10  -5   5   39.00    3.70
 -10  -5  -5   50.19    5.30
  10   5  -5   44.40    4.40
  10  -5   5   50.89    5.10
  10   5  -5   36.20    3.40
  10  -5   5   46.50    3.70
 -10   5  -5   40.50    5.80
  10   5   5   42.90    3.60
 -10  -5   5   43.20    3.80
 -10   5  -5   39.30    3.40
  10  -6   5  437.96   24.90
  10  -6   5  438.06   26.00
  10  -6   5  455.05   25.00
  10   6  -5  418.96   24.80
 -10  -6  -5  437.06   26.00
  10   6  -5  413.06   25.60
 -10   6  -5  415.86   24.80
  10   6   5  399.46   24.80
 -10  -6   5  427.76   24.90
 -10   6  -5  433.46   26.80
  10   7  -5    4.70    2.50
  10   7  -5    2.60    1.30
 -10  -7  -5    6.00    2.50
  10  -7   5    2.70    1.40
  10  -7   5    6.90    2.70
 -10  -7   5    5.10    1.60
  10   7   5    4.80    3.70
 -10   7  -5    2.80    2.90
  10   7   5    2.30    1.30
 -10   7  -5    2.10    1.20
  10   8  -5    3.30    1.40
 -10  -8  -5    1.20    2.10
  10  -8   5    5.50    2.80
  10  -8   5    1.00    1.30
  10   8  -5    1.40    2.10
  10   8   5   -3.30    3.10
  10   8   5    2.40    1.30
 -10   8  -5    1.60    1.20
 -10   8  -5    5.40    3.30
 -10  -8   5    4.10    1.50
  10  -9   5   15.70    3.60
  10  -9   5   21.00    2.50
 -10  -9  -5   15.60    3.30
  10   9  -5   22.30    3.80
  10   9   5   16.10    2.40
  10   9   5   21.30    5.00
 -10   9  -5   14.90    2.70
  10  -9  -5   15.60    3.80
 -10   9  -5   18.40    4.60
 -10 -10  -5   26.30    4.20
  10  10  -5   16.60    3.80
  10 -10   5   23.90    4.30
 -10  10  -5   18.90    4.90
  10  10   5   22.50    5.10
  10 -10  -5   13.90    3.80
 -10   0  -6  139.99    9.80
  10   0   6  140.99    8.90
 -10   0   6  137.49    8.50
  10   0   6  139.69    8.50
  10   0  -6  137.59    8.60
  10   0   6  138.29    9.70
  10  -1   6    4.90    1.30
  10   1  -6    4.70    1.20
 -10   1   6    7.00    1.50
  10  -1   6    6.10    2.30
 -10  -1  -6    3.10    2.60
  10  -1   6    5.50    1.50
  10   1  -6    6.50    1.60
  10  -1  -6    4.70    1.10
 -10  -1   6    5.70    1.20
  10   1   6    5.60    2.30
 -10   1  -6    8.90    1.70
  10   1   6    6.90    1.70
 -10   1  -6    5.40    2.00
  10  -2   6    5.20    2.40
 -10   2   6    6.40    1.60
  10   2  -6    6.30    1.40
  10  -2   6    7.10    1.50
 -10  -2  -6    4.90    3.10
  10  -2   6    7.30    1.70
  10   2  -6    4.20    1.70
 -10   2  -6    6.00    1.90
 -10  -2   6    9.30    1.90
 -10  -2   6    8.20    1.60
  10  -2  -6    7.40    1.30
 -10   2  -6    5.20    1.50
  10   2   6    6.10    1.60
  10  -3   6  245.88   14.30
 -10  -3  -6  238.88   16.00
  10  -3   6  251.17   15.30
 -10   3   6  236.78   14.30
  10  -3   6  226.88   14.30
  10   3  -6  231.78   14.60
  10   3  -6  235.68   14.20
 -10   3  -6  242.08   14.30
  10   3   6  225.78   14.40
 -10  -3   6  249.08   14.20
  10  -3  -6  236.18   13.90
 -10  -3   6  232.38   14.50
  10  -4   6   80.49    6.30
  10   4  -6   72.19    5.70
 -10  -4  -6   52.09    6.70
  10  -4   6   71.89    5.20
  10   4  -6   73.09    5.10
  10  -4   6   67.69    5.10
 -10   4  -6   70.69    5.20
 -10  -4   6   79.09    5.20
  10   4   6   72.19    5.30
 -10  -4   6   71.59    5.40
 -10   4  -6   80.99    7.50
 -10  -5  -6   22.30    4.00
  10  -5   6   31.20    3.00
  10   5  -6   24.10    2.70
  10  -5   6   23.60    3.70
  10   5  -6   30.20    3.70
  10  -5   6   27.10    2.80
 -10   5  -6   30.10    5.30
  10   5   6   23.00    2.80
 -10  -5   6   24.10    2.90
 -10   5  -6   26.90    2.80
  10  -6   6   20.80    3.60
  10   6  -6   14.10    2.00
  10   6  -6   11.90    2.70
 -10  -6  -6   13.70    3.30
  10  -6   6    9.30    1.80
 -10   6  -6   13.90    2.00
 -10  -6   6   13.10    2.20
  10   6   6   10.40    2.00
 -10   6  -6   13.00    4.20
  10   7  -6   -0.90    2.00
  10   7  -6    1.20    1.20
  10  -7   6    0.90    1.30
  10  -7   6    0.50    2.30
 -10  -7  -6    1.50    2.60
 -10  -7   6    0.30    1.40
  10   7   6    0.90    1.30
 -10   7  -6   -0.60    1.10
 -10   7  -6    1.80    3.20
  10  -8   6  220.58   13.50
 -10  -8  -6  205.18   14.90
  10  -8   6  233.28   14.90
  10   8  -6  227.68   14.80
  10   8  -6  232.98   13.60
 -10   8  -6  223.48   13.40
 -10   8  -6  229.98   16.50
 -10  -8   6  213.38   13.60
  10   8   6  219.38   13.60
  10   9  -6    1.60    1.40
  10   9  -6    1.10    2.20
 -10  -9  -6   -0.60    2.40
  10  -9   6    3.20    2.90
  10  -9   6    1.80    1.50
 -10   9  -6    2.70    3.80
  10  -9  -6    4.50    2.80
  10   9   6    2.40    1.50
 -10   9  -6    0.80    1.30
 -10   0  -7  198.78   12.80
 -10   0   7  207.58   12.60
  10   0   7  205.48   13.00
  10   0  -7  217.88   12.70
  10   0   7  234.98   14.10
 -10   0  -7  216.78   13.50
  10  -1   7    5.50    1.40
 -10  -1  -7   10.20    2.40
  10  -1   7    2.20    2.20
  10  -1   7    4.60    1.50
  10   1  -7    2.40    1.10
  10   1  -7    3.60    1.50
 -10   1   7    4.50    1.40
 -10   1  -7    2.80    1.30
 -10  -1   7    3.50    1.10
  10  -1  -7    4.40    1.20
  10   1   7    5.40    1.50
 -10   1  -7    5.50    1.70
  10  -2   7   99.39    6.30
  10   2  -7   96.49    6.60
 -10   2   7   84.59    6.10
  10   2  -7   88.19    6.10
  10  -2   7   91.59    6.10
 -10  -2  -7   86.29    7.50
  10  -2   7   99.29    7.30
 -10   2  -7   97.99    6.70
 -10   2  -7   91.49    6.20
  10   2   7   89.79    6.50
  10  -2  -7   88.19    5.90
 -10   3   7  103.39    7.00
  10   3  -7  102.69    7.30
 -10  -3  -7   95.69    8.40
  10  -3   7  115.49    7.00
  10  -3   7   99.59    6.80
  10  -3   7  104.19    7.90
  10   3  -7  109.79    6.90
 -10  -3   7  109.99    7.40
  10  -3  -7  105.19    6.50
 -10   3  -7  102.19    6.90
  10   3   7   91.09    6.90
 -10   4   7   46.50    4.10
  10  -4   7   53.79    5.50
  10   4  -7   44.10    3.70
 -10  -4  -7   49.00    5.80
  10  -4   7   47.20    3.80
  10   4  -7   46.40    4.40
  10  -4   7   46.10    3.90
 -10  -4   7   52.99    4.30
 -10   4  -7   55.69    6.50
 -10   4  -7   49.90    4.00
  10   4   7   46.40    4.00
  10  -5   7   15.70    2.10
  10   5  -7   14.70    2.10
 -10  -5  -7   12.00    3.60
  10  -5   7   14.00    3.10
  10  -5   7   19.70    2.50
  10   5  -7   15.20    2.80
 -10   5  -7   20.10    4.70
 -10  -5   7   19.10    2.60
 -10  -5   7   15.20    2.10
 -10   5  -7   17.70    2.30
  10   5   7   15.60    2.40
  10   6  -7  340.47   21.30
  10  -6   7  342.87   20.50
  10  -6   7  384.26   21.80
  10   6  -7  338.87   20.50
  10   6   7  332.37   20.60
 -10   6  -7  343.97   20.50
 -10  -6   7  337.97   20.60
 -10   6  -7  379.26   23.30
  10   7  -7    5.90    1.60
  10  -7   7    6.80    1.70
  10  -7   7   10.30    3.10
  10   7  -7    9.20    2.90
  10   7   7    6.10    1.80
 -10   7  -7    2.00    1.40
 -10  -7   7    7.70    2.00
 -10   7  -7    6.60    4.20
  10  -8   7    9.10    3.10
  10  -8   7    9.40    1.90
  10   8  -7   10.20    1.90
  10   8  -7   13.70    3.10
  10   8   7    8.60    1.90
 -10   8  -7    9.30    4.10
 -10   8  -7   10.00    1.90
 -10  -8   7   13.20    2.10
  10   9  -7    4.40    2.50
  10   9  -7    3.30    1.70
  10  -9   7    3.00    2.80
 -10   9  -7    4.20    1.60
 -10   9  -7   12.00    4.50
  10   0  -8  417.36   24.70
 -10   0  -8  449.86   24.60
 -10   0   8  421.06   24.40
  10   0  -8  433.86   24.50
  10   0   8  473.75   25.90
  10   0   8  405.26   24.70
 -10   0  -8  357.06   26.20
  10  -1   8    4.50    1.50
  10   1  -8    2.40    1.60
 -10  -1  -8    4.00    1.40
  10  -1   8    2.10    2.40
  10   1  -8    3.60    1.30
 -10   1   8    4.70    1.30
 -10   1  -8    5.40    1.50
  10  -1  -8    3.30    1.20
 -10   1  -8    2.50    1.40
 -10  -1   8    3.20    1.10
  10   1   8    6.10    1.80
  10   2  -8   33.30    3.60
  10  -2   8   31.70    4.20
  10   2  -8   28.40    2.80
 -10   2   8   20.90    2.70
 -10  -2  -8   34.50    2.90
  10  -2   8   31.40    3.10
  10  -2  -8   29.50    2.60
  10   2   8   32.10    3.10
 -10   2  -8   27.30    3.00
  10  -3   8   10.10    1.80
  10  -3   8   10.60    3.00
  10   3  -8    6.80    1.60
 -10   3   8   11.00    2.00
  10   3  -8    8.80    2.30
  10   3   8    9.10    1.90
 -10   3  -8    8.90    1.70
 -10  -3   8   10.90    2.30
 -10   4   8  168.58   11.20
  10   4  -8  179.78   11.10
  10  -4   8  183.88   11.00
  10   4  -8  191.68   11.80
  10  -4   8  172.18   11.10
  10  -4   8  170.18   12.10
 -10   4  -8  183.18   11.20
  10   4   8  178.18   11.30
 -10  -4   8  171.48   11.50
 -10   4  -8  191.58   13.40
  10   5  -8   11.30    2.00
  10  -5   8   13.80    2.10
  10  -5   8   11.40    3.20
  10   5  -8   11.90    2.70
 -10   5  -8   15.50    4.20
 -10   5  -8   15.10    2.30
  10   5   8   14.00    2.30
 -10  -5   8   12.40    2.30
  10  -6   8   27.40    4.10
  10   6  -8   34.60    3.30
  10   6  -8   34.80    4.30
 -10   6  -8   26.60    3.10
 -10  -6   8   29.10    3.50
  10   6   8   31.80    3.40
 -10   6  -8   34.80    5.80
  10   7  -8    7.40    2.50
  10  -7   8    9.20    3.10
  10   7  -8    7.80    1.80
 -10   7  -8    6.90    1.80
  10   7   8    5.90    1.80
 -10   7  -8    6.50    3.90
 -10  -7   8   11.00    2.20
  10   8  -8   -0.80    1.20
  10   8  -8    1.00    2.20
  10  -8   8    0.20    2.50
  10   8   8    3.00    1.60
 -10   8  -8    5.00    4.10
 -10  -8   8    1.70    1.60
 -10   8  -8    1.20    1.40
  10   0  -9    1.40    1.20
 -10   0  -9    0.10    1.10
 -10   0   9    0.70    1.10
  10   0   9    1.10    1.30
  10   0   9    3.00    2.20
  10   0  -9    1.40    1.50
  10   1  -9    2.60    1.70
 -10  -1  -9    1.10    1.10
  10  -1   9    2.50    2.60
  10   1  -9    0.20    1.10
  10  -1   9    1.60    1.30
 -10   1   9    1.10    1.20
 -10  -1   9   -0.30    1.00
 -10   1  -9    2.70    1.40
  10  -1  -9    1.30    1.10
  10   1   9    2.90    1.50
  10   2  -9   20.10    2.50
  10   2  -9   29.70    3.40
  10  -2   9   21.10    2.60
  10  -2   9   28.20    4.20
 -10   2   9   25.50    2.70
  10  -2  -9   27.50    2.50
  10   2   9   21.50    2.80
 -10   2  -9   18.40    2.60
  10  -3   9   13.60    2.00
 -10   3   9    9.30    2.00
  10   3  -9   13.50    2.00
  10  -3   9   15.80    3.40
  10   3  -9   14.70    2.60
 -10   3  -9   13.50    2.10
  10   3   9   13.90    2.30
  10  -4   9   34.00    3.10
  10  -4   9   40.10    4.80
  10   4  -9   30.80    3.90
  10   4  -9   32.50    3.10
 -10   4  -9   26.90    3.30
 -10  -4   9   39.30    3.90
  10   4   9   38.00    3.50
 -10   4  -9   40.40    5.80
  10   5  -9    5.20    1.60
  10  -5   9    9.00    2.90
  10   5  -9    6.40    2.50
 -10  -5   9    5.40    2.00
  10   5   9    4.30    1.80
 -10   5  -9    8.00    1.80
 -10   5  -9    5.40    3.40
  10   6  -9  101.89    6.90
  10   6  -9  105.59    7.90
  10  -6   9  106.59    8.30
 -10  -6   9   95.79    7.20
 -10   6  -9  101.39    6.90
  10   6   9   82.79    6.90
 -10   6  -9  128.49   10.40
  10   7  -9    0.60    1.40
  10   7  -9    5.00    2.40
  10  -7   9    2.60    2.40
  10   7   9    2.60    1.60
 -10   7  -9    0.10    1.40
 -10   7  -9    1.70    3.90
 -10  -7   9    1.30    1.60
 -10   0 -10    2.90    1.50
 -10   0  10    1.30    1.10
  10   0  10    1.80    1.30
  10   0 -10   -0.10    1.60
  10   0 -10    1.40    1.20
  10   1 -10    0.30    1.60
 -10   1  10    1.10    1.20
 -10  -1 -10    2.30    1.30
  10  -1  10    5.80    2.80
  10  -1  10    1.30    1.30
  10   1 -10   -0.20    1.20
  10   1  10    1.50    1.50
 -10   1 -10    1.50    1.40
  10  -1 -10    1.30    1.20
  10   2 -10    0.20    1.20
 -10   2  10    2.60    1.30
  10  -2  10    2.00    1.40
  10   2 -10    2.20    1.90
  10  -2  10    5.30    2.90
  10   2  10    2.50    1.50
 -10   2 -10    1.90    1.50
  10   3 -10   14.50    2.80
  10   3 -10   14.60    2.20
 -10   3  10   13.10    2.20
  10  -3  10   18.60    2.30
  10  -3  10   12.70    3.40
 -10   3 -10   11.80    2.10
  10   3  10   15.20    2.50
  10   4 -10    4.20    1.50
  10  -4  10    5.20    2.90
  10   4 -10    3.80    1.90
 -10   4 -10    5.70    3.50
 -10   4 -10    2.60    1.60
  10   4  10    1.60    1.70
  10   5 -10    1.40    1.40
  10   5 -10    1.50    2.00
  10  -5  10   -0.50    2.30
 -10   5 -10    2.10    1.40
 -10   5 -10    2.80    3.00
  10   5  10    4.30    1.70
  10   0 -11   80.99    5.90
 -10   0 -11   88.49    6.10
  10   0  11   87.69    6.10
  10  -1  11    8.20    1.80
  10   1 -11    7.80    2.20
  10   1 -11    8.30    1.70
  10   1  11    4.70    1.70
 -10   1 -11    6.10    1.70
  10  -2  11   47.00    4.00
  10  -2  11   51.99    5.80
  10   2 -11   52.69    4.70
  10   2 -11   40.70    3.70
  10   2  11   47.80    4.20
  10   3 -11   14.30    2.70
  10  -3  11   20.60    3.80
  10   3 -11   12.60    2.20
 -10   3 -11    9.90    3.80
 -10   3 -11   15.10    2.30
  10   3  11   12.90    2.40
 -11   0   0    1.50    3.20
  11   0   0    5.50    1.60
  11   0   0    2.70    1.80
  11   1   0   82.19    6.00
 -11   1   0   86.39    5.30
 -11  -1   0   79.99    7.20
  11   1   0   83.89    6.10
 -11   1   0   73.99    7.70
  11  -1   0   76.79    6.00
  11   2   0 2902.81  162.88
 -11  -2   0 2950.70  163.08
  11   2   0 3028.80  162.78
 -11   2   0 2926.31  163.28
  11  -2   0 2995.10  163.08
  11   2   0 2847.71  162.28
  11  -2   0 2792.92  162.78
 -11   2   0 2699.63  161.98
 -11  -3   0   82.09    5.80
 -11   3   0   74.29    5.00
 -11   3   0   68.39    5.80
  11   3   0   77.89    4.90
  11  -3   0   73.39    6.20
  11  -3   0   72.19    5.60
  11   3   0   75.19    5.50
 -11  -3   0   79.69    4.40
  11   3   0   74.49    5.90
  11  -4   0   28.00    4.10
  11   4   0   36.50    3.30
  11  -4   0   38.60    3.40
 -11   4   0   38.10    3.40
 -11  -4   0   36.20    2.40
  11   4   0   26.50    3.80
  11   4   0   37.90    2.60
 -11  -4   0   40.60    3.80
 -11  -5   0   37.40    4.20
  11  -5   0   41.30    3.60
  11  -5   0   41.90    5.00
  11   5   0   46.60    2.80
  11   5   0   38.10    3.20
 -11  -5   0   42.50    3.00
 -11   5   0   44.50    4.20
  11   5   0   46.40    2.90
 -11   5   0   46.40    2.90
  11   5   0   41.50    4.80
  11  -6   0   34.40    4.70
 -11   6   0   35.40    2.20
 -11   6   0   34.90    4.00
 -11  -6   0   35.10    2.60
  11  -6   0   32.90    2.90
  11   6   0   34.10    2.30
 -11  -6   0   34.20    4.00
  11   6   0   28.20    4.30
  11  -7   0   74.29    7.00
 -11  -7   0   66.39    5.50
  11  -7   0   76.29    5.10
 -11  -7   0   75.29    6.10
  11   7   0   73.19    6.80
 -11   7   0   95.19    6.80
 -11   8   0  104.39    7.80
  11  -8   0   70.09    7.60
 -11  -8   0   95.29    7.10
  11   8   0   80.89    8.00
  11   9   0   16.60    3.90
 -11  -9   0   19.10    3.10
 -11   9   0   23.10    4.00
  11  -9   0   18.10    4.10
  11  10   0   61.79    7.40
 -11 -10   0   51.29    5.40
  11 -10   0   59.59    6.40
  11 -11   0    8.90    3.30
 -11 -11   0    9.40    2.70
  11  11   0   16.40    4.30
  11   0  -1    4.70    1.10
  11   0  -1    4.70    1.40
  11   0   1    5.40    1.70
 -11   0  -1   -0.30    3.10
 -11   0   1    3.50    3.20
 -11   0   1    2.10    1.00
  11   0   1    3.10    1.20
 -11   1   1   -4.90    2.80
  11  -1   1    2.90    1.60
  11   1  -1    2.60    1.40
 -11  -1  -1    5.60    3.20
  11  -1   1    1.60    1.30
  11   1  -1    3.40    1.30
 -11  -1   1    1.20    2.50
  11  -1  -1    1.10    1.50
 -11   1  -1    1.00    3.10
  11   1   1    3.50    1.90
  11   1   1    2.70    0.70
  11   1   1    2.20    1.40
  11   1   1    2.10    1.80
  11  -2   1   30.70    3.10
  11   2  -1   32.70    3.10
  11  -2   1   21.50    3.20
 -11   2   1   21.30    3.00
  11   2  -1   36.00    3.10
 -11  -2  -1   29.20    4.10
 -11  -2   1   35.50    3.70
  11   2   1   32.70    2.90
  11   2   1   32.60    2.90
  11  -2  -1   25.80    3.10
  11   2   1   36.00    4.30
 -11   2  -1   34.30    4.30
 -11  -3  -1    7.20    2.00
  11   3  -1    8.00    1.90
  11   3  -1    4.60    1.50
  11  -3   1    4.90    2.30
  11   3  -1    9.20    1.10
  11  -3   1    4.00    1.30
 -11   3   1    5.00    1.60
  11   3   1    2.50    2.60
  11   3   1    7.60    1.30
  11   3   1    5.00    1.20
 -11  -3   1    6.70    0.90
 -11   3  -1    3.00    1.70
 -11  -3   1    6.80    1.80
  11  -3  -1   10.00    1.90
  11   4  -1  422.26   24.20
  11   4  -1  432.86   23.40
  11  -4   1  401.16   24.10
 -11  -4  -1  408.16   23.40
 -11  -4  -1  417.06   24.70
  11   4  -1  404.26   24.60
  11  -4   1  381.36   24.90
 -11  -4   1  427.56   23.60
 -11   4  -1  406.66   24.40
  11   4   1  419.76   23.40
  11   4   1  435.46   23.80
  11   4   1  403.26   25.40
 -11  -4   1  436.96   24.60
  11   4   1  434.06   23.50
  11  -4  -1  365.86   24.30
  11   5  -1    8.70    2.50
  11   5  -1    8.40    1.90
  11  -5   1   15.00    3.40
 -11  -5  -1   12.80    1.30
 -11   5   1   12.50    1.00
  11  -5   1   12.10    1.80
 -11   5   1   16.10    2.60
  11   5  -1   13.70    1.00
 -11  -5  -1   16.30    2.80
 -11   5  -1   13.50    2.50
 -11   5  -1   14.30    1.50
  11   5   1   12.40    3.30
 -11  -5   1   13.00    1.50
  11   5   1   13.30    1.50
  11  -5  -1    9.80    2.00
  11  -5  -1   22.80    3.80
  11  -6   1  111.89    7.10
 -11   6   1  132.89    8.20
 -11  -6  -1  114.29    8.00
  11   6  -1  112.29    7.10
  11   6  -1  109.49    8.20
 -11  -6  -1  101.79    6.60
  11  -6   1   93.39    8.40
  11   6   1  111.59    9.20
  11  -6  -1  116.59    7.20
  11   6   1  110.59    6.70
  11  -6  -1   99.19    8.80
 -11   6  -1  101.79    8.00
 -11  -6   1  103.89    6.70
 -11   6  -1  114.19    6.60
  11  -7   1    2.10    1.10
 -11  -7  -1    2.40    1.90
  11  -7   1   -1.00    2.60
 -11   7   1    6.40    2.50
  11   7  -1    2.90    2.30
  11  -7  -1   -1.70    2.70
  11   7   1    3.00    0.90
 -11  -7   1    3.20    1.10
 -11   7  -1    1.50    0.60
 -11   7  -1    2.40    2.30
  11   7   1    6.50    3.10
  11  -8   1   46.70    5.40
  11   8  -1   41.10    5.20
 -11  -8  -1   40.70    4.50
 -11   8   1   46.30    5.10
 -11   8  -1   39.10    5.10
  11  -8  -1   38.00    5.20
  11   8   1   39.30    5.90
 -11  -9  -1   25.30    3.70
  11  -9   1   22.00    4.10
  11   9  -1   22.00    4.40
  11   9   1   22.30    5.10
 -11   9  -1   25.60    4.40
  11  -9  -1   26.50    4.50
 -11 -10  -1   -0.20    1.80
  11 -10   1    6.60    3.10
  11  10  -1    1.50    3.10
 -11 -10   1   -1.60    1.80
  11 -10  -1    2.40    2.90
  11  10   1    1.30    3.40
  11 -11   1    6.90    3.30
  11  11  -1    8.70    3.50
 -11 -11  -1    5.70    2.50
 -11 -11   1    9.50    2.70
  11 -11  -1    6.90    3.40
  11  11   1    9.40    3.80
 -11   0  -2   -0.40    3.30
 -11   0   2    0.80    2.80
  11   0   2    4.20    1.40
  11   0   2    2.00    1.80
  11   0   2    1.00    1.00
  11   0  -2    0.70    0.90
  11  -1   2  406.86   23.90
 -11   1   2  392.16   24.60
 -11  -1  -2  349.37   25.30
  11  -1   2  440.76   24.10
  11   1  -2  437.96   23.80
  11   1  -2  433.96   23.90
  11  -1   2  395.76   24.50
  11   1   2  431.86   24.20
  11  -1  -2  425.86   23.20
 -11   1  -2  399.96   25.50
  11   1   2  405.66   23.50
 -11  -1   2  407.56   24.60
  11  -1  -2  407.16   23.80
  11   1   2  431.46   23.80
 -11  -2  -2 4927.81  301.67
  11   2  -2 5776.22  302.47
 -11  -2  -2 4950.80  303.37
  11  -2   2 5436.76  302.77
  11  -2   2 5625.94  302.47
 -11   2   2 4801.82  302.47
  11   2  -2 5883.81  302.37
 -11  -2   2 5572.44  302.77
 -11   2  -2 5388.86  303.47
  11   2   2 5691.73  303.47
 -11  -2   2 5670.93  301.97
  11   2   2 5680.93  302.07
  11  -2  -2 5409.56  302.27
  11   2   2 4741.23  302.07
  11   3  -2   77.59    5.20
 -11  -3  -2   76.59    4.40
  11  -3   2   73.89    6.00
  11   3  -2   77.69    4.60
  11  -3   2   76.49    5.30
  11   3  -2   75.29    4.80
 -11  -3  -2   79.09    6.40
 -11  -3  -2   77.29    4.50
  11   3  -2   74.69    5.50
 -11  -3   2   81.39    5.70
 -11  -3   2   77.99    4.90
  11   3   2   75.09    5.10
  11   3   2   80.49    4.70
 -11   3  -2   81.49    6.20
  11   3   2   75.19    6.80
 -11   3  -2   75.69    5.80
  11  -3  -2   66.89    5.30
 -11  -4  -2   51.89    3.30
 -11  -4  -2   53.69    5.00
 -11   4   2   53.49    3.80
  11   4  -2   53.29    4.50
 -11   4   2   50.19    3.10
  11  -4   2   51.39    5.40
  11   4  -2   57.99    3.90
  11  -4   2   48.60    3.90
 -11   4  -2   56.19    3.70
  11  -4  -2   49.70    4.30
 -11  -4   2   47.20    4.30
 -11  -4   2   50.99    3.60
 -11   4  -2   55.69    4.70
  11   4   2   53.79    3.80
  11   4   2   44.50    5.80
  11   5  -2  287.37   17.70
 -11  -5  -2  309.17   18.60
 -11  -5  -2  283.67   17.20
  11  -5   2  304.47   19.00
  11   5  -2  296.27   18.40
 -11   5   2  327.07   18.10
  11  -5   2  289.07   17.70
 -11   5  -2  306.47   18.60
  11   5   2  310.87   20.00
  11  -5  -2  309.67   18.10
 -11  -5   2  296.77   17.40
 -11   5  -2  302.37   17.50
  11   5   2  304.07   17.50
  11  -6   2  493.25   28.50
  11   6  -2  508.25   27.30
  11   6  -2  462.35   28.10
  11  -6   2  460.75   27.10
 -11  -6  -2  468.45   28.00
 -11   6   2  520.25   28.00
 -11  -6  -2  408.76   26.80
 -11   6  -2  469.85   26.90
  11   6   2  489.45   29.50
  11  -6  -2  471.55   28.80
 -11  -6   2  456.75   26.90
 -11   6  -2  447.56   28.10
  11   6   2  473.35   26.90
  11   7  -2   12.30    2.90
  11  -7   2   14.60    2.00
 -11   7   2   23.00    3.30
 -11  -7  -2   16.60    3.00
  11   7  -2   17.20    2.30
  11  -7   2   19.30    3.60
 -11  -7   2   14.00    1.90
  11   7   2   15.00    1.80
 -11   7  -2   15.90    1.60
  11  -7  -2   15.00    3.60
 -11   7  -2   13.20    3.30
  11   7   2   16.80    4.30
  11  -8   2  353.46   21.90
 -11  -8  -2  349.07   21.50
  11   8  -2  367.86   22.00
 -11   8   2  380.16   21.90
  11  -8   2  341.87   20.50
  11   8   2  359.86   23.40
 -11   8  -2  331.27   22.10
  11  -8  -2  322.07   22.10
 -11  -9  -2  127.69    9.30
  11   9  -2  110.29    9.70
  11  -9   2  133.59    9.80
  11  -9  -2  122.39   10.10
  11   9   2  129.79   10.90
 -11   9  -2  138.79   10.30
  11  10  -2    1.30    2.70
  11 -10   2    0.60    2.80
 -11 -10  -2    3.00    2.30
  11  10   2    2.10    3.30
 -11  10  -2    4.00    3.10
  11 -10  -2    2.50    2.90
  11 -11   2   -0.30    2.90
  11  11  -2    2.10    3.10
 -11 -11  -2    2.80    2.30
  11 -11  -2    4.10    3.30
  11  11   2   -1.70    3.50
 -11 -11   2    0.80    2.00
  11   0   3    0.40    1.50
  11   0   3    3.10    1.00
 -11   0   3    1.80    2.10
  11   0  -3    0.70    0.80
  11   0   3    0.50    1.40
 -11   0  -3   -0.60    2.60
  11  -1   3   16.50    2.50
  11   1  -3    7.60    1.30
 -11   1   3    9.20    1.60
  11   1  -3    7.30    1.30
 -11  -1  -3    8.00    3.40
  11  -1   3    8.80    1.40
  11  -1   3    9.00    2.00
  11   1   3    7.00    1.10
  11  -1  -3    6.30    1.20
  11   1   3    6.40    1.60
 -11  -1   3    7.00    2.00
  11   1   3   10.30    1.80
  11  -1  -3    8.40    1.00
 -11   1  -3   10.80    3.10
  11  -2   3    3.00    1.90
  11   2  -3    3.10    1.20
 -11  -2  -3    5.00    2.90
  11  -2   3    3.40    1.20
  11  -2   3    2.90    2.00
 -11   2   3    3.30    1.00
  11   2  -3    3.30    1.00
 -11  -2   3    1.30    1.30
  11  -2  -3    2.60    1.00
  11   2   3    2.00    1.20
  11  -2  -3    4.80    0.90
 -11   2  -3    2.30    1.90
 -11  -2   3    2.90    1.10
  11   2   3    3.90    0.80
  11   3  -3    2.90    0.50
 -11  -3  -3    5.10    2.50
  11   3  -3    2.70    1.50
 -11   3   3    2.90    0.60
  11  -3   3    8.00    2.30
  11  -3   3    2.10    2.20
  11   3  -3    3.10    1.00
  11  -3   3    2.30    1.10
  11   3   3    4.50    0.50
  11   3   3    4.00    2.80
 -11  -3   3    2.40    1.30
 -11   3  -3    2.70    1.80
 -11  -3   3    2.00    1.10
  11  -3  -3    2.50    1.00
  11   3   3    0.70    1.10
  11   4  -3  248.58   15.70
  11   4  -3  248.08   15.20
  11  -4   3  260.97   15.30
  11  -4   3  250.57   16.20
 -11  -4  -3  261.47   16.40
  11   4   3  249.88   15.20
 -11   4  -3  257.97   16.40
 -11  -4   3  246.98   15.10
  11  -4  -3  253.87   15.30
 -11   4  -3  259.17   15.20
 -11  -4   3  270.97   15.70
  11   4   3  310.47   17.60
  11   5  -3    1.80    1.10
 -11  -5  -3    5.10    1.10
  11  -5   3    5.30    2.80
 -11  -5  -3    1.60    1.90
  11  -5   3    2.10    1.20
  11   5  -3    0.30    1.80
 -11   5  -3    0.50    1.00
 -11   5  -3    1.30    2.10
  11  -5  -3    1.50    1.30
 -11  -5   3    2.30    1.20
  11   5   3    1.90    1.10
  11   5   3    3.50    3.30
  11   6  -3   49.80    3.90
  11  -6   3   49.90    3.90
 -11   6   3   54.79    4.20
  11  -6   3   50.49    5.50
  11   6  -3   47.60    4.80
 -11  -6  -3   51.99    5.00
  11   6   3   55.79    3.80
 -11   6  -3   49.70    3.70
  11   6   3   56.69    6.90
 -11   6  -3   39.30    5.10
 -11  -6   3   48.90    3.90
  11  -7   3    3.00    2.80
  11   7  -3    3.20    2.10
 -11   7   3    7.40    1.90
 -11  -7  -3    3.40    2.10
  11  -7   3    5.90    1.40
  11   7  -3    5.60    1.50
  11   7   3    2.60    3.70
 -11   7  -3    5.90    1.20
 -11   7  -3    8.30    3.00
  11  -7  -3    0.20    2.30
 -11  -7   3    3.50    1.40
  11   7   3    4.90    1.30
  11   8  -3   14.90    2.10
  11  -8   3    8.90    3.30
  11   8  -3   16.10    3.40
 -11  -8  -3   18.10    3.20
  11  -8   3   14.80    2.00
 -11   8  -3   10.30    3.40
 -11   8  -3   16.30    1.70
 -11  -8   3   15.30    2.00
  11   8   3   15.00    1.90
  11  -8  -3   17.70    3.90
  11   8   3   15.00    4.40
  11   9  -3   34.20    4.70
 -11  -9  -3   33.30    4.30
  11  -9   3   30.00    4.60
  11   9   3   36.60    6.00
 -11   9  -3   36.70    5.30
  11  -9  -3   28.10    4.70
  11  10  -3    3.50    2.90
  11 -10   3   11.10    3.30
 -11 -10  -3    5.60    2.40
  11  10   3    1.10    3.60
 -11  10  -3    2.90    3.20
  11 -10  -3    8.00    3.40
  11   0  -4    1.40    0.80
  11   0   4    0.60    1.30
  11   0   4    0.40    0.80
  11   0   4    0.10    1.60
 -11   0   4    0.60    1.60
  11   0  -4    1.00    0.90
 -11   0  -4    0.10    2.50
  11   1  -4   48.20    3.70
  11  -1   4   51.39    4.20
  11   1  -4   48.80    3.70
 -11   1   4   54.99    3.40
  11  -1   4   52.29    3.80
 -11  -1  -4   46.70    5.90
  11  -1   4   50.49    4.40
  11   1   4   54.59    3.50
  11  -1  -4   49.60    3.60
  11   1   4   60.59    4.20
  11   1   4   52.69    4.40
 -11  -1   4   47.60    4.40
 -11   1  -4   46.30    5.30
  11   2  -4 1596.44   88.59
  11  -2   4 1590.74   88.79
 -11  -2  -4 1314.17   89.79
  11   2  -4 1569.44   88.49
  11  -2   4 1646.94   89.09
  11  -2   4 1575.84   88.49
 -11  -2   4 1667.63   88.69
 -11   2  -4 1535.05   89.49
  11  -2  -4 1589.44   88.29
  11   2   4 1612.24   88.09
  11   2   4 1562.74   88.59
 -11  -2   4 1554.04   88.49
  11  -3   4   72.79    6.10
  11  -3   4   81.99    6.00
 -11  -3  -4   78.69    7.20
 -11   3   4   75.09    4.50
  11  -3   4   75.19    5.30
  11   3  -4   81.09    5.60
  11   3  -4   71.69    5.10
 -11   3  -4   78.49    5.30
  11   3   4   76.29    5.50
 -11  -3   4   77.79    5.40
  11  -3  -4   70.89    5.00
 -11  -3   4   77.89    5.30
 -11   3  -4   82.09    6.10
  11  -4   4    8.10    2.30
  11   4  -4    6.80    1.40
  11  -4   4    7.60    1.60
  11   4  -4    5.90    2.00
  11  -4   4    5.40    2.40
 -11  -4  -4    5.50    2.70
 -11  -4   4    8.20    1.60
 -11   4  -4    4.20    2.90
  11  -4  -4   10.20    1.40
 -11  -4   4   10.30    1.90
 -11   4  -4    5.70    1.40
  11   4   4    7.10    3.50
  11   4   4    4.30    1.50
  11   5  -4   57.09    4.20
 -11  -5  -4   60.89    5.60
  11  -5   4   55.99    4.20
  11   5  -4   42.70    4.80
  11  -5   4   62.29    6.00
  11  -5   4   61.39    5.10
  11   5   4   56.69    6.90
 -11   5  -4   59.29    6.40
 -11   5  -4   54.09    4.10
  11   5   4   55.59    4.20
 -11  -5   4   60.19    4.30
  11  -6   4    8.10    1.70
 -11  -6  -4    9.10    2.70
  11  -6   4   11.50    2.60
  11   6  -4    7.10    1.60
  11   6  -4   19.30    3.00
  11  -6   4   14.60    3.30
 -11   6  -4    5.70    2.80
 -11   6  -4   19.90    2.00
 -11  -6   4   11.10    1.80
  11   6   4   10.30    1.70
  11   6   4   10.90    3.90
  11  -7   4   37.90    5.20
  11   7  -4   47.10    3.70
  11   7  -4   44.20    4.90
  11  -7   4   48.60    4.40
  11  -7   4   41.90    3.60
 -11  -7  -4   40.70    4.80
 -11   7  -4   40.50    3.40
  11   7   4   41.20    6.30
 -11  -7   4   39.90    3.60
  11   7   4   45.10    3.60
 -11   7  -4   41.00    5.60
 -11  -8  -4   41.00    4.80
  11   8  -4   34.30    3.30
  11   8  -4   33.00    4.60
  11  -8   4   37.50    3.20
  11  -8   4   43.30    5.20
 -11   8  -4   30.40    2.90
 -11  -8   4   34.50    3.30
  11   8   4   37.30    3.30
  11   8   4   47.10    6.50
 -11   8  -4   28.30    4.90
  11  -8  -4   36.40    5.10
  11  -9   4   28.50    2.80
 -11  -9  -4   17.50    3.50
  11   9  -4   26.30    4.20
  11  -9   4   22.80    4.00
  11  -9  -4   25.00    4.40
 -11   9  -4   26.40    5.10
  11   9   4   25.50    5.40
 -11 -10  -4   68.89    6.40
  11  10  -4   62.69    6.50
  11 -10   4   61.09    6.50
 -11  10  -4   61.69    7.40
  11 -10  -4   50.89    6.40
  11  10   4   62.89    7.90
  11   0   5    1.00    0.80
 -11   0  -5    3.40    2.50
  11   0   5    2.10    1.40
  11   0  -5    0.40    0.80
  11   0   5    0.50    1.80
  11   0  -5    0.60    1.00
  11   1  -5   19.70    2.30
  11  -1   5   25.80    3.40
  11  -1   5   17.50    2.00
  11   1  -5   17.00    2.00
  11  -1   5   17.70    2.50
 -11  -1  -5   20.10    4.10
  11  -1  -5   18.90    2.00
  11   1   5   20.70    3.00
 -11   1  -5   21.40    3.40
 -11  -1   5   19.10    2.60
  11   1   5   20.60    2.60
  11   1   5   21.60    1.90
  11  -2   5   46.70    4.10
  11  -2   5   47.70    3.70
  11   2  -5   46.40    3.60
  11  -2   5   53.89    5.00
 -11  -2  -5   47.90    5.90
  11   2  -5   43.50    3.80
 -11  -2   5   46.40    4.00
  11  -2  -5   47.50    3.40
 -11  -2   5   51.09    3.90
 -11   2  -5   48.30    4.60
  11   2   5   45.10    3.10
  11   2   5   49.50    4.00
  11  -3   5   10.10    1.80
 -11  -3  -5   11.50    3.50
  11  -3   5    9.80    2.00
  11  -3   5   12.20    2.90
  11   3  -5    9.30    1.90
  11   3  -5   10.10    1.60
 -11  -3   5   10.70    1.80
 -11   3  -5   12.60    1.90
 -11  -3   5   10.50    1.90
 -11   3  -5   11.90    2.30
  11   3   5   11.70    2.10
  11  -3  -5   11.40    1.50
 -11  -4  -5  243.18   17.00
  11  -4   5  264.07   16.70
  11  -4   5  255.87   15.90
  11  -4   5  254.37   15.60
  11   4  -5  264.47   16.10
  11   4  -5  261.67   15.60
 -11  -4   5  257.27   15.70
  11   4   5  255.07   15.70
 -11   4  -5  273.77   17.60
 -11  -4   5  277.57   15.80
  11  -4  -5  274.97   15.40
 -11   4  -5  260.37   15.60
  11  -5   5   30.90    4.10
  11   5  -5   30.10    3.60
 -11  -5  -5   25.10    4.00
  11  -5   5   25.90    3.10
  11  -5   5   26.10    2.90
  11   5  -5   31.50    2.80
 -11   5  -5   22.40    2.60
 -11   5  -5   35.10    5.30
 -11  -5   5   29.10    2.90
  11   5   5   28.30    3.00
 -11  -6  -5   83.19    6.90
  11   6  -5   71.49    5.40
  11   6  -5   75.59    6.40
  11  -6   5   75.09    5.60
  11  -6   5   82.19    5.40
  11  -6   5   80.29    6.80
 -11   6  -5   93.99    7.80
 -11   6  -5   70.29    5.30
 -11  -6   5   76.39    5.50
  11   6   5   75.69    5.50
 -11  -7  -5    1.60    2.20
  11   7  -5    2.50    1.30
  11  -7   5   -0.50    2.30
  11  -7   5   -0.10    1.20
  11   7  -5    4.20    2.20
 -11   7  -5   -0.10    1.00
  11   7   5    0.50    1.20
 -11  -7   5    2.70    1.40
  11   7   5   -0.70    3.20
 -11   7  -5   -0.50    3.00
 -11  -8  -5   78.39    7.00
  11   8  -5   73.69    6.70
  11   8  -5   75.19    5.30
  11  -8   5   73.49    5.30
  11  -8   5   80.09    6.90
 -11  -8   5   65.59    5.30
  11   8   5   78.89    8.80
 -11   8  -5   81.09    8.20
  11   8   5   69.69    5.30
 -11   8  -5   74.79    5.20
  11  -9   5    0.40    2.50
  11   9  -5    2.10    2.20
 -11  -9  -5    1.50    2.40
  11  -9   5    2.20    1.30
  11   9   5    3.20    1.50
  11   9   5   -1.00    3.50
  11  -9  -5   -0.40    2.30
 -11   9  -5    4.20    3.40
 -11 -10  -5    7.20    3.00
  11 -10   5   -1.90    2.60
  11  10  -5    4.40    3.00
 -11  10  -5    3.30    3.40
  11 -10  -5    0.40    2.70
  11  10   5    0.80    3.60
  11   0  -6    0.90    1.00
 -11   0  -6   -0.10    2.10
  11   0  -6    0.70    1.10
  11   0   6    2.20    1.40
  11   0   6    0.20    0.90
  11   0   6    6.90    2.50
  11  -1   6  149.09    9.40
  11   1  -6  138.79    8.40
  11   1  -6  132.69    8.20
 -11   1   6  134.59    8.20
 -11  -1  -6  119.59    9.90
  11  -1   6  124.79    8.10
  11  -1   6  128.99    8.50
  11   1   6  122.49    9.20
  11  -1  -6  126.69    8.00
  11   1   6  130.49    7.90
 -11   1  -6  132.59    9.20
  11   1   6  120.09    8.50
  11  -2   6 1755.32   95.89
  11  -2   6 1660.93   95.19
  11   2  -6 1677.23   95.19
 -11  -2  -6 1677.33   96.79
  11  -2   6 1670.03   95.09
  11   2  -6 1663.63   95.39
 -11   2  -6 1729.53   95.89
 -11   2  -6 1694.63   95.29
  11  -2  -6 1659.63   94.99
  11   2   6 1624.54   95.19
 -11  -2   6 1740.23   95.19
  11  -3   6   25.10    2.90
  11  -3   6   28.40    3.80
  11   3  -6   27.10    3.20
  11   3  -6   27.90    2.80
 -11  -3  -6   29.40    4.70
  11  -3   6   26.70    2.80
 -11   3  -6   25.40    2.80
 -11  -3   6   26.50    3.10
  11   3   6   31.40    3.30
 -11   3  -6   29.70    3.60
  11  -3  -6   32.70    2.50
 -11  -3   6   30.20    2.80
  11   4  -6   21.70    3.00
 -11  -4  -6   21.60    4.10
  11   4  -6   23.50    2.50
  11  -4   6   22.90    3.70
  11  -4   6   27.90    2.90
  11  -4   6   22.90    2.60
 -11   4  -6   24.50    4.60
 -11  -4   6   25.80    2.70
 -11  -4   6   21.80    2.80
  11   4   6   23.00    2.80
 -11   4  -6   22.60    2.60
 -11  -5  -6  170.68   13.00
  11  -5   6  185.58   11.60
  11   5  -6  190.08   11.60
  11   5  -6  207.08   12.40
  11  -5   6  181.38   12.80
  11  -5   6  192.38   11.60
 -11   5  -6  175.78   11.60
 -11   5  -6  199.88   14.30
 -11  -5   6  180.78   11.70
 -11  -5   6  206.58   11.90
  11   5   6  185.68   11.70
  11   6  -6  143.09    9.20
  11  -6   6  142.79    9.30
  11  -6   6  149.79   10.70
 -11  -6  -6  146.09   10.80
  11  -6   6  157.18    9.20
  11   6  -6  143.79   10.10
 -11   6  -6  149.19    9.20
 -11  -6   6  140.19    9.30
 -11   6  -6  141.79   11.80
  11   6   6  135.39    9.30
 -11  -7  -6    7.00    3.00
  11   7  -6    9.60    1.80
  11  -7   6    8.70    3.10
  11  -7   6   11.10    1.90
  11   7  -6   12.10    3.00
 -11   7  -6    7.90    3.90
  11   7   6    7.70    1.80
 -11   7  -6    7.60    1.70
 -11  -7   6   10.30    2.00
 -11  -8  -6  128.79   10.40
  11  -8   6  153.68   10.50
  11   8  -6  145.99   10.20
  11   8  -6  134.49    8.80
  11  -8   6  139.49    8.80
 -11  -8   6  134.29    8.80
 -11   8  -6  135.09    8.70
  11   8   6  126.59    8.80
 -11   8  -6  139.99   11.50
  11  -9   6   71.89    5.30
  11  -9   6   71.19    7.00
  11   9  -6   68.59    6.50
 -11  -9  -6   72.39    7.20
  11   9   6   66.39    5.30
 -11   9  -6   72.99    5.20
  11  -9  -6   74.69    7.10
 -11   9  -6   70.19    8.60
  11   0  -7   -0.70    1.10
  11   0  -7    0.10    1.00
  11   0   7    0.80    2.30
 -11   0  -7   -0.50    1.00
 -11   0   7    0.30    1.00
 -11   0  -7    1.30    1.70
  11   0   7    2.20    1.30
  11  -1   7    5.50    1.40
  11   1  -7    6.60    1.50
  11   1  -7    5.60    1.70
 -11  -1  -7    9.40    2.60
  11  -1   7   10.40    2.80
 -11   1   7    6.50    1.50
  11  -1   7    6.60    1.70
  11  -1  -7    8.00    1.40
 -11   1  -7    7.90    1.70
 -11   1  -7    7.50    2.00
  11   1   7    6.50    2.50
  11   1   7    7.30    1.80
 -11   2   7    2.60    1.30
 -11  -2  -7    2.10    2.40
  11  -2   7    1.90    1.40
  11  -2   7    3.20    2.30
  11   2  -7    1.50    1.40
  11  -2   7    1.90    1.20
  11   2  -7    2.30    1.10
 -11   2  -7    0.40    1.20
 -11   2  -7    1.70    1.50
  11  -2  -7   -0.30    0.90
  11   2   7    0.30    1.40
  11  -3   7    4.70    1.50
 -11  -3  -7    1.30    2.50
  11  -3   7    1.80    2.20
  11  -3   7    0.00    1.00
  11   3  -7    2.90    1.60
  11   3  -7   -1.20    1.00
 -11   3  -7    0.50    1.30
 -11  -3   7   -0.10    1.50
  11   3   7   -0.60    1.30
  11  -3  -7    1.20    0.90
  11   4  -7  104.09    6.70
  11  -4   7   98.39    6.60
 -11  -4  -7  100.59    8.40
  11   4  -7   99.59    7.30
  11  -4   7  105.89    8.10
  11  -4   7   85.69    6.60
  11   4   7   88.79    6.80
 -11   4  -7  118.29    9.20
 -11  -4   7   96.29    6.80
 -11   4  -7  103.09    6.80
  11   5  -7   16.00    2.20
  11  -5   7   17.60    2.40
  11  -5   7   19.90    2.40
 -11  -5  -7   14.30    3.70
  11   5  -7   21.50    3.30
  11  -5   7   16.20    3.30
  11   5   7   18.70    2.60
 -11   5  -7   21.60    4.70
 -11   5  -7   21.30    2.50
 -11  -5   7   15.80    2.50
 -11  -6  -7    3.70    2.80
  11   6  -7    5.90    2.20
  11  -6   7    8.60    1.80
  11  -6   7    9.40    3.10
  11   6  -7    5.10    1.60
 -11  -6   7    3.90    1.50
 -11  -6   7    7.10    1.80
 -11   6  -7    7.60    4.00
 -11   6  -7    5.50    1.50
  11   6   7    5.40    1.90
  11  -7   7    4.60    2.80
  11   7  -7    2.10    2.20
  11  -7   7   -0.50    1.20
  11   7  -7   -1.30    1.20
 -11  -7   7    2.70    1.60
 -11   7  -7    0.20    3.30
  11   7   7    1.10    1.40
 -11   7  -7   -0.30    1.20
 -11  -7   7    1.80    1.40
  11   8  -7   11.60    2.10
  11  -8   7   12.70    3.50
  11   8  -7   13.20    3.30
  11  -8   7   16.60    2.30
 -11  -8   7   13.50    2.30
 -11   8  -7   17.60    5.10
 -11  -8   7   16.00    2.80
 -11   8  -7   16.20    2.30
  11   8   7   12.10    2.20
  11   0   8    1.90    2.50
  11   0   8   -0.70    1.20
  11   0  -8   -0.20    1.00
 -11   0   8    1.10    1.10
 -11   0  -8    2.10    1.20
 -11   0  -8    1.00    1.40
  11   0  -8   -0.60    1.20
  11  -1   8   20.70    3.70
  11   1  -8   22.70    2.80
  11  -1   8   18.30    2.50
 -11  -1  -8   21.80    2.40
  11   1  -8   18.60    2.20
 -11   1   8   17.80    2.20
  11   1   8   18.70    2.70
 -11   1  -8   17.30    2.40
 -11   1  -8   21.30    2.70
  11  -1  -8   18.40    2.10
 -11  -2  -8  325.87   18.80
  11   2  -8  315.47   18.90
 -11   2   8  319.27   18.90
  11  -2   8  365.76   20.30
  11  -2   8  316.37   19.00
  11   2  -8  315.87   19.20
 -11   2  -8  314.47   19.00
  11  -2  -8  317.67   18.70
  11   2   8  304.57   19.10
  11   3  -8   31.10    3.20
  11  -3   8   37.00    3.40
 -11   3   8   35.10    3.30
  11  -3   8   32.90    3.10
  11   3  -8   30.40    3.70
  11  -3   8   27.30    4.20
  11   3   8   36.20    3.60
 -11   3  -8   36.40    3.30
  11  -4   8    0.00    2.20
  11   4  -8    0.50    1.30
  11   4  -8    1.90    1.90
  11  -4   8    0.40    1.20
  11  -4   8    2.90    1.30
  11   4   8    1.40    1.40
 -11   4  -8    0.10    1.40
 -11  -4   8    0.60    1.60
 -11   4  -8    2.90    3.10
  11  -5   8   25.30    2.80
  11   5  -8   21.80    3.30
  11  -5   8   25.30    4.10
  11   5  -8   25.70    2.80
 -11  -5   8   25.80    3.20
  11   5   8   25.80    3.10
 -11   5  -8   25.70    2.90
 -11   5  -8   27.80    5.20
  11   6  -8    2.10    1.40
  11  -6   8   -1.80    2.10
  11   6  -8    1.10    2.00
  11  -6   8    2.70    1.30
 -11   6  -8    3.40    3.70
 -11  -6   8    2.50    1.60
  11   6   8    2.30    1.60
 -11   6  -8   -0.20    1.20
  11   7  -8   13.90    3.20
  11  -7   8   11.10    3.40
  11   7  -8    9.20    2.00
 -11   7  -8   14.10    4.90
 -11  -7   8   15.40    2.50
 -11   7  -8   10.50    2.00
  11   7   8   10.30    2.10
  11   8  -8    8.00    2.80
  11   8  -8    2.10    1.50
  11  -8   8    7.00    2.90
  11   8   8    3.10    1.60
 -11   8  -8    1.80    1.50
 -11  -8   8    2.70    1.70
 -11   8  -8    2.70    4.10
  11   0  -9    1.20    1.20
 -11   0   9    0.00    1.10
 -11   0  -9   -0.90    1.10
  11   0   9   -1.40    1.30
  11   0  -9    1.10    1.40
  11   0   9    2.30    2.50
  11  -1   9   47.50    4.00
  11   1  -9   50.29    4.30
  11   1  -9   48.90    3.90
 -11  -1  -9   45.40    3.80
 -11   1   9   46.10    3.80
  11  -1   9   50.49    5.60
 -11   1  -9   46.80    4.00
  11   1   9   40.80    4.00
  11  -1  -9   47.00    3.70
  11  -2   9   41.80    3.70
 -11   2   9   40.10    3.70
  11  -2   9   49.60    5.30
  11   2  -9   42.60    3.60
  11   2  -9   37.30    4.00
  11  -2  -9   41.80    3.40
  11   2   9   45.10    4.00
 -11   2  -9   41.90    3.80
  11  -3   9   17.60    2.40
  11  -3   9   16.50    3.50
  11   3  -9   18.70    2.80
  11   3  -9   14.90    2.20
 -11   3  -9   16.40    2.50
  11   3   9   20.70    2.80
  11   4  -9  107.89    7.80
  11  -4   9   97.99    6.90
  11  -4   9  120.89    8.70
  11   4  -9   95.09    7.00
  11   4   9  100.09    7.30
 -11   4  -9  119.29    9.80
 -11   4  -9  113.29    7.20
  11   5  -9   21.90    2.70
  11  -5   9   26.60    4.20
  11   5  -9   26.80    3.60
 -11   5  -9   27.50    3.00
  11   5   9   22.80    3.00
 -11   5  -9   27.70    5.20
 -11  -5   9   28.10    3.20
  11   6  -9   31.80    3.30
  11   6  -9   35.50    4.20
  11  -6   9   42.50    5.00
  11   6   9   24.90    3.30
 -11  -6   9   36.40    3.80
 -11   6  -9   30.80    3.30
 -11   6  -9   42.80    6.60
  11  -7   9    1.40    2.40
  11   7  -9    1.60    2.00
  11   7  -9    1.40    1.40
 -11   7  -9    1.20    1.40
 -11  -7   9    2.50    1.60
 -11   7  -9    0.50    3.80
  11   0 -10   -1.40    1.40
  11   0 -10   -0.40    1.10
  11   0  10   -0.40    1.40
 -11   0 -10    1.50    1.40
  11  -1  10   23.70    2.80
  11   1 -10   22.60    2.60
  11  -1  10   22.60    3.80
 -11  -1 -10   25.30    2.70
  11   1 -10   19.80    2.90
  11  -1 -10   27.60    2.80
  11   1  10   19.60    2.70
 -11   1 -10   20.20    2.70
  11  -2  10  340.27   19.60
  11   2 -10  304.47   18.60
  11  -2  10  293.57   18.10
  11   2 -10  302.87   18.10
 -11   2 -10  312.77   18.30
  11   2  10  288.47   18.30
  11   3 -10    1.80    1.30
  11  -3  10    2.90    1.40
  11  -3  10    3.10    2.60
  11   3 -10    2.00    1.80
  11   3  10    1.40    1.50
 -11   3 -10    0.50    1.40
  11   4 -10    3.50    2.10
  11  -4  10    7.30    3.00
  11   4 -10    5.00    1.70
 -11   4 -10    5.60    3.70
  11   4  10    6.40    1.90
 -11   4 -10    8.20    2.00
  11   5 -10   51.29    5.00
  11   5 -10   51.99    4.40
  11  -5  10   55.59    6.00
 -11   5 -10   55.49    4.50
 -11   5 -10   61.29    7.60
  11   5  10   53.39    4.60
 -11   0 -11   -0.20    1.30
  11   0  11    0.10    1.40
  11   0 -11   -0.90    1.10
  11  -1  11   10.60    2.00
  11   1 -11   12.00    2.00
 -11   1 -11   13.40    2.20
  11   1  11   13.70    2.20
  11   2 -11    2.10    1.40
  11  -2  11    4.20    2.60
  11  -2  11    2.60    1.50
  11   2 -11    4.00    1.90
 -11   2 -11    2.70    1.50
  11   2  11    0.20    1.40
  11   3 -11    1.00    1.80
  11  -3  11    6.00    2.70
  11   3 -11    0.20    1.30
 -11   3 -11    0.60    1.40
  11   3  11    1.40    1.50
 -12   0   0  594.34   36.20
  12   0   0  602.64   34.60
  12   0   0  619.34   35.20
 -12   1   0   -1.00    2.90
  12  -1   0    6.10    2.00
 -12   1   0    2.30    1.20
  12   1   0    3.10    1.80
  12   1   0    2.00    1.70
 -12  -1   0    2.30    2.80
  12   2   0  238.88   14.40
  12  -2   0  223.08   14.40
  12   2   0  232.38   13.90
 -12   2   0  222.58   15.00
 -12  -2   0  241.28   14.70
  12  -2   0  220.58   14.30
 -12   2   0  237.08   13.40
  12   2   0  230.08   14.20
 -12   3   0 1983.80  115.49
  12  -3   0 2165.68  115.79
  12   3   0 2221.58  115.09
  12   3   0 1937.91  114.49
 -12   3   0 1856.31  114.49
  12  -3   0 2033.90  115.19
  12   3   0 2103.09  115.49
 -12  -3   0 2032.20  115.49
  12  -4   0  771.62   45.10
 -12  -4   0  757.32   43.30
 -12   4   0  680.53   44.00
  12   4   0  792.92   43.50
  12   4   0  744.73   44.80
  12  -4   0  822.82   44.30
  12   4   0  793.42   44.00
 -12  -4   0  807.52   44.70
  12   5   0   93.39    6.60
 -12  -5   0   98.19    6.20
 -12  -5   0  102.89    7.60
  12   5   0  110.19    6.30
  12  -5   0  109.29    8.40
  12   5   0   99.59    7.90
 -12   5   0  110.39    7.40
  12  -5   0  109.89    7.10
 -12   5   0  108.39    6.30
 -12   6   0  328.47   18.30
 -12  -6   0  331.17   19.80
 -12  -6   0  306.97   18.50
  12  -6   0  294.57   20.30
  12  -6   0  312.27   19.00
  12   6   0  306.87   20.20
  12   6   0  324.67   18.40
 -12   6   0  376.96   19.90
 -12   7   0  354.26   19.70
  12  -7   0  315.27   18.50
  12   7   0  289.47   19.90
  12  -7   0  276.47   19.80
 -12  -7   0  328.07   19.50
 -12   8   0  127.49    8.40
  12  -8   0   93.59    8.40
 -12  -8   0   97.19    7.80
  12   8   0   96.49    8.80
  12   9   0   13.00    3.70
 -12  -9   0   15.60    3.00
  12  -9   0   12.50    3.70
  12 -10   0   34.20    5.10
 -12 -10   0   32.10    4.10
  12  10   0   32.90    5.40
 -12 -11   0  109.69    8.60
  12 -11   0  113.99    9.40
  12  11   0  111.19   10.40
 -12   0   1  642.54   34.90
  12   0   1  568.24   33.10
 -12   0  -1  586.64   35.00
  12   0  -1  580.24   33.60
  12   0   1  564.24   33.60
  12   0  -1  552.34   33.00
  12   1  -1  148.79    8.80
  12  -1   1  145.99    9.20
  12   1  -1  144.49    9.10
 -12   1   1  120.29   10.40
  12  -1   1  138.59    9.10
 -12  -1  -1  125.59   10.40
  12  -1  -1  139.39    9.30
 -12  -1   1  140.79   10.10
  12   1   1  146.69    9.30
  12   1   1  140.59    9.20
 -12   1  -1  123.09   10.70
  12   1   1  164.08    9.70
  12   1   1  151.58    8.30
  12   2  -1  153.68    9.90
  12  -2   1  164.88   10.10
  12   2  -1  162.58   10.00
 -12  -2  -1  160.58   11.00
  12  -2   1  143.69   10.20
 -12   2   1  155.08   10.50
 -12  -2   1  167.88   10.50
  12   2   1  152.18   10.70
  12   2   1  159.78    9.90
 -12   2  -1  151.98   11.00
  12  -2  -1  164.08   10.30
  12   2   1  162.98    9.90
  12  -3   1  672.73   37.80
  12   3  -1  661.73   38.00
  12   3  -1  659.73   37.80
 -12   3   1  627.34   38.00
 -12   3   1  760.02   37.10
  12   3  -1  632.64   37.20
 -12  -3  -1  668.43   38.40
  12  -3   1  576.14   38.10
  12   3   1  593.94   38.60
  12   3   1  670.13   37.40
  12   3   1  632.74   37.40
 -12   3  -1  668.53   38.50
 -12  -3   1  669.23   38.10
 -12   3  -1  615.54   37.60
 -12  -3   1  670.73   37.00
  12  -3  -1  707.23   38.00
  12   4  -1   21.10    2.60
  12   4  -1   23.00    3.10
 -12  -4  -1   18.50    3.00
 -12   4   1   28.10    2.60
  12  -4   1   17.10    2.30
  12  -4   1   18.50    3.40
  12   4  -1   22.20    1.60
 -12  -4  -1   19.80    1.30
  12   4   1   21.60    3.80
 -12  -4   1   16.80    1.70
 -12   4  -1   17.30    2.50
  12  -4  -1   16.90    2.60
  12   4   1   20.70    2.00
 -12  -4   1   17.80    2.60
 -12  -5  -1  155.48    9.40
  12   5  -1  159.58   10.30
  12   5  -1  161.28    9.40
  12  -5   1  162.78   11.60
 -12  -5  -1  167.28   11.00
  12  -5   1  168.28   10.20
  12   5  -1  155.38   11.00
 -12   5   1  164.38    9.40
 -12   5  -1  168.08    9.80
  12  -5  -1  161.78   11.50
  12  -5  -1  183.38   10.60
 -12  -5   1  174.48   10.90
 -12   5  -1  150.68   10.70
 -12  -5   1  167.08    9.70
  12   5   1  155.78   11.70
  12   5   1  172.98    9.80
  12  -6   1   28.20    4.20
  12  -6   1   27.60    2.80
  12   6  -1   30.20    2.80
  12   6  -1   23.60    3.80
 -12   6   1   32.10    3.70
 -12  -6  -1   25.40    3.40
  12   6   1   30.10    4.90
 -12   6  -1   31.30    3.90
 -12  -6   1   29.50    3.70
  12  -6  -1   27.10    4.30
 -12   6  -1   26.20    2.10
  12  -6  -1   29.70    3.00
 -12  -6   1   27.50    2.30
  12   6   1   25.80    2.20
  12   7  -1   51.29    5.50
  12  -7   1   51.49    5.90
  12  -7   1   54.09    4.20
 -12  -7  -1   55.39    5.30
  12   7   1   59.99    3.80
 -12   7  -1   58.99    3.60
  12   7   1   56.49    6.80
 -12   7  -1   56.69    5.70
 -12  -7   1   62.69    5.40
  12  -7  -1   54.19    6.30
  12  -8   1    2.30    2.90
  12   8  -1    5.70    2.60
 -12  -8  -1    3.50    2.10
 -12   8   1    7.40    2.50
  12   8   1    4.60    3.20
  12  -8  -1    4.90    3.00
 -12   8  -1    7.80    2.70
 -12  -8   1    3.70    2.10
 -12  -9  -1    1.70    1.90
  12   9  -1    2.80    2.80
  12  -9   1    5.10    3.10
 -12  -9   1    5.00    2.20
  12  -9  -1    5.30    3.10
 -12   9  -1    2.80    2.60
  12   9   1    5.40    3.40
  12  10  -1    4.10    3.10
 -12 -10  -1    9.60    2.70
  12 -10   1   11.00    3.50
  12  10   1    6.70    3.80
 -12 -10   1    7.60    2.40
  12 -10  -1    5.10    3.10
  12 -11   1   53.99    6.30
 -12 -11  -1   58.99    5.90
  12  11  -1   56.59    7.10
  12  11   1   57.09    7.30
 -12 -11   1   54.49    5.60
  12 -11  -1   65.79    7.00
 -12   0  -2  449.16   28.50
 -12   0   2  498.25   28.10
  12   0  -2  469.95   26.70
  12   0   2  432.66   27.10
  12   0  -2  470.35   26.30
  12   0   2  446.76   26.70
  12   0   2  470.35   26.60
 -12  -1  -2  764.02   50.79
  12   1  -2  966.10   49.40
  12  -1   2  852.41   49.60
 -12   1   2  791.92   50.29
  12   1  -2  914.71   49.50
  12  -1   2  918.51   49.70
  12  -1   2  834.42   50.09
  12  -1  -2  932.71   49.60
 -12  -1   2  828.92   50.19
  12   1   2  923.21   49.50
 -12   1  -2  870.91   51.29
  12   1   2  837.32   49.10
 -12  -2  -2  558.34   33.90
  12  -2   2  554.14   33.10
  12   2  -2  584.64   32.70
 -12  -2  -2  561.64   32.00
  12   2  -2  584.64   32.80
 -12   2   2  551.64   33.00
  12  -2   2  578.84   32.80
 -12   2  -2  582.64   34.10
 -12  -2   2  581.14   33.20
  12  -2  -2  563.64   32.80
  12   2   2  583.04   33.70
  12   2   2  580.14   32.50
  12   2   2  549.15   32.70
  12   3  -2   31.30    2.80
 -12  -3  -2   26.80    3.80
  12  -3   2   32.70    3.80
 -12   3   2   32.50    3.10
  12   3  -2   34.10    2.60
  12   3  -2   32.60    3.10
  12  -3   2   28.40    3.00
  12  -3  -2   28.50    3.10
 -12   3  -2   24.00    3.60
  12   3   2   32.70    2.80
 -12  -3   2   31.40    2.40
  12   3   2   30.80    2.20
  12   3   2   32.70    4.60
  12   4  -2  576.74   34.30
 -12   4   2  585.44   33.40
  12  -4   2  571.94   33.80
 -12  -4  -2  583.64   33.10
 -12   4   2  562.74   33.20
  12  -4   2  574.74   34.70
 -12  -4  -2  592.24   34.70
  12   4  -2  634.54   33.90
 -12   4  -2  593.14   34.70
  12   4   2  590.84   33.70
 -12  -4   2  615.04   34.40
 -12  -4   2  596.74   33.50
  12  -4  -2  607.54   34.10
  12   4   2  573.74   35.40
 -12   4  -2  582.94   34.40
 -12   5   2    5.30    1.50
 -12  -5  -2    5.10    2.20
  12   5  -2    5.50    1.50
  12   5  -2    6.60    2.10
 -12  -5  -2    5.70    0.80
  12  -5   2   14.00    3.20
  12  -5   2    5.70    1.40
 -12  -5   2    6.10    1.90
 -12   5  -2    4.70    1.20
 -12  -5   2    7.20    1.30
  12  -5  -2    8.00    1.90
 -12   5  -2    6.60    2.30
  12   5   2    6.50    3.20
  12   5   2    6.90    1.30
 -12   6   2  194.48   11.10
  12   6  -2  176.38   11.50
  12  -6   2  157.78   11.70
  12  -6   2  166.58   10.50
  12   6  -2  169.88   10.70
 -12  -6  -2  167.28   11.50
 -12  -6   2  165.28   10.20
 -12   6  -2  171.08   10.20
  12  -6  -2  167.08   11.50
  12   6   2  183.08   12.90
 -12   6  -2  156.38   11.50
  12  -6  -2  170.78   12.10
  12   6   2  172.18   10.20
  12   7  -2  198.68   13.80
 -12  -7  -2  213.38   13.70
  12   7  -2  221.88   12.80
 -12   7   2  258.37   13.70
  12  -7   2  213.68   14.30
  12  -7   2  210.38   12.60
 -12  -7   2  201.98   12.40
  12   7   2  204.58   12.40
 -12   7  -2  177.48   13.80
 -12   7  -2  209.98   12.30
  12  -7  -2  191.08   14.20
  12   7   2  204.18   15.20
  12  -8   2   57.79    6.20
  12   8  -2   54.99    5.90
  12  -8   2   51.59    4.00
 -12  -8  -2   49.00    5.20
  12   8   2   55.89    7.10
  12  -8  -2   58.89    6.30
 -12   8  -2   55.59    6.10
 -12  -9  -2    3.60    2.20
  12  -9   2    7.70    3.30
  12   9  -2    8.20    3.10
  12  -9  -2    8.90    3.60
 -12   9  -2    7.10    3.10
  12   9   2    5.30    3.40
  12  10  -2   31.50    4.70
 -12 -10  -2   27.30    4.00
  12 -10   2   23.10    4.30
  12 -10  -2   24.30    4.60
  12  10   2   26.70    5.50
 -12 -10   2   30.90    3.90
 -12   0   3  625.64   34.40
  12   0  -3  606.24   33.30
  12   0  -3  593.44   33.00
  12   0   3  571.74   33.70
  12   0   3  600.54   33.50
  12   0   3  571.44   33.30
 -12   0  -3  498.95   34.90
 -12   1   3  371.36   21.80
  12  -1   3  381.16   21.80
  12  -1   3  361.66   22.00
  12  -1   3  364.66   21.50
  12   1  -3  405.06   21.50
  12   1  -3  385.96   21.30
 -12  -1  -3  375.86   23.30
  12   1   3  368.76   21.70
 -12  -1   3  344.87   22.00
  12   1   3  358.06   21.40
  12  -1  -3  376.26   20.90
  12  -1  -3  374.86   21.40
 -12   1  -3  319.77   22.80
  12   1   3  370.66   21.30
  12  -2   3  111.99    7.10
  12  -2   3  111.09    8.00
 -12   2   3  111.49    7.00
  12   2  -3  101.39    6.90
  12  -2   3  110.19    7.70
 -12  -2  -3  106.79    9.00
  12   2  -3  113.99    7.20
 -12   2  -3  106.89    8.40
  12   2   3  114.39    6.70
 -12  -2   3  122.59    7.60
  12  -2  -3  104.09    6.90
  12   2   3  106.29    7.20
  12  -2  -3  109.09    6.30
  12   3  -3  190.78   11.50
  12  -3   3  185.78   11.20
  12   3  -3  168.98   11.10
  12  -3   3  175.68   11.90
 -12  -3  -3  201.18   12.80
  12  -3   3  178.18   12.10
  12  -3  -3  185.98   11.10
 -12   3  -3  170.48   12.10
  12   3   3  181.08   11.20
 -12  -3   3  192.18   11.50
  12   3   3  195.18   13.00
 -12  -3   3  184.98   11.00
  12   3   3  192.18   10.60
  12  -3  -3  174.78   10.50
 -12   4   3    4.70    0.40
  12   4  -3    4.30    1.20
 -12  -4  -3    5.20    2.60
  12   4  -3    4.50    1.70
  12  -4   3    9.50    1.70
  12  -4   3    5.90    2.50
  12   4   3    3.60    2.90
  12   4   3    0.80    1.20
 -12   4  -3    3.50    1.90
 -12   4  -3    1.80    2.20
 -12   4  -3    4.80    1.20
  12  -4  -3    1.50    1.20
 -12  -4   3    2.20    1.50
 -12  -4   3    3.50    1.10
  12  -5   3   39.40    3.50
 -12  -5  -3   46.80    4.90
  12   5  -3   34.10    4.10
  12  -5   3   48.50    5.30
  12   5  -3   43.90    3.50
 -12  -5  -3   31.30    3.20
 -12  -5   3   46.10    3.40
  12   5   3   45.80    5.90
  12   5   3   43.90    3.40
  12  -5  -3   49.30    3.90
 -12   5  -3   37.80    4.70
 -12   5  -3   43.60    3.40
 -12  -5   3   49.40    4.30
  12   6  -3   20.20    2.40
  12  -6   3   24.70    4.00
  12   6  -3   21.80    3.30
 -12  -6  -3   18.50    3.30
  12  -6   3   20.50    2.40
 -12   6   3   25.50    2.60
  12   6   3   21.00    2.30
  12   6   3   18.20    4.40
 -12   6  -3   18.30    2.10
 -12  -6   3   24.80    2.40
 -12   6  -3   27.00    4.10
  12  -7   3    6.00    2.90
  12   7  -3   10.80    2.70
 -12  -7  -3   10.70    2.70
  12   7  -3    9.60    1.90
  12  -7   3    8.10    1.60
  12   7   3    9.80    3.80
 -12  -7   3   10.30    1.60
  12   7   3    9.60    1.60
  12  -7  -3    9.50    3.30
 -12   7  -3    5.70    2.80
 -12   7  -3    6.20    1.30
  12   8  -3    2.30    1.70
  12  -8   3    1.00    1.20
  12   8  -3    0.50    2.00
 -12  -8  -3    1.70    2.00
  12  -8   3    4.10    2.90
  12   8   3    2.10    1.10
  12   8   3    0.60    3.20
 -12   8  -3    3.00    2.60
 -12   8  -3    2.20    1.00
  12  -8  -3    2.30    2.70
 -12  -9  -3    6.20    2.40
  12   9  -3    3.00    2.40
  12  -9   3    0.30    2.90
 -12   9  -3    0.50    2.80
  12  -9  -3    3.10    2.80
  12   9   3    0.30    3.10
  12  10  -3    8.50    3.20
  12 -10   3    6.20    3.00
 -12 -10  -3    7.90    2.70
  12 -10  -3    2.40    3.00
  12  10   3    7.00    4.00
 -12  10  -3    3.40    3.30
 -12 -10   3    4.50    2.10
 -12   0  -4  187.88   14.70
  12   0   4  230.48   13.40
  12   0   4  215.58   12.80
  12   0  -4  216.88   12.90
  12   0  -4  226.78   12.70
 -12   1   4    1.30    0.80
  12  -1   4    2.20    1.80
  12  -1   4    2.80    1.10
  12  -1   4   -0.30    1.70
  12   1  -4    2.20    1.00
 -12  -1  -4    4.00    3.10
  12   1  -4    1.50    0.90
  12   1   4    0.60    0.80
  12   1   4    2.20    1.50
  12  -1  -4    1.10    0.70
  12   1   4   -0.70    1.40
  12  -1  -4    1.00    0.90
 -12   1  -4    0.40    2.10
 -12  -1   4    7.40    2.10
  12  -2   4  160.88   10.30
  12   2  -4  161.48    9.80
  12  -2   4  144.49    9.60
 -12  -2  -4  135.09   11.60
  12   2  -4  160.58    9.70
  12  -2   4  161.48   10.50
  12   2   4  162.08    9.20
  12  -2  -4  155.38    9.50
 -12  -2   4  164.58   10.10
  12   2   4  161.68    9.90
 -12   2  -4  152.48   10.90
  12  -3   4  977.40   55.59
  12   3  -4  956.40   54.79
  12   3  -4  983.00   55.09
  12  -3   4  914.91   54.89
 -12  -3  -4  900.91   56.19
  12  -3   4  988.00   55.39
 -12  -3   4 1009.50   55.09
  12   3   4  951.80   54.99
 -12  -3   4  960.80   54.79
 -12   3  -4  937.51   55.79
  12   3   4 1004.90   54.19
  12  -3  -4  997.40   54.69
  12  -4   4  294.97   18.10
  12   4  -4  299.67   18.00
  12   4  -4  300.87   18.50
  12  -4   4  314.17   19.10
 -12  -4  -4  321.37   19.50
  12  -4   4  313.57   18.70
 -12  -4   4  302.37   18.00
  12   4   4  304.17   20.10
 -12  -4   4  326.47   18.40
 -12   4  -4  294.57   18.00
 -12   4  -4  285.47   19.50
  12   4   4  299.57   18.10
  12  -4  -4  324.77   18.00
  12  -5   4   47.30    3.70
  12  -5   4   47.10    4.70
  12   5  -4   45.80    3.70
  12  -5   4   46.80    5.30
  12   5  -4   45.20    4.50
 -12  -5  -4   45.60    5.20
 -12   5  -4   44.30    3.60
  12   5   4   52.39    6.60
  12   5   4   45.60    3.80
 -12  -5   4   50.69    4.30
 -12   5  -4   48.50    5.80
 -12  -5   4   43.80    3.70
  12  -6   4  164.08   10.30
  12  -6   4  171.28   11.10
  12   6  -4  167.78   11.20
  12   6  -4  157.28   10.30
 -12  -6  -4  175.38   11.60
  12  -6   4  169.38   11.90
 -12   6  -4  165.68   10.20
  12   6   4  167.18   12.70
  12   6   4  162.88   10.30
 -12   6  -4  170.18   12.10
 -12  -6   4  165.08   10.20
 -12  -7  -4  157.98   10.90
  12  -7   4  156.58   11.20
  12  -7   4  158.48   10.30
  12   7  -4  147.69   10.60
  12   7  -4  163.38    9.70
  12  -7   4  153.88    9.70
 -12   7  -4  147.59    9.50
 -12  -7   4  149.19    9.50
  12   7   4  146.49    9.60
  12   7   4  172.98   12.70
 -12   7  -4  155.48   11.60
  12  -8   4   61.49    4.70
  12  -8   4   65.09    6.80
  12   8  -4   59.29    5.80
  12   8  -4   71.29    4.90
 -12  -8  -4   64.39    6.20
 -12   8  -4   64.29    4.50
  12   8   4   56.39    4.60
  12  -8  -4   68.09    6.50
  12   8   4   60.89    7.50
 -12   8  -4   57.39    6.90
  12  -9   4   11.60    2.00
  12  -9   4    9.40    3.50
 -12  -9  -4    6.60    2.80
  12   9  -4    4.50    2.70
  12   9   4   10.80    4.20
  12  -9  -4    5.60    3.00
 -12   9  -4    9.50    3.70
  12 -10   4   28.10    4.30
 -12 -10  -4   24.40    4.00
  12  10  -4   21.40    4.10
 -12 -10   4   21.30    3.30
  12 -10  -4   18.30    4.10
 -12  10  -4   38.20    5.80
  12  10   4   24.40    5.20
  12   0   5  172.28   11.40
  12   0  -5  187.18   11.00
  12   0  -5  192.48   11.00
  12   0   5  174.28   10.90
  12   0   5  190.68   11.80
 -12   0  -5  186.78   13.00
 -12   0   5  178.88   10.60
  12  -1   5    2.80    1.60
 -12  -1  -5    5.20    3.10
  12   1  -5    2.10    1.10
  12   1  -5    4.80    1.40
  12  -1   5    4.20    1.20
  12  -1   5    4.30    2.20
  12   1   5    4.50    1.00
 -12   1  -5    4.70    2.50
  12   1   5    3.00    1.60
  12   1   5    8.70    2.30
  12  -1  -5    4.80    1.10
  12  -1  -5    3.00    1.00
 -12  -1   5    5.20    2.00
  12   2  -5   43.70    3.80
  12  -2   5   47.00    4.20
  12  -2   5   49.99    4.70
 -12  -2  -5   50.09    6.10
  12  -2   5   45.40    3.60
  12   2  -5   43.80    3.60
  12  -2  -5   45.00    3.40
  12   2   5   46.50    4.00
 -12   2  -5   47.10    4.80
  12   2   5   48.00    3.10
 -12  -2   5   49.99    4.10
  12   3  -5  374.66   22.00
  12   3  -5  377.16   21.70
  12  -3   5  367.46   22.00
  12  -3   5  346.47   21.70
  12  -3   5  391.76   22.60
 -12  -3   5  384.96   21.80
  12  -3  -5  372.66   21.50
 -12   3  -5  371.16   21.70
  12   3   5  338.47   21.80
 -12  -3   5  384.76   21.80
 -12   3  -5  375.06   22.60
  12  -4   5   15.40    2.10
  12  -4   5   21.00    2.80
 -12  -4  -5   12.60    3.50
  12  -4   5   18.60    3.50
  12   4  -5   14.80    2.00
  12   4  -5   16.60    2.70
 -12   4  -5   15.30    2.10
  12  -4  -5   21.20    2.10
 -12  -4   5   15.40    2.30
 -12  -4   5   17.70    2.40
 -12   4  -5   18.60    4.00
  12   4   5   20.40    2.60
  12  -5   5   91.19    6.40
  12   5  -5   93.29    6.30
  12  -5   5   99.19    6.80
  12   5  -5   89.39    7.00
 -12  -5  -5   88.29    7.80
  12  -5   5   95.89    7.60
 -12   5  -5   89.89    6.30
  12   5   5   93.39    6.40
 -12   5  -5  101.49    8.80
 -12  -5   5   94.89    6.40
 -12  -5   5   96.99    6.70
  12  -6   5   24.20    2.70
  12  -6   5   19.30    3.80
  12   6  -5   24.10    2.70
 -12  -6  -5   25.40    4.10
  12  -6   5   29.50    3.30
  12   6  -5   31.30    3.90
 -12   6  -5   31.60    5.20
  12   6   5   21.90    2.60
 -12   6  -5   23.40    2.60
 -12  -6   5   23.50    2.70
  12   7  -5   87.19    7.20
 -12  -7  -5   93.29    7.90
  12  -7   5   93.59    8.00
  12  -7   5   90.49    6.30
  12   7  -5   97.39    6.30
  12   7   5  102.19    9.50
 -12  -7   5   92.19    6.30
  12   7   5   87.69    6.30
 -12   7  -5   91.49    8.80
 -12   7  -5   91.49    6.20
  12  -8   5    7.70    1.60
  12  -8   5    9.70    3.10
  12   8  -5    7.60    1.80
  12   8  -5    7.40    2.60
 -12  -8  -5    6.70    2.90
  12   8   5    8.90    3.90
 -12   8  -5   13.00    4.10
  12   8   5    7.70    1.80
 -12  -8   5   10.80    1.90
 -12   8  -5    9.10    1.70
  12  -9   5    2.10    2.70
  12  -9   5    1.20    1.30
  12   9  -5    1.30    2.40
 -12  -9  -5   -2.50    2.10
  12  -9  -5   -1.10    2.60
  12   9   5    1.60    1.40
 -12   9  -5    0.60    3.10
 -12  -9   5    1.80    1.70
  12   9   5   -0.20    3.10
  12 -10   5    4.70    2.90
 -12 -10  -5    2.40    2.80
  12  10  -5    4.50    2.90
  12 -10  -5    1.30    2.90
 -12 -10   5    2.60    1.90
  12  10   5    7.00    3.70
 -12  10  -5   -0.60    3.10
  12   0  -6   45.60    3.50
  12   0   6   44.10    4.70
  12   0   6   41.60    4.00
  12   0   6   40.70    3.40
  12   0  -6   47.20    3.50
 -12   0  -6   49.10    5.30
  12   1  -6  303.17   17.60
  12   1  -6  290.27   17.70
  12  -1   6  286.67   17.50
 -12  -1  -6  295.07   19.40
  12  -1   6  280.17   17.80
  12  -1   6  334.97   18.70
  12  -1  -6  305.17   17.50
  12   1   6  297.27   17.90
 -12   1  -6  308.27   18.70
  12   1   6  304.87   17.30
  12   1   6  288.57   18.40
 -12  -2  -6  113.69    9.20
  12  -2   6  104.59    6.90
  12  -2   6  118.59    8.20
  12  -2   6  101.59    7.20
  12   2  -6  105.59    7.10
  12   2  -6  102.19    6.90
 -12  -2   6  105.59    7.10
  12  -2  -6   97.69    6.60
[truncated: 457,351 more chars]
