# Supplementary material for: The channel structure of trithallium penta­anti­m­on­ate(V), Tl3Sb5O14
Source: Acta Crystallogr E Crystallogr Commun. 2022 Mar 17;78(Pt 4):414–7. doi: 10.1107/S2056989022002869 (PMC8983969; doi:10.1107/S2056989022002869)
Supplement: Supplementary file 2 [file e-78-00414-Isup2.hkl]

data_I                                                                          
_shelx_title ' F1Tl_2_0ma_a.res in Pbam'                                        
_shelx_refln_list_code          4                                               
_shelx_F_calc_maximum     1334.62                                               
_exptl_crystal_F_000      2440.00                                               
_reflns_d_resolution_high  0.6157                                               
                                                                                
loop_                                                                           
 _space_group_symop_operation_xyz                                               
 'x, y, z'                                                                      
 '-x, -y, z'                                                                    
 '-x+1/2, y+1/2, -z'                                                            
 'x+1/2, -y+1/2, -z'                                                            
 '-x, -y, -z'                                                                   
 'x, y, -z'                                                                     
 'x-1/2, -y-1/2, z'                                                             
 '-x-1/2, y-1/2, z'                                                             
                                                                                
_cell_length_a    24.2899                                                       
_cell_length_b     7.1931                                                       
_cell_length_c     7.4182                                                       
_cell_angle_alpha  90.000                                                       
_cell_angle_beta   90.000                                                       
_cell_angle_gamma  90.000                                                       
                                                                                
_shelx_F_squared_multiplier     1.000                                           
                                                                                
loop_                                                                           
 _refln_index_h                                                                 
 _refln_index_k                                                                 
 _refln_index_l                                                                 
 _refln_F_squared_calc                                                          
 _refln_F_squared_meas                                                          
 _refln_F_squared_sigma                                                         
 _refln_observed_status                                                         
   4   0   0        850.16       1531.61       176.72 o                         
   6   0   0       1003.23       1416.12       138.14 o                         
   8   0   0      81064.69      87546.72      2504.88 o                         
  10   0   0       5474.63       5435.14       574.35 o                         
  12   0   0      69471.61      73207.54      2463.97 o                         
  14   0   0     136510.95     147252.98      5981.47 o                         
  16   0   0      67808.37      71578.77      2842.01 o                         
  18   0   0       2288.38       2878.34       234.29 o                         
  20   0   0      89906.19     102146.25      3406.21 o                         
  22   0   0     199485.44     208921.83      6855.96 o                         
  24   0   0      50627.65      53224.58      1832.52 o                         
  26   0   0      49908.95      51744.80      1775.51 o                         
  28   0   0       7924.39       7983.30       789.72 o                         
  30   0   0      91788.30      91936.20      4321.91 o                         
  32   0   0      13056.98      12859.35       941.54 o                         
  34   0   0      70408.22      72349.73      2871.67 o                         
  36   0   0        225.99        506.68       144.39 o                         
  38   0   0      31728.97      31151.24      1133.25 o                         
   1   1   0        508.51        746.97        31.78 o                         
   2   1   0       1198.83       1786.35        95.17 o                         
   3   1   0       1595.19       2046.42        71.19 o                         
   4   1   0      20511.79      21221.75       435.48 o                         
   5   1   0       1084.35       1431.13        68.25 o                         
   6   1   0       7966.14       8505.47       217.02 o                         
   7   1   0     121082.87     121262.77      3318.42 o                         
   8   1   0     376039.22     371076.28      8510.51 o                         
   9   1   0     194004.61     200475.88      4277.75 o                         
  10   1   0      17375.82      18170.75       480.99 o                         
  11   1   0       9550.84       9632.14       300.91 o                         
  12   1   0        190.19        309.94        86.65 o                         
  13   1   0     225395.44     238738.30      8236.86 o                         
  14   1   0     118872.85     125398.13      3567.39 o                         
  15   1   0        886.15       1149.37        90.34 o                         
  16   1   0     117198.70     119172.16      3654.17 o                         
  17   1   0      33050.53      34791.79       803.25 o                         
  18   1   0       1150.11       1504.05       113.81 o                         
  19   1   0      78728.81      82044.08      1803.74 o                         
  20   1   0        328.56        428.48        96.75 o                         
  21   1   0      85419.09      90183.79      1977.82 o                         
  22   1   0      61684.16      65230.67      1450.69 o                         
  23   1   0      16516.17      18158.24       462.95 o                         
  24   1   0      79334.48      85803.44      2045.20 o                         
  25   1   0      32530.70      33999.41       867.90 o                         
  26   1   0      12982.36      13930.37       415.36 o                         
  27   1   0      13284.10      13795.29       411.88 o                         
  28   1   0      17494.73      17708.33       497.00 o                         
  29   1   0       5435.73       5330.75       230.86 o                         
  30   1   0        831.51        924.74       131.98 o                         
  31   1   0        474.88        395.11       114.04 o                         
  32   1   0       2879.52       2719.80       180.82 o                         
  33   1   0        440.23        670.67       110.55 o                         
  34   1   0      15143.36      14982.72       442.65 o                         
  35   1   0       3449.88       2951.53       168.40 o                         
  36   1   0        508.66        790.12       107.74 o                         
  37   1   0       3931.61       4043.31       299.02 o                         
  38   1   0       9301.59       9409.24       311.15 o                         
  39   1   0       7108.59       7133.50       289.80 o                         
   0   2   0       3962.71       4765.56       121.83 o                         
   1   2   0     169131.92     169226.20      2447.30 o                         
   2   2   0       1180.19       1925.16        83.09 o                         
   3   2   0       1095.94       1318.54        75.76 o                         
   4   2   0     174690.89     173474.80      3075.48 o                         
   5   2   0     586482.62     524117.44      9757.49 o                         
   6   2   0      25050.62      24648.78       442.80 o                         
   7   2   0      15351.99      16091.21       352.13 o                         
   8   2   0      95962.88      96388.38      1728.12 o                         
   9   2   0      48176.87      48762.71       999.96 o                         
  10   2   0      43816.72      45186.11       877.07 o                         
  11   2   0     389611.75     386150.47      7672.63 o                         
  12   2   0      26931.37      27452.26       599.07 o                         
  13   2   0      43989.23      45030.19       945.10 o                         
  14   2   0      20645.87      21163.30       446.85 o                         
  15   2   0     197008.52     199642.97      4519.17 o                         
  16   2   0       6620.94       6518.13       313.60 o                         
  17   2   0       8642.57       9502.21       279.45 o                         
  18   2   0      24304.58      24655.19       849.62 o                         
  19   2   0      16634.48      16881.77       834.88 o                         
  20   2   0       3442.37       3257.29       138.26 o                         
  21   2   0       1898.92       2044.72       157.60 o                         
  22   2   0       5984.86       5865.44       221.95 o                         
  23   2   0      18211.50      17704.46       465.03 o                         
  24   2   0       1315.00       1425.85       126.41 o                         
  25   2   0      10703.62      10900.24       324.57 o                         
  26   2   0      15094.31      14761.60       403.37 o                         
  27   2   0      10207.85      10718.90       378.81 o                         
  28   2   0       5782.44       5745.10       235.68 o                         
  29   2   0      97340.08      99040.21      2505.09 o                         
  30   2   0       5941.18       6052.50       356.83 o                         
  31   2   0       7021.64       7650.25       318.95 o                         
  32   2   0       5960.76       6323.64       281.09 o                         
  33   2   0      67354.34      69042.59      2275.70 o                         
  34   2   0      26763.25      27031.33       782.40 o                         
  35   2   0      16974.85      17570.98       650.87 o                         
  36   2   0       9866.21      10101.77       346.86 o                         
  37   2   0        476.17        690.38       106.23 o                         
  38   2   0        318.88        490.76       100.02 o                         
   1   3   0       4146.28       4345.66        97.27 o                         
   2   3   0      25342.19      27124.45       474.10 o                         
   3   3   0      16729.72      17498.55       330.31 o                         
   4   3   0       4447.00       4085.77        98.07 o                         
   5   3   0      11804.63      13733.20       268.59 o                         
   6   3   0     107215.59     112722.81      2013.68 o                         
   7   3   0      79581.13      82725.33      1665.64 o                         
   8   3   0     145931.19     152016.50      3035.58 o                         
   9   3   0      25323.62      25772.22       518.41 o                         
  10   3   0      70271.27      69983.59      1343.74 o                         
  11   3   0       8689.89       8952.94       211.15 o                         
  12   3   0     258012.89     259044.22      5152.64 o                         
  13   3   0      72861.33      72942.29      1491.06 o                         
  14   3   0       4290.95       4453.79       347.25 o                         
  15   3   0        402.06        400.35        75.65 o                         
  16   3   0       1815.48       1753.61        99.42 o                         
  17   3   0       3827.87       4003.10       152.36 o                         
  18   3   0      72770.64      73077.39      2288.30 o                         
  19   3   0      27990.55      28082.74       946.05 o                         
  20   3   0     194679.94     190910.86      5714.04 o                         
  21   3   0      51814.59      51506.11      1636.98 o                         
  22   3   0      31370.51      30100.81      1309.20 o                         
  23   3   0      12634.32      12006.78       506.95 o                         
  24   3   0      12804.34      12071.57       632.24 o                         
  25   3   0       6086.40       6041.81       229.60 o                         
  26   3   0      27824.33      27830.25       731.82 o                         
  27   3   0        118.47        311.74        91.12 o                         
  28   3   0        117.39        223.15        90.08 o                         
  29   3   0         48.06         70.10        81.77 o                         
  30   3   0        270.19        367.51       102.65 o                         
  31   3   0       2480.47       2357.48       172.89 o                         
  32   3   0        757.30        833.18       129.47 o                         
  33   3   0       1772.28       1877.07       157.33 o                         
  34   3   0       4884.30       5269.95       324.07 o                         
  35   3   0       1842.84       2230.97       180.73 o                         
  36   3   0        893.06        832.65       135.53 o                         
  37   3   0        267.81        537.59       124.25 o                         
  38   3   0        272.02        328.67       114.27 o                         
   0   4   0     444542.19     401315.47     13014.90 o                         
   1   4   0      45481.27      46783.77      1111.18 o                         
   2   4   0      92545.50      93355.33      2007.97 o                         
   3   4   0      70206.62      73628.77      1483.43 o                         
   4   4   0     180555.05     173863.83      3256.05 o                         
   5   4   0      67981.80      66369.02      1294.62 o                         
   6   4   0      29057.87      28843.34       646.92 o                         
   7   4   0     109572.73     108218.03      2045.11 o                         
   8   4   0       1750.90       1948.76        76.14 o                         
   9   4   0      41801.89      41588.09       807.48 o                         
  10   4   0      41228.85      41331.57       808.00 o                         
  11   4   0       4160.95       4289.54       156.96 o                         
  12   4   0      91969.43      93233.54      1883.53 o                         
  13   4   0      14563.66      14672.35       339.17 o                         
  14   4   0      20495.53      21461.48       500.21 o                         
  15   4   0       1322.93       1256.65        88.21 o                         
  16   4   0      11286.79      11446.10       355.71 o                         
  17   4   0        740.33        837.47        79.00 o                         
  18   4   0       2934.51       3246.76       136.53 o                         
  19   4   0      56643.50      57186.28      1285.82 o                         
  20   4   0      65039.75      64275.39      1480.24 o                         
  21   4   0       1833.50       1970.18       134.24 o                         
  22   4   0      20529.53      20914.86       733.37 o                         
  23   4   0      29466.84      28331.21       959.24 o                         
  24   4   0       5110.59       5309.30       213.38 o                         
  25   4   0       4029.72       3648.74       234.09 o                         
  26   4   0        993.89        976.59       110.26 o                         
  27   4   0        322.89        306.57        92.90 o                         
  28   4   0      30948.82      29630.82       715.29 o                         
  29   4   0      33578.11      32405.43       902.31 o                         
  30   4   0       5673.78       5656.28       247.12 o                         
  31   4   0        464.84        620.83       137.42 o                         
  32   4   0        106.55        146.29        97.09 o                         
  33   4   0       1817.18       1380.13       168.09 o                         
  34   4   0      82418.61      82565.38      3722.61 o                         
  35   4   0        271.71        431.06       114.05 o                         
  36   4   0       4615.28       4638.32       272.63 o                         
  37   4   0        143.21         62.18       220.44 o                         
   1   5   0       5013.82       5123.72       166.61 o                         
   2   5   0       2642.04       2636.59       109.13 o                         
   3   5   0       9861.41       9831.67       278.00 o                         
   4   5   0        168.55        302.34        54.39 o                         
   5   5   0       4633.45       5089.42       171.21 o                         
   6   5   0      65432.30      63354.02      1381.22 o                         
   7   5   0      32118.60      32401.47       678.83 o                         
   8   5   0       2708.81       2753.28        74.43 o                         
   9   5   0     124619.55     118824.06      2180.06 o                         
  10   5   0      21783.52      21056.63       458.72 o                         
  11   5   0       5112.79       5132.36       127.97 o                         
  12   5   0      12355.09      12376.80       274.46 o                         
  13   5   0      80629.35      81362.16      1554.18 o                         
  14   5   0        317.71        361.45        57.10 o                         
  15   5   0       4693.01       4806.07       201.09 o                         
  16   5   0       1448.41       1531.43       149.05 o                         
  17   5   0      52501.26      51552.05      1250.97 o                         
  18   5   0       7129.40       6941.90       244.05 o                         
  19   5   0       5510.69       5955.16       226.80 o                         
  20   5   0      15873.02      16258.17       455.42 o                         
  21   5   0      55721.84      55981.73      1594.75 o                         
  22   5   0       4169.92       4328.95       184.77 o                         
  23   5   0        336.37        278.95        85.12 o                         
  24   5   0        525.67        401.16       105.06 o                         
  25   5   0      45135.35      44920.94      1127.56 o                         
  26   5   0      22658.25      22590.76      1036.67 o                         
  27   5   0      31401.53      30785.13      1246.66 o                         
  28   5   0       7177.13       7025.81       455.37 o                         
  29   5   0       6274.06       6127.66       397.01 o                         
  30   5   0        599.49        726.42       107.27 o                         
  31   5   0      10700.66       9489.52       319.48 o                         
  32   5   0       8981.66       8903.51       340.72 o                         
  33   5   0         29.44         70.08       101.28 o                         
  34   5   0       1648.43       1682.74       143.07 o                         
  35   5   0       2551.42       2637.24       189.55 o                         
   0   6   0     140118.31     133357.73      4387.37 o                         
   1   6   0      87032.14      85224.44      2004.77 o                         
   2   6   0      63622.86      60540.04      1441.63 o                         
   3   6   0        319.16        364.29        71.70 o                         
   4   6   0      20797.55      20079.04       617.50 o                         
   5   6   0      41299.32      41012.18      1101.57 o                         
   6   6   0       9980.79       9703.29       531.60 o                         
   7   6   0      15146.93      14260.59       387.41 o                         
   8   6   0      17776.99      16802.79       447.19 o                         
   9   6   0       5287.26       5108.79       255.50 o                         
  10   6   0       4855.12       4429.31       139.70 o                         
  11   6   0       3644.93       4030.06       125.08 o                         
  12   6   0      39811.03      38486.80       807.75 o                         
  13   6   0      36307.63      37875.66       794.19 o                         
  14   6   0      50990.30      51962.61      1152.43 o                         
  15   6   0       5685.96       5453.60       168.95 o                         
  16   6   0       4695.89       4710.90       167.35 o                         
  17   6   0       2757.62       2634.65       132.67 o                         
  18   6   0      24403.92      23662.81       614.59 o                         
  19   6   0      25000.05      24820.07       648.53 o                         
  20   6   0         93.53        176.40        76.66 o                         
  21   6   0       4473.48       4508.06       197.51 o                         
  22   6   0       6480.61       6133.91       235.41 o                         
  23   6   0      11812.82      12272.69       371.82 o                         
  24   6   0      50591.82      51234.25      1379.75 o                         
  25   6   0       4930.71       5096.84       339.50 o                         
  26   6   0       2803.77       2620.47       175.15 o                         
  27   6   0       2003.13       1690.12       179.92 o                         
  28   6   0       4334.84       4088.39       433.50 o                         
  29   6   0      19908.60      19667.39       742.77 o                         
  30   6   0       6803.83       6260.41       528.38 o                         
  31   6   0         27.48        -34.00       117.56 o                         
  32   6   0       1286.37       1030.15       152.58 o                         
  33   6   0      26578.06      25782.20      1065.67 o                         
   1   7   0        627.65        579.74       133.02 o                         
   2   7   0        355.83        344.21       122.79 o                         
   3   7   0       1874.30       1806.92       169.68 o                         
   4   7   0       2942.46       2864.76       224.39 o                         
   5   7   0       5284.90       4733.70       210.93 o                         
   6   7   0        917.30        983.96        99.26 o                         
   7   7   0        131.77        178.62        73.04 o                         
   8   7   0      62139.87      58869.70      1555.13 o                         
   9   7   0       9600.61       9776.75       424.74 o                         
  10   7   0       1227.29       1217.44       146.47 o                         
  11   7   0       9131.67       9064.18       327.32 o                         
  12   7   0      36656.61      37374.92      1380.54 o                         
  13   7   0        176.61        188.45        90.21 o                         
  14   7   0      57462.95      56128.96      1684.74 o                         
  15   7   0        974.51        941.47       125.57 o                         
  16   7   0      27189.63      26362.58       863.19 o                         
  17   7   0       2983.04       2998.77       219.93 o                         
  18   7   0       1973.85       2174.77       196.19 o                         
  19   7   0         58.39        121.98       127.03 o                         
  20   7   0      41389.73      41714.78      1298.05 o                         
  21   7   0       4305.58       4271.21       331.51 o                         
  22   7   0      33951.60      34880.41      1112.48 o                         
  23   7   0        126.47          9.86       146.11 o                         
  24   7   0       6470.52       6318.81       331.77 o                         
  25   7   0         97.00         27.65       135.85 o                         
  26   7   0       1188.53       1155.55       168.87 o                         
  27   7   0         86.20          7.98       128.30 o                         
  28   7   0         21.26        175.44       130.74 o                         
  29   7   0        969.11       1305.58       169.43 o                         
  30   7   0       9584.96       9778.93       685.60 o                         
  31   7   0        255.84        292.17       131.74 o                         
   0   8   0      31064.95      31156.87      1409.87 o                         
   1   8   0      18749.18      18472.20       643.07 o                         
   2   8   0        296.03        315.52       125.83 o                         
   3   8   0       4125.75       4110.68       255.02 o                         
   4   8   0      12841.16      12345.98       621.55 o                         
   5   8   0      32162.89      29020.86      1026.83 o                         
   6   8   0      34313.53      32058.83      1020.21 o                         
   7   8   0      24778.93      23418.08       967.48 o                         
   8   8   0       4104.74       4105.05       243.51 o                         
   9   8   0      39357.14      38945.19      1746.47 o                         
  10   8   0       6061.53       6561.40       549.80 o                         
  11   8   0      10231.30      10592.90       828.82 o                         
  12   8   0      11914.93      12431.79       868.72 o                         
  13   8   0      17518.81      18508.95      1086.78 o                         
  14   8   0      18379.65      16881.07       723.76 o                         
  15   8   0       6109.81       6084.14       392.63 o                         
  16   8   0       8739.95       8233.86       459.81 o                         
  17   8   0       3836.95       4619.37       350.31 o                         
  18   8   0       2036.76       1713.50       229.84 o                         
  19   8   0      10891.19      11208.75       558.35 o                         
  20   8   0        519.17        586.51       200.75 o                         
  21   8   0        246.76        421.37       266.89 o                         
  22   8   0       1082.47       1247.28       222.77 o                         
  23   8   0       4155.34       3771.25       314.40 o                         
  24   8   0       4398.28       4499.38       391.37 o                         
  25   8   0       1923.31       1628.04       231.54 o                         
  26   8   0       1750.05       2041.83       252.00 o                         
  27   8   0       1977.86       2201.66       252.83 o                         
  28   8   0       3194.33       3081.06       285.86 o                         
   1   9   0       7794.34       6686.40       329.83 o                         
   2   9   0         13.56         97.91       121.59 o                         
   3   9   0        567.02        515.56       136.45 o                         
   4   9   0        156.33        171.78       117.36 o                         
   5   9   0         99.61        111.03       120.49 o                         
   6   9   0        979.09        959.49       150.79 o                         
   7   9   0      15912.50      16273.39       922.06 o                         
   8   9   0         49.97         98.65       188.68 o                         
   9   9   0      24562.45      25980.86      1722.13 o                         
  10   9   0       2029.50       1828.02       253.53 o                         
  11   9   0       2271.60       2290.33       217.97 o                         
  12   9   0       1608.22       1663.10       232.14 o                         
  13   9   0      19222.57      18747.14       788.56 o                         
  14   9   0       2639.57       2286.99       321.32 o                         
  15   9   0       5461.68       5320.69       367.02 o                         
  16   9   0         55.25        173.30       167.05 o                         
  17   9   0      14727.63      15319.73       683.21 o                         
  18   9   0       3807.60       3714.97       534.20 o                         
  19   9   0        302.49        224.16       187.64 o                         
  20   9   0        374.82        342.20       185.83 o                         
  21   9   0      14097.95      14555.38       759.41 o                         
  22   9   0          8.99        -29.01       201.23 o                         
  23   9   0       1457.27       1599.76       234.78 o                         
  24   9   0       1960.67       1816.26       242.05 o                         
  25   9   0      38709.95      42112.27      1531.93 o                         
   0  10   0      29378.40      27398.48      1294.61 o                         
   1  10   0      24061.40      23382.00       799.06 o                         
   2  10   0        825.11        859.12       180.10 o                         
   3  10   0       1424.25       1337.17       202.21 o                         
   4  10   0      18250.13      17609.35       639.50 o                         
   5  10   0       3051.35       2630.74       288.50 o                         
   6  10   0        195.03        230.90       192.67 o                         
   7  10   0        154.79         24.26       180.94 o                         
   8  10   0        202.59        342.15       204.25 o                         
   9  10   0      12398.12      13006.38       750.59 o                         
  10  10   0      11497.18      12328.23       588.80 o                         
  11  10   0       6434.22       6691.87       424.66 o                         
  12  10   0       4453.34       3879.87       323.90 o                         
  13  10   0       2403.19       2303.90       274.80 o                         
  14  10   0       8761.92       9365.15       792.42 o                         
  15  10   0        152.12        -13.71       175.93 o                         
  16  10   0       4234.31       4468.31       476.36 o                         
  17  10   0       2517.33       2824.85       300.86 o                         
  18  10   0       2274.58       2337.97       270.13 o                         
  19  10   0       1533.60       1366.00       230.16 o                         
  20  10   0       4940.80       5338.19       386.80 o                         
   1  11   0        541.08        380.11       147.66 o                         
   2  11   0        174.99        139.93       182.54 o                         
   3  11   0       1838.15       1962.55       287.75 o                         
   4  11   0       6800.56       7058.49       461.70 o                         
   5  11   0        200.39        409.61       208.17 o                         
   6  11   0       7454.26       8033.97       512.41 o                         
   7  11   0        746.35        959.05       235.08 o                         
   8  11   0       6222.17       6120.09       818.17 o                         
   9  11   0        305.27        329.97       185.33 o                         
  10  11   0        277.57        247.98       180.07 o                         
  11  11   0       1633.79       1326.20       259.87 o                         
  12  11   0      11286.45      13151.39       638.57 o                         
  13  11   0       2185.42       2591.11       374.43 o                         
   2   0   1       3442.83       2939.74       410.23 o                         
   4   0   1        243.86        535.37        41.42 o                         
   6   0   1      30858.09      31367.87       649.83 o                         
   8   0   1     996764.62    1040465.12     28906.37 o                         
  10   0   1      18823.40      20188.43       521.06 o                         
  12   0   1      67816.70      70316.80      1667.01 o                         
  14   0   1     263008.53     264098.72      9216.07 o                         
  16   0   1       8237.33       8721.68       277.12 o                         
  18   0   1      21297.96      22743.21       599.48 o                         
  20   0   1      55566.94      57348.34      1825.91 o                         
  22   0   1      10968.58      11175.78       354.29 o                         
  24   0   1       1738.15       2420.77       249.95 o                         
  26   0   1      52798.69      55122.28      1345.97 o                         
  28   0   1        438.23        461.13       142.68 o                         
  30   0   1      89263.02      89809.03      2476.72 o                         
  32   0   1      14077.86      14247.46       469.70 o                         
  34   0   1      30063.19      30546.34       790.74 o                         
  36   0   1         56.61        176.49        91.80 o                         
  38   0   1      24789.89      23893.33       634.73 o                         
   1   1   1       2396.48       2567.25        59.36 o                         
   2   1   1        112.38        276.71        30.14 o                         
   3   1   1         27.05        185.55        20.79 o                         
   4   1   1       3319.38       3737.25        79.34 o                         
   5   1   1     160358.44     168226.98      2523.50 o                         
   6   1   1     163203.84     170389.30      2556.80 o                         
   7   1   1      52656.25      55666.55       920.98 o                         
   8   1   1      10944.64      11136.56       211.25 o                         
   9   1   1       2089.28       2215.91       101.83 o                         
  10   1   1       5647.18       5897.91       161.46 o                         
  11   1   1        167.83        255.36        48.70 o                         
  12   1   1      18084.06      16905.28       310.07 o                         
  13   1   1       9484.40       9219.09       197.71 o                         
  14   1   1      22307.04      20778.83       374.33 o                         
  15   1   1       5280.68       5132.20       170.82 o                         
  16   1   1     232178.23     213268.91      3990.60 o                         
  17   1   1      46153.63      43696.50       698.19 o                         
  18   1   1       2548.42       2413.25        87.58 o                         
  19   1   1       5261.71       5186.29       136.03 o                         
  20   1   1      39764.70      40666.11       719.12 o                         
  21   1   1      24821.90      25227.98       471.14 o                         
  22   1   1       1280.94       1531.65        85.94 o                         
  23   1   1       4371.49       4555.70       145.96 o                         
  24   1   1      35595.92      37305.78       636.02 o                         
  25   1   1        435.42        506.16        60.87 o                         
  26   1   1        575.82        679.06        76.14 o                         
  27   1   1      38997.66      39932.34       740.36 o                         
  28   1   1       4324.29       4350.41       142.64 o                         
  29   1   1       9616.23       9272.74       220.99 o                         
  30   1   1        349.57        413.22        79.73 o                         
  31   1   1       3316.00       3214.40       133.92 o                         
  32   1   1       6973.82       6945.14       196.79 o                         
  33   1   1        248.99        288.10        72.58 o                         
  34   1   1         60.43        125.11        69.41 o                         
  35   1   1       4277.28       4203.86       152.00 o                         
  36   1   1        843.51        940.31        84.37 o                         
  37   1   1       3220.65       3223.56       123.15 o                         
  38   1   1      16850.20      16341.84       329.29 o                         
  39   1   1       9955.78      10029.79       228.85 o                         
   0   2   1     197987.94     195402.36      6030.44 o                         
   1   2   1       7133.79       7501.34       163.14 o                         
   2   2   1      59371.92      61899.46      1060.16 o                         
   3   2   1     639537.38     621374.69     10078.45 o                         
   4   2   1     140050.67     144316.67      2167.79 o                         
   5   2   1       1541.93       1900.48        52.96 o                         
   6   2   1       6244.61       7103.28       120.76 o                         
   7   2   1       2403.46       2823.38        73.82 o                         
   8   2   1       4564.91       5059.10       108.35 o                         
   9   2   1      11866.07      12289.61       234.58 o                         
  10   2   1       9922.62       9823.84       199.09 o                         
  11   2   1       3385.86       3666.85       145.28 o                         
  12   2   1      18687.37      18789.35       352.54 o                         
  13   2   1      26446.99      27001.58       487.69 o                         
  14   2   1       6069.68       6279.55       162.78 o                         
  15   2   1      92939.73      91200.61      1525.35 o                         
  16   2   1      18692.42      18461.77       360.45 o                         
  17   2   1       3320.33       3352.16       124.02 o                         
  18   2   1       1411.60       1155.47        85.94 o                         
  19   2   1     195234.98     186189.52      3722.10 o                         
  20   2   1       2324.21       2559.60       117.16 o                         
  21   2   1       8246.14       8453.24       220.04 o                         
  22   2   1      11815.29      11445.20       332.95 o                         
  23   2   1      32396.64      32993.27       553.77 o                         
  24   2   1      11321.37      11154.94       243.96 o                         
  25   2   1      41969.15      43430.62       736.20 o                         
  26   2   1      39643.92      40358.54       688.60 o                         
  27   2   1      11687.07      11741.68       251.12 o                         
  28   2   1       9203.53       9186.46       234.80 o                         
  29   2   1       2236.74       2323.10       107.09 o                         
  30   2   1       4225.36       4120.41       155.07 o                         
  31   2   1      18081.38      18213.82       378.78 o                         
  32   2   1        566.76        729.02        84.28 o                         
  33   2   1       4231.37       4356.62       154.38 o                         
  34   2   1       1543.02       1421.14        95.91 o                         
  35   2   1        996.23       1079.91        89.50 o                         
  36   2   1        820.72        881.09        81.90 o                         
  37   2   1      36788.61      36053.98       817.16 o                         
  38   2   1       1040.26       1197.72        91.44 o                         
   1   3   1       1640.67       1945.23        46.63 o                         
   2   3   1      30776.34      31544.82       505.06 o                         
   3   3   1      10109.62      10691.42       204.86 o                         
   4   3   1      60529.57      61461.55      1012.98 o                         
   5   3   1      61155.62      60247.55       996.53 o                         
   6   3   1      32044.56      33303.10       519.34 o                         
   7   3   1      13547.15      14155.00       219.69 o                         
   8   3   1      33800.37      35004.27       512.85 o                         
   9   3   1      16086.99      16460.04       247.89 o                         
  10   3   1      78746.27      78486.29      1089.48 o                         
  11   3   1        727.98        795.72        62.08 o                         
  12   3   1      77398.26      79259.32      1137.52 o                         
  13   3   1       9022.27       9328.13       184.71 o                         
  14   3   1       5683.53       5537.81       134.66 o                         
  15   3   1        223.70        222.55        50.58 o                         
  16   3   1      16671.19      16844.64       304.26 o                         
  17   3   1      16910.67      16245.15       297.46 o                         
  18   3   1      68092.86      65853.87      1000.11 o                         
  19   3   1        123.97        301.99        61.36 o                         
  20   3   1      25415.91      24428.71       410.60 o                         
  21   3   1       6184.98       6236.13       175.07 o                         
  22   3   1       8018.43       8191.18       190.42 o                         
  23   3   1        450.11        608.22        71.51 o                         
  24   3   1       1341.98       1363.97        84.83 o                         
  25   3   1       1565.94       1623.80        90.33 o                         
  26   3   1       3368.66       3278.06       118.87 o                         
  27   3   1      18401.32      18628.21       346.63 o                         
  28   3   1      47931.50      48708.32       817.79 o                         
  29   3   1      12049.91      12345.12       290.23 o                         
  30   3   1       3291.13       3256.59       126.17 o                         
  31   3   1      10775.80      10776.30       245.50 o                         
  32   3   1       7559.73       7298.00       196.01 o                         
  33   3   1       1711.30       1700.19       104.55 o                         
  34   3   1      11251.93      11147.48       298.44 o                         
  35   3   1      11320.38      11615.46       286.73 o                         
  36   3   1        202.45        362.70        75.00 o                         
  37   3   1        465.00        488.38        77.55 o                         
   0   4   1      66142.09      65693.28      1254.68 o                         
   1   4   1      59841.68      59147.02       800.56 o                         
   2   4   1      32226.39      32295.52       458.40 o                         
   3   4   1      12838.73      13257.64       215.52 o                         
   4   4   1     147364.08     147923.45      2317.39 o                         
   5   4   1      69127.71      69819.55      1108.09 o                         
   6   4   1      11787.92      11864.97       224.97 o                         
   7   4   1      16158.63      16250.95       281.53 o                         
   8   4   1     107704.95     109846.71      1609.79 o                         
   9   4   1       2480.79       2662.51       101.73 o                         
  10   4   1       8318.17       8576.49       144.01 o                         
  11   4   1      48176.50      49414.71       742.79 o                         
  12   4   1       2399.59       2381.28        80.35 o                         
  13   4   1      13057.89      13155.65       222.08 o                         
  14   4   1     100268.38     100634.76      1491.56 o                         
  15   4   1      77152.29      77546.75      1157.44 o                         
  16   4   1       5024.70       4851.50       126.01 o                         
  17   4   1        212.25        258.63        51.25 o                         
  18   4   1        489.08        613.91        58.66 o                         
  19   4   1       2572.97       2564.93        94.67 o                         
  20   4   1       3594.00       3737.32       113.74 o                         
  21   4   1      23914.64      23201.19       419.37 o                         
  22   4   1       5856.56       5404.40       151.55 o                         
  23   4   1        922.83        800.88        73.46 o                         
  24   4   1       7027.08       6434.40       219.84 o                         
  25   4   1        143.92        111.58        62.38 o                         
  26   4   1      87440.62      83469.04      2222.66 o                         
  27   4   1       8362.45       8042.73       274.10 o                         
  28   4   1      12110.00      11279.08       246.27 o                         
  29   4   1       1616.06       1545.46        90.08 o                         
  30   4   1       4433.81       4522.51       156.84 o                         
  31   4   1      20133.38      19595.56       406.02 o                         
  32   4   1       1120.32       1287.97        91.59 o                         
  33   4   1       1083.89       1070.52        89.37 o                         
  34   4   1        189.45        122.50        72.02 o                         
  35   4   1        270.72        260.98        74.35 o                         
  36   4   1       9810.53       9591.28       297.65 o                         
   1   5   1      29970.74      29540.15       426.74 o                         
   2   5   1       1329.46       1363.65        55.14 o                         
   3   5   1       4348.78       4754.65        93.66 o                         
   4   5   1       7087.96       6844.26       129.92 o                         
   5   5   1      40789.84      39867.74       627.89 o                         
   6   5   1       1441.15       1611.71        57.92 o                         
   7   5   1      23158.57      23313.73       400.07 o                         
   8   5   1      13658.72      12948.90       239.77 o                         
   9   5   1      27188.93      26668.36       436.54 o                         
  10   5   1      13460.85      13258.66       226.87 o                         
  11   5   1       1379.43       1557.75        67.07 o                         
  12   5   1      19948.68      19484.14       305.99 o                         
  13   5   1        657.43        732.38        45.02 o                         
  14   5   1      37775.23      36975.79       552.93 o                         
  15   5   1       4722.49       4838.14       106.77 o                         
  16   5   1          8.08         90.05        40.21 o                         
  17   5   1      68371.25      69247.15      1118.03 o                         
  18   5   1      43739.03      45108.43       744.76 o                         
  19   5   1       6714.43       7184.36       177.51 o                         
  20   5   1        147.44        221.41        61.45 o                         
  21   5   1       9652.52       9643.90       249.45 o                         
  22   5   1       8336.31       7903.08       213.84 o                         
  23   5   1      16856.73      16229.77       331.58 o                         
  24   5   1       1622.55       1665.97       107.68 o                         
  25   5   1       3967.75       3808.43       136.63 o                         
  26   5   1       1774.02       1734.36        96.99 o                         
  27   5   1       3692.89       3558.31       132.49 o                         
  28   5   1       1016.26       1137.93        88.67 o                         
  29   5   1       2186.24       2228.44       142.77 o                         
  30   5   1       1579.89       1515.55        96.06 o                         
  31   5   1        744.09        788.29        81.87 o                         
  32   5   1          3.05         42.23        66.90 o                         
  33   5   1       1169.05       1201.26       104.14 o                         
  34   5   1        341.54        219.16        77.77 o                         
  35   5   1        461.25        422.79        90.06 o                         
   0   6   1       5989.53       6525.07       186.56 o                         
   1   6   1         75.89        113.16        28.68 o                         
   2   6   1       5667.56       5886.08       116.64 o                         
   3   6   1      29270.19      28849.39       468.45 o                         
   4   6   1      13622.55      13090.41       244.13 o                         
   5   6   1       3962.87       4137.10        99.12 o                         
   6   6   1      64415.83      62746.95      1013.41 o                         
   7   6   1      24693.71      24592.45       423.29 o                         
   8   6   1      56107.30      54796.84       889.85 o                         
   9   6   1       6609.15       6842.46       148.84 o                         
  10   6   1      99849.50      96535.79      1537.91 o                         
  11   6   1      13212.75      13019.75       236.37 o                         
  12   6   1       3374.35       3286.72        95.89 o                         
  13   6   1         30.05         99.20        38.91 o                         
  14   6   1       1747.55       1794.01        78.35 o                         
  15   6   1      38298.83      40045.19       651.01 o                         
  16   6   1      37222.81      36895.69       645.52 o                         
  17   6   1        812.06        980.03        62.15 o                         
  18   6   1        793.85        761.55        60.09 o                         
  19   6   1       2587.91       2881.15       105.00 o                         
  20   6   1      24192.76      24082.02       446.95 o                         
  21   6   1        507.30        558.67        71.60 o                         
  22   6   1        469.16        516.32        71.78 o                         
  23   6   1        340.41        361.11        69.77 o                         
  24   6   1         77.33        164.35        73.60 o                         
  25   6   1      16318.01      16174.56       388.46 o                         
  26   6   1      19091.44      18881.79       435.09 o                         
  27   6   1        221.24        306.16        85.33 o                         
  28   6   1        188.20        191.60        80.08 o                         
  29   6   1        103.88        209.12        78.13 o                         
  30   6   1       7158.50       6918.02       214.59 o                         
  31   6   1       3604.87       3714.08       187.54 o                         
  32   6   1      17127.12      16437.39       645.70 o                         
  33   6   1        369.21        199.80        89.34 o                         
   1   7   1       3392.77       3164.88       115.66 o                         
   2   7   1        373.67        539.47        69.10 o                         
   3   7   1      16205.13      15502.72       361.04 o                         
   4   7   1       1715.06       1663.53       110.88 o                         
   5   7   1         17.06         40.11        59.11 o                         
   6   7   1      52608.22      51838.24       977.50 o                         
   7   7   1       6489.11       6534.87       180.08 o                         
   8   7   1        855.66        881.97        77.92 o                         
   9   7   1       3458.36       3236.20       135.36 o                         
  10   7   1          6.22         74.69        39.33 o                         
  11   7   1        225.09        282.63        63.28 o                         
  12   7   1       7352.39       6712.04       183.54 o                         
  13   7   1        179.83        197.65        62.67 o                         
  14   7   1      13319.43      13243.32       323.71 o                         
  15   7   1         36.85        117.46        58.73 o                         
  16   7   1      27461.26      28865.07       612.79 o                         
  17   7   1       2389.34       2648.01       137.37 o                         
  18   7   1        285.82        309.26        78.62 o                         
  19   7   1         36.87        -43.90        72.37 o                         
  20   7   1         45.02        172.22        98.98 o                         
  21   7   1        751.89        702.34        99.52 o                         
  22   7   1      10994.89      11233.88       321.81 o                         
  23   7   1        122.05        253.24        92.65 o                         
  24   7   1        833.14       1027.81       145.09 o                         
  25   7   1       3838.03       3729.17       181.00 o                         
  26   7   1        669.98        564.59       105.14 o                         
  27   7   1       1165.68       1026.49       121.25 o                         
  28   7   1      24396.12      24273.18       620.84 o                         
  29   7   1       7751.98       8193.86       314.38 o                         
  30   7   1       4076.41       3959.69       292.45 o                         
  31   7   1         37.71        -22.75        94.03 o                         
   0   8   1        396.71        452.95       131.95 o                         
   1   8   1      24039.55      22637.76       537.56 o                         
   2   8   1      30027.43      28443.32       651.92 o                         
   3   8   1      23332.38      21281.57       509.77 o                         
   4   8   1       8383.31       7973.01       258.09 o                         
   5   8   1      25461.79      24949.53       595.88 o                         
   6   8   1       2892.19       2988.10       153.24 o                         
   7   8   1        666.44        646.78        90.54 o                         
   8   8   1        407.43        433.90        84.70 o                         
   9   8   1       7947.06       8161.25       382.55 o                         
  10   8   1         29.91         32.39       104.86 o                         
  11   8   1       5035.35       4928.08       229.60 o                         
  12   8   1        552.65        582.62       106.30 o                         
  13   8   1       1205.57       1234.09       134.48 o                         
  14   8   1        651.95        642.20       116.69 o                         
  15   8   1      12898.51      12205.68       409.37 o                         
  16   8   1        454.82        615.24       127.02 o                         
  17   8   1       5568.74       5424.98       268.75 o                         
  18   8   1       5006.51       5205.92       261.61 o                         
  19   8   1      15008.40      14874.50       465.83 o                         
  20   8   1       3411.75       3679.70       226.37 o                         
  21   8   1      30297.62      32022.60       986.71 o                         
  22   8   1        161.42        312.21       126.00 o                         
  23   8   1       2003.46       1929.42       175.79 o                         
  24   8   1      11032.12      11274.87       392.33 o                         
  25   8   1        433.89        231.94       122.04 o                         
  26   8   1        593.74        612.04       136.82 o                         
  27   8   1       1035.40        903.65       140.08 o                         
  28   8   1       4345.91       4238.60       232.94 o                         
   1   9   1       1532.34       1576.29       134.61 o                         
   2   9   1       1913.07       1795.70       129.89 o                         
   3   9   1        962.89        978.63       107.92 o                         
   4   9   1         79.77        134.04        86.45 o                         
   5   9   1      20995.96      20871.45       585.69 o                         
   6   9   1       2441.82       2514.23       149.83 o                         
   7   9   1       1511.40       1656.28       145.11 o                         
   8   9   1         74.55        146.18       130.36 o                         
   9   9   1          4.99        192.21       132.19 o                         
  10   9   1       3743.71       4000.94       234.71 o                         
  11   9   1       2512.52       2847.78       206.97 o                         
  12   9   1        400.80        450.49       114.67 o                         
  13   9   1       1052.71       1172.82       142.38 o                         
  14   9   1        168.68         75.33       111.73 o                         
  15   9   1       1519.39       1409.45       157.38 o                         
  16   9   1        205.05        158.16       116.65 o                         
  17   9   1      20935.01      21935.52       631.46 o                         
  18   9   1          9.12       -110.25       110.25 o                         
  19   9   1        217.36        288.97       128.12 o                         
  20   9   1       1650.66       1853.34       175.46 o                         
  21   9   1         31.85        -75.14       119.98 o                         
  22   9   1        532.40        525.58       138.31 o                         
  23   9   1       5036.51       4898.38       256.70 o                         
  24   9   1        334.19        383.05       130.77 o                         
   0  10   1       2601.36       2218.14       203.67 o                         
   1  10   1         81.37        -22.19        93.30 o                         
   2  10   1       2088.04       2263.55       196.37 o                         
   3  10   1       4369.97       3987.58       185.42 o                         
   4  10   1       8155.54       7540.57       289.14 o                         
   5  10   1        112.56        148.40       123.29 o                         
   6  10   1       1390.03       1582.55       275.66 o                         
   7  10   1       8548.16       9092.07       370.32 o                         
   8  10   1      10488.05      11359.38       422.66 o                         
   9  10   1      10896.64      12289.33       427.07 o                         
  10  10   1       6292.59       7013.54       316.15 o                         
  11  10   1         18.37        138.71       115.93 o                         
  12  10   1        691.66        879.01       143.83 o                         
  13  10   1      23412.73      24050.19       684.80 o                         
  14  10   1       3529.81       3399.89       216.70 o                         
  15  10   1         17.12         66.05       123.75 o                         
  16  10   1       2482.14       2433.73       193.95 o                         
  17  10   1       4419.66       4343.41       246.47 o                         
  18  10   1        291.59        163.09       145.89 o                         
  19  10   1       1319.22       1302.20       170.23 o                         
  20  10   1        817.70        747.82       148.52 o                         
   1  11   1       1065.06       1150.42       138.59 o                         
   2  11   1         49.34        -51.64       139.49 o                         
   3  11   1         20.70        -94.09       123.79 o                         
   4  11   1         92.34        -29.26       130.63 o                         
   5  11   1         13.63        119.34       132.78 o                         
   6  11   1       6125.62       6456.87       345.69 o                         
   7  11   1         90.69         79.83       167.39 o                         
   8  11   1          7.97         76.22       126.52 o                         
   9  11   1        500.11        407.07       146.90 o                         
  10  11   1        718.05        922.08       146.82 o                         
  11  11   1        756.23        920.50       148.73 o                         
  12  11   1       6294.46       6804.88       309.57 o                         
   0   0   2     836364.44     823236.94     34069.00 o                         
   2   0   2      61371.46      65405.45      1507.61 o                         
   4   0   2     330444.06     341824.69      9967.51 o                         
   6   0   2     172179.45     170315.33      5483.07 o                         
   8   0   2       1574.32       2345.58        99.70 o                         
  10   0   2      79843.14      81167.07      1760.77 o                         
  12   0   2      54215.35      55529.56      1228.36 o                         
  14   0   2      38230.71      39101.73       885.61 o                         
  16   0   2     191192.12     194819.92      4703.06 o                         
  18   0   2     128539.12     126648.88      3164.69 o                         
  20   0   2       3658.43       3717.09       162.33 o                         
  22   0   2     265025.09     274387.84      8288.06 o                         
  24   0   2      16263.87      16289.04       554.39 o                         
  26   0   2      82536.38      85731.81      2249.37 o                         
  28   0   2      60251.55      62535.38      1671.37 o                         
  30   0   2      12191.47      11335.94       403.94 o                         
  32   0   2       3394.28       3504.04       236.07 o                         
  34   0   2       3229.95       3188.62       216.94 o                         
  36   0   2        248.08        279.21       102.44 o                         
  38   0   2        402.66        458.74       100.78 o                         
   1   1   2     113619.71     123662.20      2004.80 o                         
   2   1   2     194526.42     214001.97      3461.31 o                         
   3   1   2     246618.52     266366.50      3728.17 o                         
   4   1   2     110554.97     116851.42      1592.95 o                         
   5   1   2       3295.81       3642.28        81.67 o                         
   6   1   2      43484.97      45088.59       719.46 o                         
   7   1   2       1548.73       1240.51        54.83 o                         
   8   1   2     112006.41     119466.95      1949.51 o                         
   9   1   2      12180.18      12372.62       221.19 o                         
  10   1   2       7985.14       8457.38       161.03 o                         
  11   1   2      50485.07      49584.34       773.78 o                         
  12   1   2     107942.66     106561.47      1910.92 o                         
  13   1   2      13077.37      12483.59       302.95 o                         
  14   1   2      51960.88      49508.89       828.43 o                         
  15   1   2      29150.94      27359.27       604.32 o                         
  16   1   2       3831.33       3550.31       112.93 o                         
  17   1   2      30745.61      29935.34       517.28 o                         
  18   1   2      75486.59      71431.71      1165.09 o                         
  19   1   2      35205.64      34559.82       595.94 o                         
  20   1   2       3725.25       3741.30       125.24 o                         
  21   1   2        828.21        892.03        73.24 o                         
  22   1   2        633.98        784.65        81.64 o                         
  23   1   2       1558.06       1650.58        96.36 o                         
  24   1   2      53048.44      54404.78       989.59 o                         
  25   1   2        334.80        506.17        79.65 o                         
  26   1   2       7808.47       8104.89       217.06 o                         
  27   1   2      15329.09      15724.26       342.72 o                         
  28   1   2       7059.41       7208.18       204.29 o                         
  29   1   2       2044.34       2018.30       110.04 o                         
  30   1   2      33157.70      33846.06       641.93 o                         
  31   1   2      45044.91      46284.15       895.47 o                         
  32   1   2      32850.77      33463.61       668.81 o                         
  33   1   2       2850.67       2867.90       127.84 o                         
  34   1   2       5038.88       5300.98       171.77 o                         
  35   1   2      30637.31      31644.63       602.80 o                         
  36   1   2      12507.62      13263.17       296.87 o                         
  37   1   2       2816.13       3021.32       126.29 o                         
  38   1   2       4830.37       4847.37       181.30 o                         
   0   2   2      27180.27      28049.49       727.36 o                         
   1   2   2       1417.72       1873.89        58.45 o                         
   2   2   2      13779.06      16029.15       259.58 o                         
   3   2   2      19154.04      18940.46       324.92 o                         
   4   2   2      73885.46      77583.30      1219.77 o                         
   5   2   2      14748.62      14989.18       275.26 o                         
   6   2   2      46488.54      47900.18       764.08 o                         
   7   2   2      29663.85      31872.98       517.40 o                         
   8   2   2     103606.05     107689.13      1478.41 o                         
   9   2   2     168206.70     173432.36      2526.31 o                         
  10   2   2       2652.49       2722.53        77.04 o                         
  11   2   2     792438.00     785827.75     12271.56 o                         
  12   2   2      66267.87      68516.54      1099.46 o                         
  13   2   2      26184.49      26885.55       480.25 o                         
  14   2   2        285.83        373.57        53.48 o                         
  15   2   2        317.13        468.68        76.04 o                         
  16   2   2       1539.16       1528.52        84.79 o                         
  17   2   2      21149.98      20761.09       400.96 o                         
  18   2   2      52552.32      49976.89       865.71 o                         
  19   2   2      67738.92      63409.11      1131.34 o                         
  20   2   2        928.03        764.62        82.99 o                         
  21   2   2       9672.87       9072.08       300.17 o                         
  22   2   2       1033.45        916.66        88.35 o                         
  23   2   2     144577.55     139284.83      2412.17 o                         
  24   2   2        671.77        719.91        82.79 o                         
  25   2   2       9378.81       9172.47       225.06 o                         
  26   2   2       2302.32       2406.39       141.77 o                         
  27   2   2      45736.58      46639.63       822.20 o                         
  28   2   2        436.65        532.90        72.22 o                         
  29   2   2       3245.78       3118.19       118.16 o                         
  30   2   2       8535.88       8662.36       216.45 o                         
  31   2   2       9661.39      10135.97       238.39 o                         
  32   2   2       9847.33       9615.11       227.97 o                         
  33   2   2        549.15        974.68       125.96 o                         
  34   2   2      15713.84      15354.50       333.61 o                         
  35   2   2        309.72        522.46        79.37 o                         
  36   2   2       5410.04       5585.65       237.00 o                         
  37   2   2      21169.70      21760.78       571.70 o                         
  38   2   2       2998.02       3022.48       148.76 o                         
   1   3   2       2315.29       2283.91        77.21 o                         
   2   3   2     245085.94     245581.00      3823.47 o                         
   3   3   2     110159.31     109640.60      1719.97 o                         
   4   3   2      13611.78      14588.00       278.57 o                         
   5   3   2          2.28        131.01        31.73 o                         
   6   3   2      22896.53      22974.83       401.65 o                         
   7   3   2       6727.62       6986.58       147.11 o                         
   8   3   2      12377.39      12188.19       219.91 o                         
   9   3   2        909.96       1005.70        38.57 o                         
  10   3   2     153958.08     154221.28      2053.30 o                         
  11   3   2       8785.19       9060.31       150.03 o                         
  12   3   2       3644.26       3666.53        97.19 o                         
  13   3   2       7486.48       7507.71       154.85 o                         
  14   3   2       2211.67       2245.69        84.98 o                         
  15   3   2      17009.55      16276.53       303.30 o                         
  16   3   2      90089.07      88555.56      1421.37 o                         
  17   3   2      46095.01      45076.94       753.13 o                         
  18   3   2        470.59        502.33        65.36 o                         
  19   3   2      22792.57      21867.34       400.38 o                         
  20   3   2      50090.77      48352.13       808.33 o                         
  21   3   2        481.08        478.49        70.36 o                         
  22   3   2      18152.08      17137.57       427.92 o                         
  23   3   2       2169.62       2067.04       103.47 o                         
  24   3   2       5981.99       5744.02       266.65 o                         
  25   3   2        555.39        452.73        71.86 o                         
  26   3   2       7549.46       7546.08       217.10 o                         
  27   3   2      17955.19      17024.79       346.83 o                         
  28   3   2       7943.87       8003.78       197.64 o                         
  29   3   2         97.35        210.85        66.63 o                         
  30   3   2      23456.55      23215.35       445.52 o                         
  31   3   2       2898.60       2801.63       119.27 o                         
  32   3   2      18667.02      18283.94       383.23 o                         
  33   3   2        638.57        719.35        80.21 o                         
  34   3   2        378.88        593.00        82.60 o                         
  35   3   2      19991.28      20823.08       454.88 o                         
  36   3   2      29977.46      30585.05       748.18 o                         
  37   3   2       6604.07       7091.75       204.75 o                         
   0   4   2      29706.88      29900.80       879.87 o                         
   1   4   2       1396.83       1528.50        57.76 o                         
   2   4   2      18617.65      18696.78       294.97 o                         
   3   4   2      90345.06      89812.85      1482.07 o                         
   4   4   2       7117.97       7359.10       153.23 o                         
   5   4   2       1328.51       1408.61        60.39 o                         
   6   4   2     232495.19     227009.05      3694.82 o                         
   7   4   2      84269.73      83562.59      1384.18 o                         
   8   4   2      62116.00      62208.96       998.72 o                         
   9   4   2        382.60        420.78        40.67 o                         
  10   4   2      40874.77      41014.16       621.17 o                         
  11   4   2       6162.75       6165.19       122.71 o                         
  12   4   2      70253.35      70651.41      1053.39 o                         
  13   4   2      41316.12      41093.32       605.84 o                         
  14   4   2      15358.15      15392.27       272.31 o                         
  15   4   2      19578.32      19455.86       334.16 o                         
  16   4   2      57856.52      56104.48       917.52 o                         
  17   4   2        265.80        385.42        55.57 o                         
  18   4   2      95115.09      93612.95      1501.49 o                         
  19   4   2       7203.77       7070.20       164.86 o                         
  20   4   2        743.52        885.38        71.69 o                         
  21   4   2      12829.98      12547.47       248.10 o                         
  22   4   2      61505.34      58996.10      1041.94 o                         
  23   4   2      76294.66      74715.42      1266.39 o                         
  24   4   2      69634.90      65320.49      1117.93 o                         
  25   4   2         61.86         67.41        63.81 o                         
  26   4   2       1473.38       1420.19       107.42 o                         
  27   4   2       2688.38       2550.75       122.92 o                         
  28   4   2       1387.01       1492.97       123.54 o                         
  29   4   2      10317.44       9470.17       332.61 o                         
  30   4   2       6131.82       6205.33       179.77 o                         
  31   4   2        499.25        505.71        75.08 o                         
  32   4   2      14899.52      14510.41       306.51 o                         
  33   4   2       1809.24       1945.30       108.04 o                         
  34   4   2      11692.08      12215.22       282.03 o                         
  35   4   2       3908.81       3792.62       158.10 o                         
  36   4   2       1730.41       1560.92       120.13 o                         
   1   5   2     120516.87     116702.98      1835.31 o                         
   2   5   2      45320.08      44651.77       674.23 o                         
   3   5   2      98700.08      97250.52      1680.80 o                         
   4   5   2        899.62        861.38        51.08 o                         
   5   5   2       2754.56       2913.02        87.70 o                         
   6   5   2       7520.94       7580.60       165.04 o                         
   7   5   2      48651.39      47415.54       804.87 o                         
   8   5   2       1615.20       1693.77        67.26 o                         
   9   5   2      46807.34      46874.79       765.34 o                         
  10   5   2      17606.23      17744.53       316.48 o                         
  11   5   2      36434.60      35850.21       595.57 o                         
  12   5   2        722.87        750.82        47.23 o                         
  13   5   2        553.24        653.41        52.27 o                         
  14   5   2       5199.67       5130.21       118.53 o                         
  15   5   2       7205.69       7366.68       202.87 o                         
  16   5   2      12929.07      12470.39       255.49 o                         
  17   5   2       7221.02       7473.61       191.59 o                         
  18   5   2        853.44        979.59        64.90 o                         
  19   5   2      10359.70      10206.46       218.43 o                         
  20   5   2       4369.50       4528.93       134.83 o                         
  21   5   2       6578.66       6537.66       175.10 o                         
  22   5   2      24335.45      23955.99       453.06 o                         
  23   5   2      15659.81      15155.03       312.46 o                         
  24   5   2         39.55         37.08        59.31 o                         
  25   5   2        755.26        827.91        77.12 o                         
  26   5   2       2638.07       2759.57       156.22 o                         
  27   5   2       2583.88       2339.36       119.35 o                         
  28   5   2       1815.84       1699.10       108.01 o                         
  29   5   2        435.46        539.36        85.97 o                         
  30   5   2       7933.61       7641.34       248.48 o                         
  31   5   2      84236.55      81896.15      1598.04 o                         
  32   5   2      12026.71      12037.18       309.50 o                         
  33   5   2       4964.30       4614.52       174.18 o                         
  34   5   2          1.23         25.76        78.53 o                         
  35   5   2       8972.40       8895.53       428.66 o                         
   0   6   2      21781.09      21815.85       530.71 o                         
   1   6   2        659.57        811.96        50.69 o                         
   2   6   2     117013.66     113207.48      1798.73 o                         
   3   6   2      19062.16      18128.54       343.93 o                         
   4   6   2         72.66        264.22        59.71 o                         
   5   6   2       6608.04       6723.25       180.34 o                         
   6   6   2       2807.93       2653.95        90.28 o                         
   7   6   2      15116.22      15337.73       356.34 o                         
   8   6   2      34780.62      34447.13       580.29 o                         
   9   6   2      37120.68      36081.77       606.67 o                         
  10   6   2      14398.13      14302.19       278.09 o                         
  11   6   2      57740.00      56274.86       915.75 o                         
  12   6   2      20927.99      20209.97       364.51 o                         
  13   6   2       1466.88       1417.67        68.50 o                         
  14   6   2        388.46        616.46       104.78 o                         
  15   6   2      46431.61      45215.75       787.17 o                         
  16   6   2      20338.12      20159.74       385.88 o                         
  17   6   2       8937.99       8702.69       205.50 o                         
  18   6   2      83792.91      84653.87      1418.22 o                         
  19   6   2       5912.33       6052.62       208.12 o                         
  20   6   2      10774.95      11001.49       255.49 o                         
  21   6   2        332.50        307.73        67.19 o                         
  22   6   2      11148.81      10573.09       250.23 o                         
  23   6   2      53347.36      54305.96       976.48 o                         
  24   6   2      10905.80      10864.33       257.86 o                         
  25   6   2       5943.95       6010.02       194.59 o                         
  26   6   2       3628.23       3814.62       201.70 o                         
  27   6   2       2498.39       2298.65       122.20 o                         
  28   6   2      26271.46      25721.71       641.67 o                         
  29   6   2       2305.75       2456.38       128.04 o                         
  30   6   2        547.50        551.70        87.22 o                         
  31   6   2        285.82        271.48       104.39 o                         
  32   6   2       1023.45       1028.55       102.30 o                         
  33   6   2        267.70        269.33        81.66 o                         
   1   7   2        605.29        712.65        51.23 o                         
   2   7   2      90938.36      88515.00      1550.52 o                         
   3   7   2        672.16        738.62        54.72 o                         
   4   7   2       7232.96       7222.72       170.81 o                         
   5   7   2       8512.80       8802.02       194.77 o                         
   6   7   2      29345.75      29633.43       529.42 o                         
   7   7   2       1186.18       1241.00        71.53 o                         
   8   7   2        804.66        821.22        57.08 o                         
   9   7   2       3998.31       4016.32       112.82 o                         
  10   7   2       2702.25       2553.33        94.73 o                         
  11   7   2       1969.71       1874.11        82.49 o                         
  12   7   2      25972.04      24901.38       455.68 o                         
  13   7   2        587.46        645.63        71.22 o                         
  14   7   2      23696.38      23433.13       456.02 o                         
  15   7   2       2144.53       2271.59       102.16 o                         
  16   7   2      16684.76      16643.86       356.28 o                         
  17   7   2      10079.67      10020.07       301.61 o                         
  18   7   2      15871.58      15953.32       374.26 o                         
  19   7   2         27.75         30.35        66.98 o                         
  20   7   2       6638.47       6588.88       220.18 o                         
  21   7   2       1702.44       1813.76       113.85 o                         
  22   7   2         98.33        159.34        76.88 o                         
  23   7   2          8.62         -5.99        78.01 o                         
  24   7   2       4606.02       4934.93       242.33 o                         
  25   7   2        206.96         95.19        93.86 o                         
  26   7   2      25048.46      25114.84       590.28 o                         
  27   7   2        132.55         26.95        88.72 o                         
  28   7   2       6767.74       6475.31       235.18 o                         
  29   7   2        474.92        421.67       102.31 o                         
  30   7   2       4882.30       4683.29       220.36 o                         
   0   8   2       5286.86       4602.58       216.02 o                         
   1   8   2        721.54        821.39        85.84 o                         
   2   8   2       4106.48       3814.34       152.23 o                         
   3   8   2      34688.53      33571.82       708.36 o                         
   4   8   2       1691.93       1642.38       106.42 o                         
   5   8   2         45.43        130.02        73.08 o                         
   6   8   2         14.28         42.47        92.20 o                         
   7   8   2      19471.08      18567.05       398.00 o                         
   8   8   2       1270.21       1265.69        87.44 o                         
   9   8   2        719.53        789.32        76.04 o                         
  10   8   2      54400.45      53735.62      1019.19 o                         
  11   8   2      42898.02      41660.47       917.46 o                         
  12   8   2       6654.83       6383.83       247.79 o                         
  13   8   2      48753.16      48565.96      1052.56 o                         
  14   8   2       2558.05       2288.00       140.79 o                         
  15   8   2       5506.31       5695.33       215.89 o                         
  16   8   2        494.42        438.59       105.40 o                         
  17   8   2        971.58       1140.50       135.01 o                         
  18   8   2       5467.80       5341.03       230.26 o                         
  19   8   2       1784.24       1766.90       142.19 o                         
  20   8   2      14832.49      15044.89       431.51 o                         
  21   8   2       1728.09       2036.37       154.02 o                         
  22   8   2       7313.51       8080.38       291.47 o                         
  23   8   2      30889.13      31798.07       777.52 o                         
  24   8   2       5548.45       6129.90       274.96 o                         
  25   8   2       5392.55       5325.14       237.65 o                         
  26   8   2        305.64        414.85       114.32 o                         
  27   8   2      11026.36      10986.70       352.34 o                         
   1   9   2       3452.40       3182.55       166.37 o                         
   2   9   2        395.36        361.73        93.41 o                         
   3   9   2      49925.74      48898.89      1066.16 o                         
   4   9   2        336.95        329.28        95.23 o                         
   5   9   2       1790.05       1789.82       132.01 o                         
   6   9   2       1894.99       1818.06       149.99 o                         
   7   9   2      15471.32      15663.75       497.87 o                         
   8   9   2        478.01        572.70       102.45 o                         
   9   9   2       4284.65       4517.98       232.38 o                         
  10   9   2        593.78        539.05       138.62 o                         
  11   9   2      14597.44      15037.39       480.64 o                         
  12   9   2        585.47        771.15       143.78 o                         
  13   9   2        149.56        244.00       109.64 o                         
  14   9   2       2930.11       3174.28       202.11 o                         
  15   9   2        179.73        251.16       117.30 o                         
  16   9   2        479.04        298.06       142.70 o                         
  17   9   2       5318.38       5447.27       270.40 o                         
  18   9   2       5355.36       6127.22       285.80 o                         
  19   9   2        107.99       -107.49       116.53 o                         
  20   9   2         41.00         17.51       120.32 o                         
  21   9   2       8835.22       8971.07       345.07 o                         
  22   9   2         85.78        -79.83       115.76 o                         
  23   9   2       6459.72       6976.36       302.42 o                         
  24   9   2       2070.60       1999.41       178.63 o                         
   0  10   2        235.99        232.91       181.78 o                         
   1  10   2       4587.72       4476.94       201.22 o                         
   2  10   2       5278.77       5204.17       216.10 o                         
   3  10   2        805.60        637.95       121.07 o                         
   4  10   2        123.88        141.11       110.36 o                         
   5  10   2      31183.66      31547.60       786.02 o                         
   6  10   2      16895.12      16868.15       529.27 o                         
   7  10   2         10.27        -60.84       111.55 o                         
   8  10   2      11451.61      11632.23       410.91 o                         
   9  10   2        357.92        416.53       130.73 o                         
  10  10   2       2472.98       2481.66       196.34 o                         
  11  10   2        283.95        264.30       134.26 o                         
  12  10   2       3436.39       3271.79       212.22 o                         
  13  10   2         81.67         11.49       118.62 o                         
  14  10   2       2076.04       2062.44       191.31 o                         
  15  10   2      12027.93      12543.52       421.04 o                         
  16  10   2      12403.44      13660.99       447.30 o                         
  17  10   2       2456.90       2344.95       187.65 o                         
  18  10   2      23206.88      25030.93       701.67 o                         
  19  10   2       4145.44       4292.02       241.03 o                         
   1  11   2        874.08        824.26       127.85 o                         
   2  11   2      17225.38      18383.06       515.04 o                         
   3  11   2         60.05        255.16       138.07 o                         
   4  11   2         36.96        166.11       135.76 o                         
   5  11   2         40.52        -58.88       144.16 o                         
   6  11   2       2047.02       2486.28       201.96 o                         
   7  11   2       4431.66       5529.32       281.94 o                         
   8  11   2       7028.52       7862.36       339.82 o                         
   9  11   2         60.78         12.45       131.00 o                         
  10  11   2       1094.61       1181.12       183.17 o                         
  11  11   2        187.55        158.38       128.77 o                         
   0   0   3       1408.02       1803.05       166.38 o                         
   2   0   3      13339.12      15933.90       361.61 o                         
   4   0   3       3975.95       3855.05       150.87 o                         
   6   0   3       1595.10       1458.79        73.19 o                         
   8   0   3     757200.25     715688.75     23675.02 o                         
  10   0   3      43646.46      44178.71       979.77 o                         
  12   0   3      69945.90      70211.27      1531.36 o                         
  14   0   3     253088.09     257445.48      5481.87 o                         
  16   0   3       5629.34       6240.15       204.05 o                         
  18   0   3       3364.32       3495.49       148.58 o                         
  20   0   3      43409.92      42084.73      1128.04 o                         
  22   0   3      12031.93      12315.67       707.95 o                         
  24   0   3      10437.94      10414.42       450.07 o                         
  26   0   3      39514.07      39926.97      1463.23 o                         
  28   0   3        700.28        937.35       138.10 o                         
  30   0   3      41418.41      43577.08      1800.71 o                         
  32   0   3       8457.37       8792.20       342.62 o                         
  34   0   3      36063.67      38003.05      1094.12 o                         
  36   0   3         33.37        165.83        99.72 o                         
  38   0   3      10939.00      10532.18       530.97 o                         
   1   1   3      20948.71      22142.94       482.71 o                         
   2   1   3         23.29        134.80        23.93 o                         
   3   1   3       7545.96       8190.79       160.15 o                         
   4   1   3         85.50        164.92        32.65 o                         
   5   1   3      79195.24      80227.13      1212.23 o                         
   6   1   3      99253.88     100978.70      1473.10 o                         
   7   1   3      63678.60      66494.62      1016.94 o                         
   8   1   3       1408.56       1671.65        73.93 o                         
   9   1   3       1604.64       1767.28        62.60 o                         
  10   1   3        331.86        472.51        43.69 o                         
  11   1   3        749.75        995.31        54.83 o                         
  12   1   3      44853.49      44114.38       692.97 o                         
  13   1   3       2480.49       2689.22        79.75 o                         
  14   1   3      11738.27      11440.49       212.76 o                         
  15   1   3        452.75        631.27        46.40 o                         
  16   1   3     105013.40     102334.64      1654.03 o                         
  17   1   3      21401.63      20042.93       364.68 o                         
  18   1   3          6.55        149.79        56.05 o                         
  19   1   3       2684.68       2698.92       103.44 o                         
  20   1   3      29991.66      29860.23       538.75 o                         
  21   1   3       4657.18       4601.81       170.94 o                         
  22   1   3        421.44        350.73        68.97 o                         
  23   1   3       5718.23       5501.88       249.17 o                         
  24   1   3      24097.27      24477.19       680.52 o                         
  25   1   3        361.80        498.01        79.49 o                         
  26   1   3        364.42        377.95        77.27 o                         
  27   1   3      48468.32      50811.73      1052.97 o                         
  28   1   3       2605.04       2531.90       149.15 o                         
  29   1   3       4223.65       4500.25       215.96 o                         
  30   1   3        457.70        583.52        89.22 o                         
  31   1   3       1163.33       1372.47       115.50 o                         
  32   1   3      11414.08      11298.63       284.34 o                         
  33   1   3         15.75        115.15        71.53 o                         
  34   1   3        190.82        356.24        75.15 o                         
  35   1   3       5334.09       5399.66       181.02 o                         
  36   1   3        106.80        183.41        68.83 o                         
  37   1   3       3447.18       3576.11       173.79 o                         
  38   1   3      12234.11      12989.87       754.49 o                         
   0   2   3     120415.87     127307.59      3208.81 o                         
   1   2   3      10927.71      11206.47       210.24 o                         
   2   2   3      35564.14      37752.81       687.61 o                         
   3   2   3     312407.62     326902.16      5290.48 o                         
   4   2   3      51828.95      55146.17       875.85 o                         
   5   2   3       2913.73       2981.89        74.05 o                         
   6   2   3        907.96       1101.67        45.08 o                         
   7   2   3       4334.68       4587.89       100.77 o                         
   8   2   3       2615.99       2868.74        73.87 o                         
   9   2   3       1652.98       1950.56        65.71 o                         
  10   2   3      16471.01      16436.89       299.35 o                         
  11   2   3        403.60        389.48        36.82 o                         
  12   2   3      13304.59      13023.63       238.86 o                         
  13   2   3      15520.01      15293.40       308.26 o                         
  14   2   3        789.61        938.30        88.98 o                         
  15   2   3     103531.88     102271.69      1771.54 o                         
  16   2   3      12738.11      12183.77       252.85 o                         
  17   2   3        599.56        763.07        68.23 o                         
  18   2   3       2091.60       2029.18        97.02 o                         
  19   2   3     185872.80     178731.08      2933.92 o                         
  20   2   3       2208.81       2159.23       103.89 o                         
  21   2   3       2362.42       2363.54       109.61 o                         
  22   2   3       8712.23       8299.07       209.11 o                         
  23   2   3      16270.98      15609.71       324.48 o                         
  24   2   3      16354.82      15391.55       327.34 o                         
  25   2   3      20696.27      19482.77       407.58 o                         
  26   2   3      29689.22      29021.27       565.61 o                         
  27   2   3      13815.79      13062.32       302.04 o                         
  28   2   3       6755.44       6675.50       197.32 o                         
  29   2   3       7195.51       7084.29       218.81 o                         
  30   2   3       3803.67       3882.75       158.41 o                         
  31   2   3      18984.47      19293.30       382.28 o                         
  32   2   3        549.04        559.97        79.95 o                         
  33   2   3        465.84        530.43        83.65 o                         
  34   2   3       1394.87       1326.37       100.61 o                         
  35   2   3        652.37        760.34        88.58 o                         
  36   2   3        382.53        496.22        81.97 o                         
  37   2   3      20926.40      20849.04       465.08 o                         
   1   3   3         97.41        283.22        40.91 o                         
   2   3   3      28470.75      28948.35       442.93 o                         
   3   3   3         58.74        225.38        27.37 o                         
   4   3   3      43645.35      44868.84       696.17 o                         
   5   3   3      60419.67      60536.50       966.03 o                         
   6   3   3      49904.02      50981.50       821.04 o                         
   7   3   3      10602.90      10378.92       211.36 o                         
   8   3   3      47724.20      49444.80       871.76 o                         
   9   3   3      15261.49      15351.82       260.29 o                         
  10   3   3      65055.32      64200.38       955.75 o                         
  11   3   3        340.34        391.17        38.93 o                         
  12   3   3      21490.34      21802.35       363.04 o                         
  13   3   3      10034.13      10202.53       203.90 o                         
  14   3   3       7374.80       7071.65       168.41 o                         
  15   3   3        429.02        391.60        54.94 o                         
  16   3   3       4169.98       3938.45       117.94 o                         
  17   3   3       6020.31       5495.82       145.99 o                         
  18   3   3      30118.05      29048.86       528.50 o                         
  19   3   3         71.83        224.10        60.86 o                         
  20   3   3      11963.77      11584.89       256.28 o                         
  21   3   3       1627.34       1681.13        96.05 o                         
  22   3   3      12913.28      12137.76       267.47 o                         
  23   3   3        178.88        113.51        62.22 o                         
  24   3   3       1416.48       1356.71        99.00 o                         
  25   3   3       6340.30       5929.71       195.42 o                         
  26   3   3        703.26        920.09        99.67 o                         
  27   3   3      19779.49      19172.39       401.70 o                         
  28   3   3      36491.92      35153.14       666.99 o                         
  29   3   3       9236.76       8985.73       221.94 o                         
  30   3   3        579.74        724.71        79.21 o                         
  31   3   3       5564.29       5481.10       176.67 o                         
  32   3   3       8645.20       8903.68       230.37 o                         
  33   3   3       2254.72       2325.87       114.51 o                         
  34   3   3      13732.74      13845.92       310.83 o                         
  35   3   3       8709.99       8977.13       252.20 o                         
  36   3   3        503.57        518.18        79.81 o                         
   0   4   3      87133.00      86665.55      1873.12 o                         
   1   4   3      44478.13      44028.34       687.76 o                         
   2   4   3      22613.52      22677.64       367.85 o                         
   3   4   3      11655.33      11500.16       211.37 o                         
   4   4   3      71553.22      73138.33      1162.19 o                         
   5   4   3      66569.12      65982.00      1018.41 o                         
   6   4   3      30702.04      31242.61       500.83 o                         
   7   4   3      14755.67      14799.32       277.35 o                         
   8   4   3      68728.95      68507.23      1143.82 o                         
   9   4   3        114.48        229.05        56.76 o                         
  10   4   3        429.34        523.48        51.93 o                         
  11   4   3      29512.20      30793.12       538.22 o                         
  12   4   3        321.65        518.88        51.81 o                         
  13   4   3       4483.58       4307.55       109.21 o                         
  14   4   3      97813.91      96156.12      1603.82 o                         
  15   4   3      74285.38      72574.58      1172.64 o                         
  16   4   3       1045.03       1332.65       134.47 o                         
  17   4   3         61.50        128.48        47.42 o                         
  18   4   3       1803.56       1978.19        91.91 o                         
  19   4   3       3488.46       3383.70       125.65 o                         
  20   4   3       6606.04       6715.84       171.49 o                         
  21   4   3      22897.84      21863.21       401.09 o                         
  22   4   3        402.26        350.42        65.58 o                         
  23   4   3        601.74        499.87        70.55 o                         
  24   4   3      16031.97      15353.92       344.05 o                         
  25   4   3        178.54        278.21        71.18 o                         
  26   4   3      51102.71      47202.41      1201.53 o                         
  27   4   3       7195.96       6785.73       178.63 o                         
  28   4   3       4337.50       4096.38       157.44 o                         
  29   4   3       2713.55       2676.40       120.88 o                         
  30   4   3       1185.05       1142.29        88.25 o                         
  31   4   3      15233.51      14855.60       313.55 o                         
  32   4   3        576.30        591.62        90.57 o                         
  33   4   3        127.71         66.84        79.40 o                         
  34   4   3        809.25        867.15        95.38 o                         
  35   4   3         20.45        163.04        78.36 o                         
   1   5   3      27870.42      27090.31       439.10 o                         
   2   5   3       2758.03       2689.01        85.14 o                         
   3   5   3       1681.20       1646.04        63.18 o                         
   4   5   3       4880.48       4658.21       111.97 o                         
   5   5   3      21443.27      21299.04       371.59 o                         
   6   5   3       2876.02       3012.96        90.54 o                         
   7   5   3      22013.63      21870.27       397.31 o                         
   8   5   3      18184.77      17772.29       331.55 o                         
   9   5   3       8953.28       8961.54       191.80 o                         
  10   5   3       9842.45       9293.22       188.91 o                         
  11   5   3        228.73        270.90        46.20 o                         
  12   5   3       5447.19       5083.61       154.37 o                         
  13   5   3         72.63        159.99        47.86 o                         
  14   5   3      30930.98      30044.79       536.93 o                         
  15   5   3        734.84        870.61        65.32 o                         
  16   5   3        389.21        420.77        57.57 o                         
  17   5   3      27738.15      27009.64       489.55 o                         
  18   5   3      32060.98      31493.25       591.05 o                         
  19   5   3       8809.88       8829.04       211.03 o                         
  20   5   3        940.04        886.68        84.70 o                         
  21   5   3       2226.29       2509.21       120.39 o                         
  22   5   3       6509.69       6530.91       218.44 o                         
  23   5   3      19617.79      18672.90       392.55 o                         
  24   5   3       1905.49       1769.54       104.41 o                         
  25   5   3        549.12        473.98        82.06 o                         
  26   5   3       1622.77       1606.67       105.88 o                         
  27   5   3       6014.72       5878.48       187.09 o                         
  28   5   3        889.09        993.81        94.48 o                         
  29   5   3       1267.59       1239.09       103.28 o                         
  30   5   3       1429.28       1204.32       102.24 o                         
  31   5   3       3394.95       3558.79       149.29 o                         
  32   5   3         74.90        124.41        77.69 o                         
  33   5   3       1957.95       2248.58       147.53 o                         
  34   5   3        114.36         49.97        82.71 o                         
   0   6   3      26402.58      25282.21       642.60 o                         
   1   6   3        716.58        749.08        60.12 o                         
   2   6   3       3573.50       3527.08       102.68 o                         
   3   6   3      14124.38      13661.32       268.27 o                         
   4   6   3       6072.48       6062.89       153.47 o                         
   5   6   3        235.59        317.46        60.65 o                         
   6   6   3      43296.49      43151.86       744.28 o                         
   7   6   3      13092.85      12896.31       258.05 o                         
   8   6   3      31116.55      31094.93       548.49 o                         
   9   6   3        222.43        273.04        48.38 o                         
  10   6   3      74686.48      73830.07      1237.56 o                         
  11   6   3       6138.04       5987.77       155.80 o                         
  12   6   3       2787.42       2577.79        98.75 o                         
  13   6   3       1291.03       1294.12        75.90 o                         
  14   6   3       2952.22       2653.88       103.78 o                         
  15   6   3      46369.79      44765.62       810.70 o                         
  16   6   3      30126.34      29239.18       583.54 o                         
  17   6   3        237.30        308.23        67.58 o                         
  18   6   3        815.13        796.74        81.29 o                         
  19   6   3       5355.07       5261.59       164.02 o                         
  20   6   3      30391.88      30581.48       580.16 o                         
  21   6   3       1170.87       1136.51        94.44 o                         
  22   6   3        290.09        334.97        91.03 o                         
  23   6   3        709.09        612.66        83.92 o                         
  24   6   3       1183.32       1150.20        92.95 o                         
  25   6   3       9486.29       9012.41       275.95 o                         
  26   6   3      15603.85      15152.99       420.84 o                         
  27   6   3        654.33        675.25       134.59 o                         
  28   6   3       1592.03       1621.67       116.25 o                         
  29   6   3        264.42        196.63        82.88 o                         
  30   6   3       4530.65       4305.85       181.42 o                         
  31   6   3       3806.31       3853.42       169.87 o                         
  32   6   3      13087.06      12578.70       460.19 o                         
   1   7   3       5559.25       5192.01       209.07 o                         
   2   7   3       3886.27       3879.76       131.67 o                         
   3   7   3       9647.91       9743.41       213.69 o                         
   4   7   3        558.40        586.07        67.69 o                         
   5   7   3        126.52        232.31        48.32 o                         
   6   7   3      55330.34      54258.43       892.55 o                         
   7   7   3       5464.98       5479.23       139.49 o                         
   8   7   3         29.21         65.86        43.57 o                         
   9   7   3       1628.48       1482.03        76.30 o                         
  10   7   3        883.48        981.71        70.04 o                         
  11   7   3        515.15        575.66        65.36 o                         
  12   7   3        993.51       1037.76        71.35 o                         
  13   7   3         98.16        221.39        51.84 o                         
  14   7   3       6902.15       6812.19       184.72 o                         
  15   7   3        142.62        187.14        58.56 o                         
  16   7   3      10598.90      10389.22       251.04 o                         
  17   7   3       2228.55       2502.11       112.26 o                         
  18   7   3       4634.99       4874.29       158.34 o                         
  19   7   3        317.10        312.17        70.37 o                         
  20   7   3         32.75         84.86        65.12 o                         
  21   7   3       1388.96       1297.25       105.53 o                         
  22   7   3       4252.00       4553.56       176.00 o                         
  23   7   3         80.56         26.87        74.98 o                         
  24   7   3        283.24        275.32        81.45 o                         
  25   7   3       3506.03       3552.14       151.37 o                         
  26   7   3       2486.21       2410.25       127.17 o                         
  27   7   3        292.10        181.82        85.49 o                         
  28   7   3      17621.84      18288.38       655.32 o                         
  29   7   3       4905.15       4491.56       192.86 o                         
  30   7   3        567.13        406.38       175.14 o                         
   0   8   3       1169.73       1322.77       122.86 o                         
   1   8   3      18938.80      19031.26       385.33 o                         
   2   8   3      32244.21      32070.07       605.45 o                         
   3   8   3      15819.86      15499.70       309.26 o                         
   4   8   3       2144.87       2083.51        87.75 o                         
   5   8   3      30931.30      30827.93       555.08 o                         
   6   8   3        883.79        934.22        62.75 o                         
   7   8   3        685.86        715.66        70.81 o                         
   8   8   3        199.03        250.03        51.75 o                         
   9   8   3       1387.32       1277.59        73.06 o                         
  10   8   3        490.31        469.43        57.37 o                         
  11   8   3       1861.47       1799.43        87.04 o                         
  12   8   3        187.24        225.50        59.84 o                         
  13   8   3        280.35        472.23        67.06 o                         
  14   8   3        787.99        727.33        83.13 o                         
  15   8   3      17016.52      16313.76       390.16 o                         
  16   8   3        821.01        937.36        93.88 o                         
  17   8   3       3086.52       3163.26       148.59 o                         
  18   8   3       8307.30       8459.12       315.71 o                         
  19   8   3      15242.14      15967.63       410.93 o                         
  20   8   3       4315.38       4548.04       238.55 o                         
  21   8   3      26801.02      28030.21       604.71 o                         
  22   8   3         36.47         -2.97        83.87 o                         
  23   8   3        777.59        642.17       114.47 o                         
  24   8   3       3533.24       3888.57       199.64 o                         
  25   8   3        895.95       1125.60       125.79 o                         
  26   8   3        519.01        312.98       106.42 o                         
  27   8   3       1140.90       1058.86       293.31 o                         
   1   9   3       3489.24       3462.88       176.98 o                         
   2   9   3       1792.77       1820.54       137.38 o                         
   3   9   3       3075.79       3216.94       168.79 o                         
   4   9   3         42.02         35.06        87.72 o                         
   5   9   3      10962.78      10486.75       342.02 o                         
   6   9   3       1649.83       1819.04       140.24 o                         
   7   9   3         20.06          0.35        87.25 o                         
   8   9   3          9.83         97.52        96.36 o                         
   9   9   3        610.11        521.78       135.58 o                         
  10   9   3       2354.32       2136.23       182.24 o                         
  11   9   3       3833.98       3892.17       233.10 o                         
  12   9   3        337.30        282.67       129.57 o                         
  13   9   3         89.75        150.79       107.28 o                         
  14   9   3        208.73        254.93       112.99 o                         
  15   9   3         43.52        102.48       103.98 o                         
  16   9   3        347.09        330.88       122.02 o                         
  17   9   3      12078.85      12260.44       414.22 o                         
  18   9   3          2.68       -105.90       105.90 o                         
  19   9   3        795.46        615.30       138.74 o                         
  20   9   3        790.56        670.76       140.04 o                         
  21   9   3       1432.03       1497.30       166.53 o                         
  22   9   3        723.37        739.46       143.09 o                         
  23   9   3       5303.18       5041.12       254.77 o                         
   0  10   3       6030.03       5651.96       368.65 o                         
   1  10   3        160.00        186.41        95.29 o                         
   2  10   3       1134.68       1462.14       142.77 o                         
   3  10   3       5304.76       5244.53       238.64 o                         
   4  10   3       1951.42       1919.70       154.96 o                         
   5  10   3         22.72          1.87       114.00 o                         
   6  10   3        692.02        615.73       120.44 o                         
   7  10   3       7293.00       8040.49       340.48 o                         
   8  10   3       7048.98       6931.78       312.28 o                         
   9  10   3       4208.89       4387.44       250.72 o                         
  10  10   3       9122.32       9857.27       376.04 o                         
  11  10   3        550.03        644.75       150.91 o                         
  12  10   3        372.74        661.68       128.57 o                         
  13  10   3      24820.39      26798.48       740.98 o                         
  14  10   3       3380.08       3652.38       273.85 o                         
  15  10   3        579.34        575.85       133.69 o                         
  16  10   3       1770.73       1900.22       175.67 o                         
  17  10   3       3284.93       3581.30       247.51 o                         
   1  11   3       1414.73       1365.84       164.56 o                         
   2  11   3        313.12        293.01       114.67 o                         
   3  11   3          0.62        -39.56       110.03 o                         
   4  11   3         85.70        187.07       125.44 o                         
   5  11   3          2.20        -37.28       117.15 o                         
   6  11   3      10238.23      10910.45       405.86 o                         
   7  11   3        166.85        210.58       128.60 o                         
   8  11   3        343.02        217.89       134.73 o                         
   0   0   4    1781205.62    1683708.75     46960.21 o                         
   2   0   4       2460.21       2733.06        94.77 o                         
   4   0   4        497.15        537.01        49.26 o                         
   6   0   4       4697.15       5145.73       160.56 o                         
   8   0   4      31881.71      33378.25       740.89 o                         
  10   0   4      41537.82      40826.91       904.44 o                         
  12   0   4      26029.15      25790.15       701.94 o                         
  14   0   4      81785.73      78679.31      1715.65 o                         
  16   0   4      35226.25      34857.84       799.37 o                         
  18   0   4        407.51        455.82        73.84 o                         
  20   0   4      51654.93      53513.32      1894.31 o                         
  22   0   4     107375.37     116695.20      4588.38 o                         
  24   0   4      35150.32      36838.46      1701.08 o                         
  26   0   4      36591.79      36640.59      1880.53 o                         
  28   0   4       4004.47       3954.36       262.92 o                         
  30   0   4      53647.50      55731.41      1512.48 o                         
  32   0   4       5483.90       5490.11       326.46 o                         
  34   0   4      47062.92      48779.16      1478.84 o                         
  36   0   4        252.62        464.34       142.88 o                         
   1   1   4       2100.05       2366.98        63.68 o                         
   2   1   4        850.14       1006.39        39.69 o                         
   3   1   4        487.69        700.84        67.20 o                         
   4   1   4       2463.05       2506.47        68.33 o                         
   5   1   4       1129.42       1177.39        54.64 o                         
   6   1   4       2664.88       2611.17        64.71 o                         
   7   1   4      64289.78      66895.87       988.59 o                         
   8   1   4     184350.25     189765.56      2763.00 o                         
   9   1   4      54597.28      55579.53       893.34 o                         
  10   1   4       3843.95       3988.78       135.42 o                         
  11   1   4       6298.19       6105.54       132.37 o                         
  12   1   4         80.46        188.26        44.53 o                         
  13   1   4     126272.16     124909.02      1970.34 o                         
  14   1   4      42645.72      42262.89       668.79 o                         
  15   1   4       1228.16       1183.91        58.32 o                         
  16   1   4      64096.72      63705.14       992.05 o                         
  17   1   4      19209.77      18861.92       351.07 o                         
  18   1   4        471.92        579.64        62.00 o                         
  19   1   4      28562.59      28445.92       494.34 o                         
  20   1   4        795.97        893.23        69.36 o                         
  21   1   4      44451.81      44591.85       821.22 o                         
  22   1   4      30631.67      30802.65       698.66 o                         
  23   1   4      11717.11      11441.63       332.35 o                         
  24   1   4      43195.65      43456.82       942.37 o                         
  25   1   4      13592.72      13373.09       352.22 o                         
  26   1   4       8994.42       8756.52       299.50 o                         
  27   1   4       9245.71       9293.65       356.38 o                         
  28   1   4      14657.56      14417.73       442.06 o                         
  29   1   4       7312.02       7277.60       291.56 o                         
  30   1   4        749.86        860.77        95.15 o                         
  31   1   4        355.41        455.93        89.73 o                         
  32   1   4        775.45        869.24        97.67 o                         
  33   1   4         89.08        193.63        85.23 o                         
  34   1   4      10370.91      11043.43       309.19 o                         
  35   1   4        976.02       1195.29       105.68 o                         
  36   1   4        994.33        931.85       140.15 o                         
  37   1   4       3494.65       3966.97       423.93 o                         
   0   2   4       1048.91       1131.97        81.07 o                         
   1   2   4      78469.51      82180.77      1294.02 o                         
   2   2   4        391.26        571.93        45.06 o                         
   3   2   4        635.14        764.55        41.00 o                         
   4   2   4      88393.39      91664.18      1389.72 o                         
   5   2   4     334934.53     335708.50      5025.50 o                         
   6   2   4      14737.25      15119.99       251.48 o                         
   7   2   4       4562.34       4543.98        93.20 o                         
   8   2   4      53639.88      54129.47       867.94 o                         
   9   2   4      18060.31      18214.03       314.28 o                         
  10   2   4      22426.45      22003.90       391.09 o                         
  11   2   4     195555.64     194324.44      3164.66 o                         
  12   2   4      18376.80      18602.94       357.93 o                         
  13   2   4      12517.22      12290.72       255.93 o                         
  14   2   4      10763.26      10440.83       213.91 o                         
  15   2   4     108794.31     106285.43      1758.70 o                         
  16   2   4       1594.90       1602.39        78.20 o                         
  17   2   4       5018.20       4929.86       138.86 o                         
  18   2   4      13708.94      13172.84       272.72 o                         
  19   2   4      15678.02      14713.08       295.94 o                         
  20   2   4       1362.70       1488.24        85.09 o                         
  21   2   4        515.95        563.49        69.87 o                         
  22   2   4       2278.99       2260.33       105.98 o                         
  23   2   4       4124.89       4162.81       157.40 o                         
  24   2   4       2935.93       2737.24       126.27 o                         
  25   2   4      12144.21      11738.18       276.80 o                         
  26   2   4       5384.05       5430.82       178.50 o                         
  27   2   4       5990.56       5773.61       183.80 o                         
  28   2   4       2269.16       2372.46       129.94 o                         
  29   2   4      67121.27      67311.70      1273.65 o                         
  30   2   4       2822.09       2753.39       142.08 o                         
  31   2   4       4936.75       5035.36       188.90 o                         
  32   2   4       2449.77       2469.89       131.96 o                         
  33   2   4      36364.47      37950.34       835.08 o                         
  34   2   4      14788.20      14988.25       384.90 o                         
  35   2   4       8349.08       8335.28       255.40 o                         
  36   2   4       5026.36       5305.01       208.95 o                         
   1   3   4       2700.70       2908.12        69.64 o                         
   2   3   4       2467.64       2666.18       112.67 o                         
   3   3   4       3125.28       3022.72        75.67 o                         
   4   3   4       8662.93       8670.27       167.05 o                         
   5   3   4        294.94        500.96        41.74 o                         
   6   3   4      38535.54      38325.11       677.35 o                         
   7   3   4      29782.04      29764.70       510.68 o                         
   8   3   4      69398.64      69662.80      1157.54 o                         
   9   3   4       9134.21       9018.21       192.24 o                         
  10   3   4      27645.73      28209.23       471.19 o                         
  11   3   4       9450.59       9050.20       178.93 o                         
  12   3   4     116509.73     116866.48      1923.51 o                         
  13   3   4      34300.15      33812.56       588.45 o                         
  14   3   4        862.21        854.56        57.57 o                         
  15   3   4       1222.19       1196.18        75.48 o                         
  16   3   4        187.54        192.98        52.77 o                         
  17   3   4       1035.51       1050.75        73.35 o                         
  18   3   4      41375.40      38794.08       713.04 o                         
  19   3   4      12134.61      11655.59       262.33 o                         
  20   3   4     102770.66      98403.19      1721.60 o                         
  21   3   4      26730.43      25255.85       471.47 o                         
  22   3   4      23160.63      21970.91       419.73 o                         
  23   3   4      12239.01      11791.51       259.45 o                         
  24   3   4       7594.37       7197.89       188.95 o                         
  25   3   4       3478.97       3551.88       140.51 o                         
  26   3   4      15480.64      14325.52       319.28 o                         
  27   3   4        427.25        401.39        87.61 o                         
  28   3   4        222.76        228.95        77.97 o                         
  29   3   4        277.72        263.79        78.48 o                         
  30   3   4        109.27        123.99        82.45 o                         
  31   3   4       3213.14       3095.75       148.78 o                         
  32   3   4       1857.28       1789.04       109.81 o                         
  33   3   4       1163.81       1146.05        95.52 o                         
  34   3   4       3475.20       3588.94       150.72 o                         
  35   3   4       1123.72       1226.29       119.18 o                         
   0   4   4     223997.55     220248.98      4682.26 o                         
   1   4   4      19499.43      19610.44       331.40 o                         
   2   4   4      29113.56      29080.00       464.26 o                         
   3   4   4      49912.26      49642.95       771.58 o                         
   4   4   4      70899.40      69985.48      1118.67 o                         
   5   4   4      37633.79      37121.16       611.41 o                         
   6   4   4      12550.26      12238.62       228.00 o                         
   7   4   4      54333.70      53071.80       860.62 o                         
   8   4   4         37.95         89.11        39.42 o                         
   9   4   4      30493.73      30029.51       529.91 o                         
  10   4   4      37405.50      36481.25       634.56 o                         
  11   4   4        799.15        884.61        58.98 o                         
  12   4   4      36809.09      36393.48       611.35 o                         
  13   4   4      13040.79      12850.68       242.80 o                         
  14   4   4      23479.32      22714.82       402.48 o                         
  15   4   4        311.90        286.70        55.56 o                         
  16   4   4       6288.11       6114.61       173.94 o                         
  17   4   4         34.78        131.01        62.89 o                         
  18   4   4       1896.46       1986.00       117.12 o                         
  19   4   4      39721.71      36468.27       648.58 o                         
  20   4   4      43028.18      40984.37       721.75 o                         
  21   4   4       2445.18       2286.83       102.88 o                         
  22   4   4      10482.24       9983.31       240.28 o                         
  23   4   4      17136.24      16765.82       432.93 o                         
  24   4   4       3694.33       3387.81       141.96 o                         
  25   4   4       2136.82       2135.79       154.07 o                         
  26   4   4        168.92         83.55        80.70 o                         
  27   4   4         67.12         63.70        86.42 o                         
  28   4   4      18247.54      17271.83       447.07 o                         
  29   4   4      24681.09      23832.29       532.51 o                         
  30   4   4       2973.77       2713.03       136.16 o                         
  31   4   4        247.79        179.22        86.43 o                         
  32   4   4        163.34        273.79        86.22 o                         
  33   4   4        644.95        751.42        95.90 o                         
  34   4   4      54458.65      55910.34      1188.54 o                         
   1   5   4       2325.94       2473.07        74.34 o                         
   2   5   4       1205.65       1233.78        62.69 o                         
   3   5   4       7564.45       7255.66       155.35 o                         
   4   5   4        220.78        326.32        51.27 o                         
   5   5   4       4708.16       4523.57       119.49 o                         
   6   5   4      29032.27      28060.99       496.96 o                         
   7   5   4      18633.04      17926.54       352.21 o                         
   8   5   4       2672.34       2330.86       108.99 o                         
   9   5   4      64600.14      63544.53      1120.68 o                         
  10   5   4      11780.96      11634.51       251.43 o                         
  11   5   4       7002.48       6706.01       171.83 o                         
  12   5   4       5598.68       5480.18       147.34 o                         
  13   5   4      45421.76      44634.82       773.82 o                         
  14   5   4        227.92        330.81        57.12 o                         
  15   5   4       3887.29       3609.96       121.83 o                         
  16   5   4        243.15        327.90        56.03 o                         
  17   5   4      38996.13      37466.34       637.06 o                         
  18   5   4       3217.37       3298.46       125.01 o                         
  19   5   4       2026.33       1873.35       101.49 o                         
  20   5   4       8897.63       8648.16       246.81 o                         
  21   5   4      23666.45      23230.62       443.04 o                         
  22   5   4       3343.59       3268.10       174.58 o                         
  23   5   4        712.45        684.04        80.28 o                         
  24   5   4        179.23        107.36        78.78 o                         
  25   5   4      27023.80      25837.99       760.08 o                         
  26   5   4      14333.60      13665.00       441.59 o                         
  27   5   4      18498.88      17921.99       417.69 o                         
  28   5   4       6263.79       6130.97       200.24 o                         
  29   5   4       3930.23       4097.40       163.77 o                         
  30   5   4        419.60        392.53        86.33 o                         
  31   5   4       4227.02       4295.64       167.47 o                         
  32   5   4       4952.81       5351.00       188.30 o                         
  33   5   4         31.60         45.25        83.65 o                         
   0   6   4      80330.50      80251.84      2084.84 o                         
   1   6   4      51038.67      50394.45       899.51 o                         
   2   6   4      51102.26      50152.48       896.62 o                         
   3   6   4        102.81        179.74        45.88 o                         
   4   6   4      15740.02      15606.15       287.66 o                         
   5   6   4      27433.65      27003.67       484.79 o                         
   6   6   4       5027.64       4916.50       132.59 o                         
   7   6   4       5684.74       5532.73       165.11 o                         
   8   6   4      11952.12      11417.67       246.74 o                         
   9   6   4       3849.26       3555.54       118.98 o                         
  10   6   4       4070.42       3768.82       118.90 o                         
  11   6   4       1117.46       1470.68       143.71 o                         
  12   6   4      20242.32      19685.07       391.40 o                         
  13   6   4      15789.22      15581.02       310.08 o                         
  14   6   4      35901.36      35063.43       622.98 o                         
  15   6   4       3498.66       3419.41       119.55 o                         
  16   6   4       3096.01       3089.21       116.15 o                         
  17   6   4        626.53        632.63        74.89 o                         
  18   6   4      21572.40      20277.44       411.87 o                         
  19   6   4      17601.58      17711.65       369.84 o                         
  20   6   4        147.42         97.98        68.93 o                         
  21   6   4       1859.12       2064.81       112.44 o                         
  22   6   4       2033.98       1944.70       121.08 o                         
  23   6   4       3517.66       3438.12       171.56 o                         
  24   6   4      38521.19      38533.36      1154.78 o                         
  25   6   4       4317.46       4404.36       169.03 o                         
  26   6   4       1873.93       1810.82       115.51 o                         
  27   6   4       1131.30       1064.36       102.57 o                         
  28   6   4       2037.68       2099.87       192.58 o                         
  29   6   4      15360.05      15349.60       504.09 o                         
  30   6   4       2299.56       2551.06       145.41 o                         
  31   6   4         40.69        138.62        85.21 o                         
   1   7   4         52.20        166.65        48.85 o                         
   2   7   4       1495.32       1475.32        78.39 o                         
   3   7   4        298.96        331.42        57.78 o                         
   4   7   4       4004.33       3936.86       126.41 o                         
   5   7   4       3116.80       3347.24       110.92 o                         
   6   7   4        969.52        907.10        64.13 o                         
   7   7   4          7.26         48.16        46.49 o                         
   8   7   4      31731.57      31878.59       567.50 o                         
   9   7   4       3936.70       3762.32       129.71 o                         
  10   7   4       1008.33       1048.83        71.98 o                         
  11   7   4       5170.12       5066.26       149.40 o                         
  12   7   4      18866.78      18294.30       368.63 o                         
  13   7   4          3.60        201.39        57.86 o                         
  14   7   4      30031.17      30332.53       548.13 o                         
  15   7   4        529.83        533.29        69.01 o                         
  16   7   4      14315.04      14048.93       305.97 o                         
  17   7   4       2498.90       2663.28       117.62 o                         
  18   7   4       1757.05       1821.84        98.62 o                         
  19   7   4        113.95        157.30        64.29 o                         
  20   7   4      28750.63      27898.47       540.93 o                         
  21   7   4       3502.70       3470.43       139.44 o                         
  22   7   4      24849.12      25583.80       593.24 o                         
  23   7   4        107.54         71.69        75.62 o                         
  24   7   4       2618.68       2833.50       143.41 o                         
  25   7   4         49.85          2.58        78.96 o                         
  26   7   4       1104.80       1228.50       110.26 o                         
  27   7   4         39.61         89.41        81.44 o                         
  28   7   4         47.07        139.13        83.79 o                         
   0   8   4      11447.48      11521.52       399.82 o                         
   1   8   4      10264.67      10079.99       239.92 o                         
   2   8   4         84.29         43.95        54.37 o                         
   3   8   4       5783.44       5613.65       154.24 o                         
   4   8   4      11563.90      11452.10       238.62 o                         
   5   8   4      22485.98      22875.40       413.25 o                         
   6   8   4      19188.44      19199.56       372.07 o                         
   7   8   4      14200.43      14072.19       289.73 o                         
   8   8   4       2854.26       2956.04       110.07 o                         
   9   8   4      26698.23      26686.04       513.87 o                         
  10   8   4       2024.99       2109.07        97.55 o                         
  11   8   4       4169.91       4237.18       156.18 o                         
  12   8   4       7369.98       7451.67       207.22 o                         
  13   8   4      12737.60      13059.00       291.06 o                         
  14   8   4      12581.45      12474.20       282.72 o                         
  15   8   4       4894.85       4506.79       152.38 o                         
  16   8   4       9175.41       8987.03       233.66 o                         
  17   8   4       3497.42       3328.87       142.73 o                         
  18   8   4       1563.54       1803.30       113.97 o                         
  19   8   4      10915.16      11284.78       282.46 o                         
  20   8   4        332.70        310.97        80.94 o                         
  21   8   4        155.34        200.56        85.63 o                         
  22   8   4        506.16        497.85        95.03 o                         
  23   8   4       2806.12       2670.17       143.94 o                         
  24   8   4       3655.13       4142.42       187.46 o                         
  25   8   4       1320.69       1492.32       128.11 o                         
   1   9   4       5781.19       5873.88       233.55 o                         
   2   9   4          4.93         69.49        91.66 o                         
   3   9   4        317.54        433.41        94.63 o                         
   4   9   4         46.15        109.02        76.36 o                         
   5   9   4         59.89        164.43        68.68 o                         
   6   9   4        614.92        623.87        81.59 o                         
   7   9   4      11150.71      10819.20       289.11 o                         
   8   9   4         35.87         95.68        70.76 o                         
   9   9   4      14739.92      14002.50       348.79 o                         
  10   9   4        827.02       1037.61       122.30 o                         
  11   9   4       2763.00       2971.94       175.00 o                         
  12   9   4        928.65       1040.02       128.65 o                         
  13   9   4      14151.88      15365.71       407.87 o                         
  14   9   4       1895.94       2192.17       145.61 o                         
  15   9   4       5906.38       6223.93       255.86 o                         
  16   9   4         34.81        -88.25        88.25 o                         
  17   9   4      10683.12      10850.61       346.63 o                         
  18   9   4       2778.42       3058.02       179.52 o                         
  19   9   4        939.73       1104.18       131.23 o                         
  20   9   4         62.60         34.37       102.55 o                         
  21   9   4       7610.15       7575.16       342.22 o                         
   0  10   4      18588.68      18796.88       672.51 o                         
   1  10   4      18182.11      18685.49       509.61 o                         
   2  10   4        911.25       1306.42       123.37 o                         
   3  10   4        556.85        438.67       104.71 o                         
   4  10   4      13037.97      13890.94       419.11 o                         
   5  10   4       2281.96       2384.58       162.04 o                         
   6  10   4         33.30         81.72       101.76 o                         
   7  10   4          0.98         77.17       123.06 o                         
   8  10   4        275.40        440.83       133.67 o                         
   9  10   4       8223.69       8495.93       375.67 o                         
  10  10   4      10402.94      10865.62       432.85 o                         
  11  10   4       6618.80       7275.60       326.19 o                         
  12  10   4       2911.29       2932.87       214.42 o                         
  13  10   4       1971.41       2072.30       168.11 o                         
  14  10   4       6490.22       6622.46       295.32 o                         
  15  10   4        393.57        341.94       131.49 o                         
   1  11   4         98.70         69.27       105.96 o                         
   0   0   5      13706.55      14520.00       522.23 o                         
   2   0   5      16684.08      16493.54       383.11 o                         
   4   0   5        451.98        653.14        80.69 o                         
   6   0   5      25650.74      26695.85       651.89 o                         
   8   0   5     346580.84     353889.88      8108.71 o                         
  10   0   5       1129.25       1301.68        91.62 o                         
  12   0   5      21736.48      21681.93       506.13 o                         
  14   0   5      58454.35      57691.70      1267.88 o                         
  16   0   5        200.99        221.15        61.61 o                         
  18   0   5      38995.27      37454.93       849.51 o                         
  20   0   5       8511.75       8482.87       283.97 o                         
  22   0   5       2448.12       2620.03       223.81 o                         
  24   0   5       1392.61       1175.76       153.79 o                         
  26   0   5      24325.34      23098.42       774.12 o                         
  28   0   5       4128.28       3923.73       253.95 o                         
  30   0   5      48708.19      50367.88      1602.46 o                         
  32   0   5      11230.62      11452.44       510.42 o                         
  34   0   5       9673.46       9968.26       693.50 o                         
   1   1   5        741.57        762.90        42.74 o                         
   2   1   5       1596.96       1667.19        76.31 o                         
   3   1   5       2496.75       2770.36        75.41 o                         
   4   1   5       2936.61       3019.07        71.49 o                         
   5   1   5      34518.53      35826.10       559.66 o                         
   6   1   5      30536.79      31594.95       480.42 o                         
   7   1   5       2843.28       2903.95        75.15 o                         
   8   1   5       9036.18       9375.11       172.40 o                         
   9   1   5       1293.50       1448.52        57.04 o                         
  10   1   5       2539.31       2549.31        79.86 o                         
  11   1   5       2364.80       2324.25        82.95 o                         
  12   1   5        397.34        500.68        46.00 o                         
  13   1   5       6473.80       6600.19       147.99 o                         
  14   1   5       5783.12       5895.79       139.07 o                         
  15   1   5       1710.86       1870.21        82.88 o                         
  16   1   5     103557.91     101789.62      1615.58 o                         
  17   1   5      18420.05      18585.68       381.86 o                         
  18   1   5       3495.64       3391.33       128.85 o                         
  19   1   5       1686.69       1685.07        80.29 o                         
  20   1   5      13883.23      13443.66       327.97 o                         
  21   1   5      23277.98      22721.83       495.42 o                         
  22   1   5        355.24        328.84        74.12 o                         
  23   1   5        368.10        389.16        77.75 o                         
  24   1   5      14178.46      14538.94       421.08 o                         
  25   1   5        985.09        933.20        98.56 o                         
  26   1   5        891.84        958.38       110.05 o                         
  27   1   5       8454.39       8453.56       264.46 o                         
  28   1   5        480.86        596.55        99.73 o                         
  29   1   5       3263.95       2986.13       159.28 o                         
  30   1   5        358.36        341.01        92.49 o                         
  31   1   5       5211.09       4984.98       253.38 o                         
  32   1   5       1642.75       1684.79       133.06 o                         
  33   1   5        476.46        520.54        95.48 o                         
  34   1   5         27.11        180.02        84.54 o                         
  35   1   5        434.87        491.46        88.33 o                         
   0   2   5      63925.48      64468.13      1647.63 o                         
   1   2   5        162.96        234.99        30.66 o                         
   2   2   5      14576.93      14389.66       266.56 o                         
   3   2   5     256717.84     257646.34      4179.58 o                         
   4   2   5      52726.14      53180.36       885.25 o                         
   5   2   5       3344.74       3447.02        90.41 o                         
   6   2   5        194.31        312.17        35.54 o                         
   7   2   5        585.45        657.98        46.36 o                         
   8   2   5        379.63        504.69        39.83 o                         
   9   2   5       6742.25       7123.25       148.97 o                         
  10   2   5       5210.00       5009.83       119.52 o                         
  11   2   5       5789.89       5606.06       133.77 o                         
  12   2   5       5734.48       5501.16       140.03 o                         
  13   2   5      36046.11      35616.78       644.72 o                         
  14   2   5       1894.64       1822.36        75.31 o                         
  15   2   5      13935.69      13535.72       280.67 o                         
  16   2   5      12095.73      11302.95       247.38 o                         
  17   2   5       2129.84       2039.64        92.29 o                         
  18   2   5         38.14        223.50        78.48 o                         
  19   2   5      55308.24      53656.39       961.19 o                         
  20   2   5       1217.61       1263.69        83.87 o                         
  21   2   5       9958.98       9865.72       233.99 o                         
  22   2   5       6266.87       6204.30       190.20 o                         
  23   2   5      29537.14      28997.33       633.15 o                         
  24   2   5       2488.18       2742.89       129.41 o                         
  25   2   5      23548.17      23832.91       499.04 o                         
  26   2   5      18660.85      19646.63       466.66 o                         
  27   2   5        887.28        823.87       103.54 o                         
  28   2   5       3688.56       3575.75       169.81 o                         
  29   2   5        963.64       1045.93       110.29 o                         
  30   2   5       1659.25       1529.14       121.03 o                         
  31   2   5       6711.89       6784.09       235.05 o                         
  32   2   5        125.91        223.38        88.41 o                         
  33   2   5       6912.95       6874.91       231.64 o                         
  34   2   5        237.41        317.25        87.26 o                         
  35   2   5       2254.83       2203.16       128.46 o                         
   1   3   5       2032.52       2009.33        60.25 o                         
   2   3   5       2185.90       2348.90        69.78 o                         
   3   3   5       9544.77       8957.61       169.01 o                         
   4   3   5      16856.68      17007.70       292.59 o                         
   5   3   5      13668.00      13450.65       238.50 o                         
   6   3   5        644.86        804.88        44.85 o                         
   7   3   5       1090.58       1006.93        58.27 o                         
   8   3   5       1710.69       1834.49        74.06 o                         
   9   3   5       5826.22       6067.84       140.92 o                         
  10   3   5      19959.00      19559.23       356.16 o                         
  11   3   5       1436.94       1286.78        66.34 o                         
  12   3   5      43597.93      44168.25       785.14 o                         
  13   3   5       4746.14       4541.30       127.88 o                         
  14   3   5        227.37        295.02        53.35 o                         
  15   3   5        272.30        315.21        67.60 o                         
  16   3   5      11653.51      11684.09       252.40 o                         
  17   3   5       7555.59       7475.22       185.62 o                         
  18   3   5      22957.18      22486.37       438.65 o                         
  19   3   5        312.83        413.17        64.80 o                         
  20   3   5      13935.13      13895.34       299.43 o                         
  21   3   5       7505.60       7059.25       189.00 o                         
  22   3   5        309.87        363.44        65.21 o                         
  23   3   5       1618.44       1569.53        95.10 o                         
  24   3   5        987.95        939.39        88.55 o                         
  25   3   5        337.19        461.39        83.42 o                         
  26   3   5       6532.18       5812.38       188.75 o                         
  27   3   5       4788.86       4776.94       179.88 o                         
  28   3   5      14062.17      13700.55       393.15 o                         
  29   3   5       6685.90       6442.02       230.28 o                         
  30   3   5       3328.74       3644.29       193.71 o                         
  31   3   5       8897.52       8935.01       301.76 o                         
  32   3   5       2091.78       2321.38       154.12 o                         
  33   3   5       1370.38       1443.99       129.87 o                         
  34   3   5       3708.50       3937.69       233.95 o                         
   0   4   5      10447.73      10048.73       257.46 o                         
   1   4   5      35642.14      34838.70       570.21 o                         
   2   4   5      20259.00      19414.41       320.32 o                         
   3   4   5       3968.39       4216.55        96.38 o                         
   4   4   5      58052.54      57504.80       922.37 o                         
   5   4   5      34290.81      32910.97       568.95 o                         
   6   4   5        311.03        386.11        43.91 o                         
   7   4   5       3156.09       3305.49        97.71 o                         
   8   4   5      56311.09      55063.31       929.08 o                         
   9   4   5       3142.56       3153.53       103.26 o                         
  10   4   5       7718.56       7397.89       175.64 o                         
  11   4   5      31942.88      31068.65       547.92 o                         
  12   4   5       2118.30       2065.33        84.73 o                         
  13   4   5      11448.57      11192.68       232.80 o                         
  14   4   5      22988.35      22030.58       403.22 o                         
  15   4   5      27173.76      26651.05       480.24 o                         
  16   4   5        372.70        517.05        91.00 o                         
  17   4   5       1037.99        899.31        75.99 o                         
  18   4   5       4787.33       4445.55       146.51 o                         
  19   4   5        281.17        347.24        69.22 o                         
  20   4   5         29.89        191.17        71.64 o                         
  21   4   5      18293.61      17369.61       384.46 o                         
  22   4   5       5153.17       5247.05       182.50 o                         
  23   4   5         81.11        157.52        74.22 o                         
  24   4   5       1010.21       1154.12       108.31 o                         
  25   4   5        312.72        220.26        85.22 o                         
  26   4   5      40672.73      41116.41       974.89 o                         
  27   4   5       7117.40       7016.07       236.54 o                         
  28   4   5      10655.78      10724.42       485.69 o                         
  29   4   5        717.40        644.32       105.04 o                         
  30   4   5       4369.45       4505.35       201.47 o                         
  31   4   5      11864.84      12356.08       370.38 o                         
  32   4   5        107.08        199.97        98.30 o                         
  33   4   5       1264.32       1453.35       119.68 o                         
   1   5   5       4734.18       4352.85       118.36 o                         
   2   5   5        887.78       1071.99        59.07 o                         
   3   5   5       7551.58       7516.06       171.03 o                         
   4   5   5       1660.27       1669.43        73.04 o                         
   5   5   5      11355.54      10762.31       226.53 o                         
   6   5   5        106.06        115.70        43.43 o                         
   7   5   5        735.32        882.57        62.52 o                         
   8   5   5       1139.85       1306.81        89.48 o                         
   9   5   5      14593.21      14324.00       307.19 o                         
  10   5   5       4915.14       5045.25       149.51 o                         
  11   5   5       3644.28       3312.16       120.01 o                         
  12   5   5      11242.74      11072.83       243.52 o                         
  13   5   5       1021.25       1000.92        84.29 o                         
  14   5   5      15043.25      14709.53       307.23 o                         
  15   5   5       3370.48       3063.92       114.37 o                         
  16   5   5        339.99        294.26        61.66 o                         
  17   5   5      38403.88      36549.02       710.06 o                         
  18   5   5      17743.66      17319.85       395.88 o                         
  19   5   5       2564.11       2415.50       128.74 o                         
  20   5   5         84.12         80.27        69.82 o                         
  21   5   5       9479.01       9512.74       304.97 o                         
  22   5   5       2381.96       2184.87       141.69 o                         
  23   5   5       5248.01       5073.80       177.51 o                         
  24   5   5       1450.42       1472.37       105.12 o                         
  25   5   5       4988.36       4704.92       177.52 o                         
  26   5   5       1449.22       1242.69       114.69 o                         
  27   5   5         62.91         46.07        89.07 o                         
  28   5   5         74.54         99.25        94.22 o                         
  29   5   5        210.95        222.80        95.57 o                         
  30   5   5       1349.97       1247.71       167.95 o                         
  31   5   5        461.64        348.89        90.75 o                         
   0   6   5       2467.06       2420.26       213.76 o                         
   1   6   5       1372.01       1515.91        84.77 o                         
   2   6   5        324.30        410.13        54.53 o                         
   3   6   5      13168.73      12720.13       276.20 o                         
   4   6   5      11594.13      11736.50       260.11 o                         
   5   6   5       3770.82       3471.20       118.22 o                         
   6   6   5      41285.06      40796.85       772.43 o                         
   7   6   5       7639.46       7254.76       182.43 o                         
   8   6   5      26186.61      26017.38       511.76 o                         
   9   6   5       7291.73       7460.16       244.88 o                         
  10   6   5      52253.89      50848.25       951.83 o                         
  11   6   5       9251.32       9158.67       220.58 o                         
  12   6   5       2764.22       2943.05       123.19 o                         
  13   6   5       1335.56       1481.26        83.20 o                         
  14   6   5         51.80         63.01        52.84 o                         
  15   6   5       6144.18       5896.24       165.06 o                         
  16   6   5      31731.26      30691.54       577.45 o                         
  17   6   5         83.39         74.64        57.97 o                         
  18   6   5       2004.73       1959.95       108.24 o                         
  19   6   5         32.27         93.66        67.04 o                         
  20   6   5       7228.74       7130.07       206.95 o                         
  21   6   5        226.89        206.44        74.66 o                         
  22   6   5       1262.63       1215.77       100.03 o                         
  23   6   5        105.01         29.75        79.24 o                         
  24   6   5          8.93         32.96        91.92 o                         
  25   6   5       8266.06       8188.69       368.01 o                         
  26   6   5      11834.38      11381.02       424.44 o                         
  27   6   5        306.41        283.36        86.85 o                         
  28   6   5        562.21        569.36        98.63 o                         
  29   6   5        647.09        635.02       101.96 o                         
   1   7   5        807.47        874.43        79.09 o                         
   2   7   5       1865.88       1821.61        92.09 o                         
   3   7   5       8405.31       8598.08       203.53 o                         
   4   7   5        997.41        984.65        80.16 o                         
   5   7   5         34.77         90.88        51.59 o                         
   6   7   5      10203.73       9717.42       238.30 o                         
   7   7   5       2152.59       1955.84        96.78 o                         
   8   7   5       1629.49       1660.17        91.59 o                         
   9   7   5       2804.84       2797.58       114.98 o                         
  10   7   5        408.71        423.85        63.58 o                         
  11   7   5         26.51        117.29        56.75 o                         
  12   7   5      11244.68      10890.43       262.55 o                         
  13   7   5         17.65        164.58        55.38 o                         
  14   7   5       7428.80       7394.92       190.77 o                         
  15   7   5         13.03        151.78        62.57 o                         
  16   7   5      14762.93      14377.06       326.28 o                         
  17   7   5       1616.76       1583.43        98.93 o                         
  18   7   5         27.09         39.15        66.70 o                         
  19   7   5         18.37          7.17        66.10 o                         
  20   7   5        315.39        399.54        77.69 o                         
  21   7   5        260.66        306.22        81.07 o                         
  22   7   5      11183.05      11722.68       302.74 o                         
  23   7   5          4.93         40.49        73.90 o                         
  24   7   5        131.65        130.23        76.57 o                         
  25   7   5       1775.76       1916.01       118.62 o                         
  26   7   5        318.40        466.28        94.07 o                         
   0   8   5       1902.40       1759.51       152.60 o                         
   1   8   5      17424.48      18086.44       388.78 o                         
   2   8   5      10864.88      10922.32       262.62 o                         
   3   8   5      11958.22      11995.65       281.97 o                         
   4   8   5       7924.24       7489.27       190.68 o                         
   5   8   5      12316.73      12135.54       272.03 o                         
   6   8   5       3290.74       3239.73       125.15 o                         
   7   8   5         24.00         68.83        58.25 o                         
   8   8   5        140.11        111.74        58.81 o                         
   9   8   5       6937.00       6940.73       193.00 o                         
  10   8   5        137.19        265.16        73.76 o                         
  11   8   5       9075.80       8745.85       226.48 o                         
  12   8   5        970.23       1027.30        80.72 o                         
  13   8   5       3487.89       3853.44       144.37 o                         
  14   8   5        410.20        429.53        73.02 o                         
  15   8   5       4229.81       4169.39       147.08 o                         
  16   8   5         32.24        173.18        64.77 o                         
  17   8   5       4282.03       4246.11       234.76 o                         
  18   8   5       1263.91       1275.69       114.48 o                         
  19   8   5       3549.66       3634.32       153.64 o                         
  20   8   5        299.16        308.48        88.93 o                         
  21   8   5      19416.90      21001.25       566.58 o                         
  22   8   5        487.42        327.58        92.16 o                         
  23   8   5       2718.77       2597.41       153.09 o                         
   1   9   5        232.98        297.53        67.78 o                         
   2   9   5        703.42        940.73        87.62 o                         
   3   9   5        134.76        165.71        72.80 o                         
   4   9   5         19.41         35.34        70.51 o                         
   5   9   5       7711.85       7304.39       224.75 o                         
   6   9   5       1988.40       2036.72       109.13 o                         
   7   9   5       5715.70       6101.56       188.34 o                         
   8   9   5        144.02         95.59        63.82 o                         
   9   9   5        234.34        360.19        76.90 o                         
  10   9   5       1723.48       2114.64       126.55 o                         
  11   9   5        223.10        200.54        84.65 o                         
  12   9   5         73.11         79.81        76.92 o                         
  13   9   5       1281.24       1280.15       123.29 o                         
  14   9   5        163.93        278.22        94.22 o                         
  15   9   5       1476.91       1554.19       135.71 o                         
  16   9   5        192.54        147.67        97.39 o                         
  17   9   5      15010.06      15653.83       470.69 o                         
  18   9   5         89.94        -95.22        96.81 o                         
  19   9   5          8.03        -31.33       108.69 o                         
   0  10   5        574.09        481.14       211.97 o                         
   1  10   5        231.14        165.38       104.82 o                         
   2  10   5       2059.86       2408.62       162.05 o                         
   3  10   5       3559.41       4190.11       207.36 o                         
   4  10   5       6680.12       7237.99       304.02 o                         
   5  10   5        547.66        509.31       114.85 o                         
   6  10   5       2760.36       3221.09       189.38 o                         
   7  10   5       5453.97       5090.06       270.42 o                         
   8  10   5       7450.81       7347.33       326.44 o                         
   9  10   5       9677.57       9770.78       468.11 o                         
  10  10   5       2203.82       2461.75       205.15 o                         
  11  10   5        221.14        264.33       143.69 o                         
  12  10   5        318.53        353.69       121.51 o                         
   0   0   6     229877.09     228708.30      6437.90 o                         
   2   0   6      15832.74      15998.86       377.10 o                         
   4   0   6      95041.75      97516.54      2262.63 o                         
   6   0   6      68110.34      68489.32      1608.27 o                         
   8   0   6       2200.73       2029.57        93.17 o                         
  10   0   6      16132.34      16416.05       431.69 o                         
  12   0   6       5264.31       5249.08       187.93 o                         
  14   0   6      21248.29      21053.30       544.69 o                         
  16   0   6      95478.16      93223.59      2191.74 o                         
  18   0   6      53651.34      51471.55      1370.12 o                         
  20   0   6         88.96        206.54       100.58 o                         
  22   0   6      70971.02      78082.98      3378.03 o                         
  24   0   6       2858.08       2752.79       204.15 o                         
  26   0   6      38003.07      38857.66      1340.55 o                         
  28   0   6      19868.20      20486.81      1257.22 o                         
  30   0   6       1685.70       1785.11       182.97 o                         
  32   0   6       8957.51       8934.11       391.06 o                         
  34   0   6        499.06        741.95       141.66 o                         
   1   1   6      29362.74      29490.57       524.03 o                         
   2   1   6      37349.05      37423.76       658.91 o                         
   3   1   6      36954.52      37744.98       664.97 o                         
   4   1   6      27907.79      28940.79       493.66 o                         
   5   1   6       2372.95       2354.71        75.75 o                         
   6   1   6       7911.52       8297.40       157.30 o                         
   7   1   6       6957.23       6846.95       148.80 o                         
   8   1   6       9108.50       9709.45       188.12 o                         
   9   1   6       2426.32       2534.62        81.45 o                         
  10   1   6        715.95        691.72        49.95 o                         
  11   1   6      15437.48      15411.45       291.92 o                         
  12   1   6      36052.84      35563.63       644.10 o                         
  13   1   6        332.75        475.56        49.57 o                         
  14   1   6       7127.95       7338.58       166.31 o                         
  15   1   6       7162.31       7136.95       165.07 o                         
  16   1   6        189.97        532.60        79.60 o                         
  17   1   6      11574.52      11223.06       246.40 o                         
  18   1   6      10420.03      10446.80       256.66 o                         
  19   1   6      16130.37      16321.35       339.63 o                         
  20   1   6       5524.21       5760.34       245.60 o                         
  21   1   6        708.52        618.70        80.06 o                         
  22   1   6       1173.15       1255.60        95.62 o                         
  23   1   6         76.99        213.34        70.63 o                         
  24   1   6      15478.54      15732.24       564.95 o                         
  25   1   6        440.16        661.06        96.94 o                         
  26   1   6       3703.13       3361.12       159.86 o                         
  27   1   6       7601.51       8128.47       261.57 o                         
  28   1   6       1708.72       1705.68       130.16 o                         
  29   1   6        691.68        621.75        98.33 o                         
  30   1   6      11698.76      12236.78       449.94 o                         
  31   1   6      14955.43      14924.25       425.79 o                         
  32   1   6      13344.47      13218.71       355.93 o                         
  33   1   6        370.61        476.68        95.74 o                         
  34   1   6       3818.17       3210.15       329.74 o                         
   0   2   6       5916.22       5804.93       172.36 o                         
   1   2   6      18061.22      17294.57       319.08 o                         
   2   2   6        444.34        428.65        39.17 o                         
   3   2   6      11247.50      10727.61       212.87 o                         
   4   2   6      11102.35      11701.14       222.03 o                         
   5   2   6       5453.05       5354.57       117.53 o                         
   6   2   6       5426.55       5384.94       124.56 o                         
   7   2   6       7650.60       7390.23       145.04 o                         
   8   2   6      29879.80      29926.38       479.59 o                         
   9   2   6      38814.62      38482.88       608.28 o                         
  10   2   6        806.95        793.24        54.38 o                         
  11   2   6     205887.98     206961.30      3530.21 o                         
  12   2   6      12789.96      12523.68       259.89 o                         
  13   2   6      13020.11      12962.94       269.70 o                         
  14   2   6       1063.12       1130.21        63.63 o                         
  15   2   6        805.23        872.81        77.30 o                         
  16   2   6       2132.68       2250.68        98.21 o                         
  17   2   6       9312.98       9005.78       218.47 o                         
  18   2   6      21629.12      21775.50       443.92 o                         
  19   2   6      23273.79      23010.23       470.45 o                         
  20   2   6         99.23        218.55        59.17 o                         
  21   2   6      15414.90      14630.09       430.59 o                         
  22   2   6       1213.19       1318.79        97.18 o                         
  23   2   6      55447.55      55993.79      1221.53 o                         
  24   2   6         88.37        193.18        73.42 o                         
  25   2   6       4880.13       5054.51       181.97 o                         
  26   2   6        498.51        591.05        89.35 o                         
  27   2   6      24139.25      24361.53       571.08 o                         
  28   2   6        163.10        209.55        85.45 o                         
  29   2   6        367.83        314.58        88.76 o                         
  30   2   6       3347.25       3287.15       161.66 o                         
  31   2   6       6713.84       6386.72       456.27 o                         
  32   2   6       4895.27       5235.21       290.07 o                         
  33   2   6        546.31        711.66       110.81 o                         
   1   3   6        540.41        561.42        56.38 o                         
   2   3   6      66697.10      65538.23      1134.80 o                         
   3   3   6      29150.28      28219.24       506.87 o                         
   4   3   6       7688.53       7291.93       146.70 o                         
   5   3   6       1890.25       1882.53        77.22 o                         
   6   3   6       7413.31       7198.10       155.44 o                         
   7   3   6       3629.55       3359.87       107.14 o                         
   8   3   6       6341.66       6066.50       148.05 o                         
   9   3   6        188.63        193.12        41.52 o                         
  10   3   6      27331.91      28150.19       495.27 o                         
  11   3   6       3350.78       3366.36       104.33 o                         
  12   3   6        276.86        324.15        48.66 o                         
  13   3   6       2062.18       2074.72        89.15 o                         
  14   3   6        999.54        989.21        69.91 o                         
  15   3   6       2589.86       2455.11       100.70 o                         
  16   3   6      31001.07      30526.15       570.17 o                         
  17   3   6      24009.74      23378.49       454.11 o                         
  18   3   6         97.11        182.33        61.05 o                         
  19   3   6      10246.42      10113.51       264.71 o                         
  20   3   6       6998.80       6914.13       209.86 o                         
  21   3   6        146.71        113.21        71.63 o                         
  22   3   6       8138.80       7916.72       231.85 o                         
  23   3   6        525.61        719.79       100.73 o                         
  24   3   6       1532.47       1735.85       127.21 o                         
  25   3   6       2017.30       1923.06       134.99 o                         
  26   3   6       8943.58       9011.12       279.24 o                         
  27   3   6       7866.05       8198.22       297.07 o                         
  28   3   6       3460.62       3126.28       177.45 o                         
  29   3   6        102.06         82.67        98.05 o                         
  30   3   6       7824.34       7535.23       277.54 o                         
  31   3   6        973.67        876.03       120.59 o                         
  32   3   6       5391.46       5940.92       370.45 o                         
   0   4   6       7807.26       7473.00       411.42 o                         
   1   4   6        175.00        205.91        44.66 o                         
   2   4   6       2205.85       2305.52        82.05 o                         
   3   4   6      35417.09      33787.34       642.48 o                         
   4   4   6       4040.51       3951.85       117.44 o                         
   5   4   6        294.04        374.33        51.75 o                         
   6   4   6      78481.38      75379.91      1311.84 o                         
   7   4   6      38352.47      38164.77       688.99 o                         
   8   4   6      30316.04      29529.19       543.66 o                         
   9   4   6        848.01        918.98        67.11 o                         
  10   4   6       8602.90       8561.69       198.22 o                         
  11   4   6       2700.29       2786.78       105.00 o                         
  12   4   6      12994.40      12400.82       324.96 o                         
  13   4   6      30253.45      29036.14       564.38 o                         
  14   4   6      13654.41      12937.63       286.44 o                         
  15   4   6       5132.50       5206.44       167.56 o                         
  16   4   6      29358.12      28518.45       594.54 o                         
  17   4   6        130.59        171.69        64.69 o                         
  18   4   6      31738.32      30711.98       609.29 o                         
  19   4   6       4623.97       4262.96       161.82 o                         
  20   4   6       1305.89       1409.89       103.97 o                         
  21   4   6       5482.42       5353.56       187.10 o                         
  22   4   6      19451.36      19335.92       440.70 o                         
  23   4   6      30692.55      31091.33       659.53 o                         
  24   4   6      13790.94      14127.42       377.04 o                         
  25   4   6        109.97         55.18        85.77 o                         
  26   4   6       2422.46       2619.30       142.78 o                         
  27   4   6        800.21        904.75       109.10 o                         
  28   4   6       2181.89       2146.68       156.11 o                         
  29   4   6       6431.45       6419.18       319.55 o                         
  30   4   6       2264.07       2026.98       165.26 o                         
  31   4   6       1138.79       1133.19       142.82 o                         
   1   5   6      24204.50      23735.51       470.26 o                         
   2   5   6      13583.64      12550.49       289.69 o                         
   3   5   6      27080.77      25401.68       528.27 o                         
   4   5   6         33.59         54.10        42.32 o                         
   5   5   6          4.10         45.70        47.67 o                         
   6   5   6       4285.76       4336.61       126.49 o                         
   7   5   6      21862.35      20998.39       404.17 o                         
   8   5   6        931.86       1010.11        76.62 o                         
   9   5   6       6417.99       6080.53       168.22 o                         
  10   5   6       3266.51       3101.91       118.12 o                         
  11   5   6      23224.53      22360.70       432.11 o                         
  12   5   6       2192.66       2132.80        94.44 o                         
  13   5   6        930.18        993.42       102.18 o                         
  14   5   6        854.20        980.02        74.48 o                         
  15   5   6        657.28        618.64        73.02 o                         
  16   5   6       4007.72       3719.45       130.49 o                         
  17   5   6       5130.99       4568.16       155.69 o                         
  18   5   6        448.68        348.78        72.96 o                         
  19   5   6       1898.62       1642.23       104.64 o                         
  20   5   6        268.73        267.24        77.10 o                         
  21   5   6       5765.14       5585.10       236.43 o                         
  22   5   6       9651.29       9070.66       255.31 o                         
  23   5   6       5760.29       5939.32       296.34 o                         
  24   5   6         45.31         84.12        79.20 o                         
  25   5   6         46.33         30.63        91.86 o                         
  26   5   6       1036.62        753.77       111.39 o                         
  27   5   6        612.83        576.43       111.91 o                         
  28   5   6        857.41       1073.09       123.28 o                         
  29   5   6        282.17        338.19       101.48 o                         
   0   6   6       2272.06       2316.39       141.62 o                         
   1   6   6       1449.34       1691.65        91.54 o                         
   2   6   6      44744.06      43461.41       866.10 o                         
   3   6   6       8213.19       8119.57       214.88 o                         
   4   6   6         25.33         80.44        48.93 o                         
   5   6   6       4922.79       4845.35       170.38 o                         
   6   6   6       1606.11       1557.02        85.22 o                         
   7   6   6       6338.09       6090.40       180.12 o                         
   8   6   6      32915.34      31700.66       652.97 o                         
   9   6   6       9861.24       9496.04       242.61 o                         
  10   6   6       1568.38       1539.17        92.27 o                         
  11   6   6      17811.62      17141.06       365.33 o                         
  12   6   6      10072.71      10158.33       262.58 o                         
  13   6   6       1814.94       1776.03        90.33 o                         
  14   6   6        968.13        770.13        70.89 o                         
  15   6   6      14134.94      13546.54       291.62 o                         
  16   6   6       9600.60       9452.14       227.44 o                         
  17   6   6       3795.03       3585.75       180.25 o                         
  18   6   6      36864.48      36489.79       819.92 o                         
  19   6   6       2890.74       2786.89       126.46 o                         
  20   6   6       6437.87       6335.33       267.58 o                         
  21   6   6        346.44        271.35        92.50 o                         
  22   6   6       2545.72       2660.47       137.31 o                         
  23   6   6      21060.41      22048.83       794.94 o                         
  24   6   6       6640.65       7007.86       337.16 o                         
  25   6   6       5078.84       5069.97       199.24 o                         
  26   6   6       2703.90       2452.26       154.49 o                         
  27   6   6       1337.06       1543.89       133.41 o                         
   1   7   6        192.66        203.31        70.62 o                         
   2   7   6      38294.10      38183.76       769.02 o                         
   3   7   6        200.27        256.05        61.77 o                         
   4   7   6       1900.65       1812.38        97.54 o                         
   5   7   6       1645.70       1851.71        98.38 o                         
   6   7   6      12279.57      12553.72       300.09 o                         
   7   7   6       1117.43       1045.46        82.14 o                         
   8   7   6       1842.62       1802.46       100.24 o                         
   9   7   6       2555.00       2137.00       106.96 o                         
  10   7   6         85.42         61.92        59.61 o                         
  11   7   6       1151.21       1098.36        85.80 o                         
  12   7   6       9421.93       9403.15       232.70 o                         
  13   7   6        387.30        459.55        65.70 o                         
  14   7   6       6437.47       6298.00       181.79 o                         
  15   7   6        669.81        644.63        74.69 o                         
  16   7   6       9078.78       8806.99       271.93 o                         
  17   7   6       3958.04       3766.61       152.22 o                         
  18   7   6       5193.48       4949.98       176.02 o                         
  19   7   6        116.56         79.27        73.13 o                         
  20   7   6       1332.46       1157.53       100.64 o                         
  21   7   6        579.81        536.12        91.52 o                         
  22   7   6        802.15        890.01       102.79 o                         
  23   7   6          0.65        -14.29        80.82 o                         
  24   7   6        658.18        532.64        96.52 o                         
   0   8   6       4646.87       4861.41       249.92 o                         
   1   8   6       1441.20       1666.65       101.79 o                         
   2   8   6       1717.64       1800.61       113.91 o                         
   3   8   6      19047.60      18734.82       469.83 o                         
   4   8   6       1076.48       1111.07        98.44 o                         
   5   8   6          3.44         47.07        65.22 o                         
   6   8   6        264.86        277.64        70.18 o                         
   7   8   6      13131.85      13855.55       326.50 o                         
   8   8   6       1729.31       1887.17       102.97 o                         
   9   8   6        514.20        687.45        77.61 o                         
  10   8   6      26415.34      26352.83       560.07 o                         
  11   8   6      15857.48      16200.55       372.44 o                         
  12   8   6       1686.33       1715.91        96.54 o                         
  13   8   6      30854.76      31301.97       655.30 o                         
  14   8   6       1056.37       1080.83        90.80 o                         
  15   8   6       2620.75       2758.47       130.39 o                         
  16   8   6         28.34        146.58        70.07 o                         
  17   8   6         71.94        -21.90        89.51 o                         
  18   8   6       2414.07       2260.68       123.80 o                         
  19   8   6        111.32        284.22        84.22 o                         
  20   8   6       8197.70       8551.30       283.36 o                         
   1   9   6        810.73        776.38       101.83 o                         
   2   9   6         73.78        170.27        68.70 o                         
   3   9   6      15429.08      15259.99       379.83 o                         
   4   9   6         89.16         46.46        77.30 o                         
   5   9   6        182.92        271.32        72.38 o                         
   6   9   6        974.77       1087.92        94.74 o                         
   7   9   6      11732.88      12856.10       391.63 o                         
   8   9   6         56.62        171.48        72.04 o                         
   9   9   6       1573.18       1655.21        98.78 o                         
  10   9   6        199.84        208.16        71.81 o                         
  11   9   6       8254.28       8364.86       260.33 o                         
  12   9   6         53.49          6.85        90.43 o                         
  13   9   6       1502.43       1676.90       110.73 o                         
  14   9   6       1542.32       1632.55       115.47 o                         
  15   9   6         67.76         30.39        82.71 o                         
   0  10   6         25.26       -136.83       181.67 o                         
   1  10   6       1630.27       1534.38       184.55 o                         
   2  10   6       4335.47       5198.65       307.67 o                         
   3  10   6        119.57         44.51       116.47 o                         
   4  10   6        542.37        680.08       144.39 o                         
   5  10   6      18933.60      20430.13       720.62 o                         
   0   0   7      13226.14      13064.10       494.22 o                         
   2   0   7       3190.40       2918.97       129.08 o                         
   4   0   7      11360.29      11156.45       300.40 o                         
   6   0   7        455.25        404.42        58.87 o                         
   8   0   7     122723.00     124701.52      2896.74 o                         
  10   0   7      25465.94      25253.15       631.97 o                         
  12   0   7      18975.96      18746.17       490.72 o                         
  14   0   7      99011.91      98839.61      2319.60 o                         
  16   0   7        751.30        646.04        94.97 o                         
  18   0   7       4087.88       4189.50       200.98 o                         
  20   0   7      15480.02      15189.17       529.08 o                         
  22   0   7       4008.20       4382.69       266.90 o                         
  24   0   7      20339.40      18864.67       645.36 o                         
  26   0   7      10848.48      10696.25       455.55 o                         
  28   0   7        410.58        480.37       128.15 o                         
  30   0   7       6257.95       7113.90       525.43 o                         
  32   0   7       1357.38       1593.16       247.87 o                         
   1   1   7       4648.93       4578.10       118.70 o                         
   2   1   7       2602.94       2208.45        78.12 o                         
   3   1   7       7120.81       6796.02       157.19 o                         
   4   1   7       1896.59       1956.94        71.39 o                         
   5   1   7      13205.73      13916.32       268.01 o                         
   6   1   7      13893.72      14394.53       276.57 o                         
   7   1   7      16661.49      16759.59       318.37 o                         
   8   1   7        120.14        160.89        39.76 o                         
   9   1   7         64.98        108.63        38.18 o                         
  10   1   7        618.25        527.08        49.69 o                         
  11   1   7        753.06        845.05        59.29 o                         
  12   1   7      14537.70      14733.91       298.84 o                         
  13   1   7        458.53        517.73        54.63 o                         
  14   1   7        805.37        861.38        61.63 o                         
  15   1   7        807.41        763.10        63.40 o                         
  16   1   7      10466.09      10654.90       236.53 o                         
  17   1   7        356.29        388.01        57.46 o                         
  18   1   7        415.31        502.58        66.06 o                         
  19   1   7        319.79        301.22        61.69 o                         
  20   1   7      10572.91      10618.19       268.66 o                         
  21   1   7        312.24        444.71        83.79 o                         
  22   1   7       1541.77       1561.90        99.82 o                         
  23   1   7       3036.69       3119.36       167.87 o                         
  24   1   7       4334.31       4056.74       172.50 o                         
  25   1   7       1848.23       1825.75       121.82 o                         
  26   1   7         75.03        110.69        77.83 o                         
  27   1   7      16904.70      17011.23       535.32 o                         
  28   1   7        286.24        363.22        88.98 o                         
  29   1   7         97.55        232.14        85.17 o                         
  30   1   7       2507.92       2722.09       172.80 o                         
  31   1   7          4.39        122.93        83.21 o                         
   0   2   7      31913.77      31621.54       835.11 o                         
   1   2   7       8617.99       8297.04       182.96 o                         
   2   2   7       7056.20       6867.38       157.35 o                         
   3   2   7      63500.39      62496.57      1137.18 o                         
   4   2   7       7968.38       8127.61       174.65 o                         
   5   2   7      13708.79      13056.37       246.30 o                         
   6   2   7        249.96        273.08        39.90 o                         
   7   2   7       4722.79       4607.70       116.15 o                         
   8   2   7        779.91        691.14        48.14 o                         
   9   2   7      12096.65      12013.15       225.80 o                         
  10   2   7      10771.38      10869.68       228.68 o                         
  11   2   7        120.39        169.90        46.60 o                         
  12   2   7       4366.23       4364.25       132.80 o                         
  13   2   7       9727.23       9603.00       225.16 o                         
  14   2   7        226.56        209.47        55.05 o                         
  15   2   7      30562.01      29584.09       577.87 o                         
  16   2   7       7532.72       7131.73       189.55 o                         
  17   2   7       1556.65       1484.52        88.12 o                         
  18   2   7        180.04        228.36        62.40 o                         
  19   2   7      73005.88      72895.41      1344.47 o                         
  20   2   7       2281.16       2263.16       110.63 o                         
  21   2   7       1650.35       1838.62       104.87 o                         
  22   2   7       1725.09       2023.73       122.05 o                         
  23   2   7       2052.58       2199.76       144.38 o                         
  24   2   7       5453.75       5847.91       192.21 o                         
  25   2   7       1113.81       1145.92       101.26 o                         
  26   2   7       7167.72       7557.11       378.91 o                         
  27   2   7       3156.62       3113.23       207.83 o                         
  28   2   7        926.33       1189.89       127.53 o                         
  29   2   7      14267.09      14604.50       418.27 o                         
  30   2   7        887.13        878.54       119.23 o                         
  31   2   7       5287.52       5426.98       245.61 o                         
   1   3   7        804.98        871.68        48.99 o                         
   2   3   7      14052.16      13822.23       268.11 o                         
   3   3   7         60.79        113.65        34.51 o                         
   4   3   7       1630.90       1898.07       101.61 o                         
   5   3   7       9544.68       9170.16       192.04 o                         
   6   3   7      11683.36      11548.88       224.80 o                         
   7   3   7       5445.71       5061.96       126.45 o                         
   8   3   7      17657.87      17556.59       338.52 o                         
   9   3   7       4824.69       4788.55       130.30 o                         
  10   3   7      12412.59      12282.64       253.63 o                         
  11   3   7          6.72        100.75        52.18 o                         
  12   3   7        340.50        467.57        61.92 o                         
  13   3   7        403.05        318.15        59.20 o                         
  14   3   7        833.36        957.59        73.89 o                         
  15   3   7        746.13        808.27        71.82 o                         
  16   3   7         93.09        161.61        58.60 o                         
  17   3   7         64.09        104.86        60.03 o                         
  18   3   7        835.53       1031.23        83.50 o                         
  19   3   7        675.10        696.74        74.95 o                         
  20   3   7        207.26        265.41        67.29 o                         
  21   3   7         85.96        166.11        73.92 o                         
  22   3   7       8580.24       8460.74       242.90 o                         
  23   3   7         13.37        105.39        76.56 o                         
  24   3   7       1284.42       1086.51       103.04 o                         
  25   3   7       4583.67       5156.98       191.62 o                         
  26   3   7        109.52        377.32       160.84 o                         
  27   3   7       7818.67       8215.63       289.57 o                         
  28   3   7      10151.94      10283.84       356.40 o                         
  29   3   7       2334.12       2110.09       154.60 o                         
  30   3   7         74.89        163.29       100.32 o                         
   0   4   7      27970.87      26668.30       825.34 o                         
   1   4   7      12104.48      11918.72       274.06 o                         
   2   4   7       8509.05       7853.72       199.87 o                         
   3   4   7       1627.12       1660.28        84.98 o                         
   4   4   7       1326.42       1468.08       106.70 o                         
   5   4   7      38313.80      37040.35       741.40 o                         
   6   4   7       6215.62       6090.79       173.39 o                         
   7   4   7       2239.66       2392.43       110.97 o                         
   8   4   7      12369.35      12108.66       256.64 o                         
   9   4   7         30.16        107.63        49.30 o                         
  10   4   7       5458.74       5690.96       154.07 o                         
  11   4   7      12335.31      11736.79       268.46 o                         
  12   4   7        471.18        497.97        66.26 o                         
  13   4   7       1182.53       1181.31        84.85 o                         
  14   4   7      34177.62      32856.20       712.50 o                         
  15   4   7      26928.94      26541.11       591.50 o                         
  16   4   7        196.66        337.77        74.26 o                         
  17   4   7        285.64        379.11        78.08 o                         
  18   4   7        244.99        306.75        76.35 o                         
  19   4   7       2095.84       2181.45       122.87 o                         
  20   4   7       3620.67       3128.74       144.20 o                         
  21   4   7      12795.08      12918.42       417.19 o                         
  22   4   7          9.99         31.96        78.83 o                         
  23   4   7        172.06        190.16        84.61 o                         
  24   4   7      15925.86      16980.07       427.86 o                         
  25   4   7       1357.30       1415.10       114.52 o                         
  26   4   7      10937.23      11325.73       303.32 o                         
  27   4   7       3740.74       4110.15       293.77 o                         
  28   4   7        335.64        469.20       107.40 o                         
  29   4   7       3184.54       3373.71       215.96 o                         
   1   5   7      10550.21      10193.61       262.98 o                         
   2   5   7        259.96        417.18        65.66 o                         
   3   5   7       4029.26       3879.86       144.25 o                         
   4   5   7        150.21        278.21        64.09 o                         
   5   5   7       2915.65       2999.19       142.43 o                         
   6   5   7       1697.62       1560.41        97.12 o                         
   7   5   7       8004.98       7723.15       195.77 o                         
   8   5   7       4447.62       4415.41       143.76 o                         
   9   5   7       1329.15       1427.37        84.40 o                         
  10   5   7       2124.73       1936.91        90.18 o                         
  11   5   7       2230.62       2169.64       102.34 o                         
  12   5   7        395.25        431.47        71.80 o                         
  13   5   7       2927.56       2595.09       114.56 o                         
  14   5   7       8990.50       8656.36       221.32 o                         
  15   5   7        443.40        593.77        72.56 o                         
  16   5   7        122.60        266.50        72.75 o                         
  17   5   7        948.89        917.45        89.76 o                         
  18   5   7       7479.87       7080.41       213.61 o                         
  19   5   7       1697.02       1815.75       113.22 o                         
  20   5   7       1984.73       2182.24       150.02 o                         
  21   5   7        133.59        201.14        86.42 o                         
  22   5   7       2805.06       2931.94       274.26 o                         
  23   5   7       8804.49       9218.36       358.34 o                         
  24   5   7       1551.88       1662.52       124.22 o                         
  25   5   7          4.52         16.47        85.94 o                         
  26   5   7        232.81        357.95       101.47 o                         
  27   5   7       2811.53       2932.27       213.59 o                         
   0   6   7      24830.37      23318.99       740.17 o                         
   1   6   7       1476.99       1367.97        92.77 o                         
   2   6   7        367.13        345.73        66.04 o                         
   3   6   7       1456.74       1274.44        91.26 o                         
   4   6   7        878.32       1027.37        85.09 o                         
   5   6   7       2497.02       2651.72       123.45 o                         
   6   6   7      16162.19      15499.42       372.77 o                         
   7   6   7       2620.64       2470.51       119.61 o                         
   8   6   7       6096.37       5933.48       189.42 o                         
   9   6   7        715.57        735.23        80.79 o                         
  10   6   7      40553.39      41425.27       883.00 o                         
  11   6   7        715.15        727.54        71.98 o                         
  12   6   7        811.86        871.68        83.43 o                         
  13   6   7       1023.21       1011.66        86.28 o                         
  14   6   7       1537.48       1597.06       136.13 o                         
  15   6   7      15303.23      14542.67       459.64 o                         
  16   6   7      14551.11      14360.35       329.05 o                         
  17   6   7         48.74         63.38        68.47 o                         
  18   6   7        286.27        254.44        75.70 o                         
  19   6   7       4147.88       3867.76       163.59 o                         
  20   6   7      13045.62      14277.37       388.37 o                         
  21   6   7        101.96        109.38        77.31 o                         
  22   6   7        796.02        876.54        95.29 o                         
  23   6   7       1259.06       1380.99       107.70 o                         
  24   6   7       2773.32       2871.67       160.60 o                         
   1   7   7       1462.35       1194.61        90.82 o                         
   2   7   7       4280.79       4243.69       186.85 o                         
   3   7   7       1770.69       1622.41       102.19 o                         
   4   7   7        766.89        932.37       122.26 o                         
   5   7   7          9.49         59.85        64.48 o                         
   6   7   7      15566.34      15136.86       399.91 o                         
   7   7   7       1005.88       1032.91        94.86 o                         
   8   7   7        992.68        911.78        84.80 o                         
   9   7   7       1202.84       1279.63        93.82 o                         
  10   7   7        718.90        750.61        81.52 o                         
  11   7   7         34.29         96.91        61.85 o                         
  12   7   7         12.49         36.97        62.82 o                         
  13   7   7          9.94        166.99        66.35 o                         
  14   7   7       1503.46       1523.46       102.24 o                         
  15   7   7         93.01        125.26        66.26 o                         
  16   7   7         99.26         94.37        74.76 o                         
  17   7   7        316.59        264.36        81.40 o                         
  18   7   7       6341.05       6700.87       223.85 o                         
  19   7   7        408.48        353.39        86.57 o                         
  20   7   7        147.49         54.14        81.08 o                         
  21   7   7        481.97        517.19        92.58 o                         
   0   8   7       2885.26       3195.08       219.25 o                         
   1   8   7       5651.02       6054.62       197.19 o                         
   2   8   7      10641.35      10555.69       292.42 o                         
   3   8   7       3193.75       3350.31       154.90 o                         
   4   8   7        121.71         93.90        70.64 o                         
   5   8   7      23990.81      25519.48       618.55 o                         
   6   8   7         14.83         49.14        69.86 o                         
   7   8   7         38.83         18.14        69.38 o                         
   8   8   7       1712.06       2176.33       127.09 o                         
   9   8   7         75.57        187.83        74.82 o                         
  10   8   7       1255.63       1241.64        93.00 o                         
  11   8   7       1783.38       1690.45       101.71 o                         
  12   8   7        317.98        355.98        72.44 o                         
  13   8   7        362.34        472.91        98.05 o                         
  14   8   7        835.67        864.56        95.48 o                         
  15   8   7       9820.09      10295.37       322.70 o                         
  16   8   7        469.99        444.46       105.91 o                         
  17   8   7        962.43        799.54       100.08 o                         
   1   9   7       3016.28       3146.43       209.76 o                         
   2   9   7        435.79        484.10        88.53 o                         
   3   9   7       2769.02       2696.71       142.56 o                         
   4   9   7         33.53        -11.39        71.30 o                         
   5   9   7       3089.79       2743.67       143.06 o                         
   6   9   7        616.45        506.49        85.34 o                         
   7   9   7        278.18        330.75        80.65 o                         
   8   9   7          2.31         57.16        74.66 o                         
   9   9   7        901.32        893.68        99.78 o                         
  10   9   7        585.65        540.30       127.96 o                         
   0   0   8     260282.53     248552.42      9880.65 o                         
   2   0   8       1120.49       1138.47        89.66 o                         
   4   0   8        115.70         67.09        57.58 o                         
   6   0   8       4683.19       4493.32       176.33 o                         
   8   0   8       2653.07       2374.15       126.85 o                         
  10   0   8      52187.98      50562.15      1263.30 o                         
  12   0   8        661.00        782.00        84.23 o                         
  14   0   8      21727.87      21602.01       561.78 o                         
  16   0   8      13965.85      13271.89       378.61 o                         
  18   0   8         34.10        145.17        80.71 o                         
  20   0   8      16861.85      15615.57       536.40 o                         
  22   0   8      18739.18      19458.09       650.72 o                         
  24   0   8      15463.16      16090.06       564.58 o                         
  26   0   8      13386.39      14101.21       794.21 o                         
  28   0   8       1266.84       1322.86       152.75 o                         
   1   1   8       2433.77       2274.03        83.30 o                         
   2   1   8        827.33        951.83        87.00 o                         
   3   1   8       1779.45       1659.23        71.90 o                         
   4   1   8        154.55        155.72        42.82 o                         
   5   1   8        500.19        539.54        51.40 o                         
   6   1   8       1423.90       1391.58        70.39 o                         
   7   1   8      11506.13      11044.26       236.75 o                         
   8   1   8      33297.23      33659.22       633.06 o                         
   9   1   8       3705.07       3729.18       110.00 o                         
  10   1   8        310.00        455.22        50.25 o                         
  11   1   8       2497.20       2290.80        92.45 o                         
  12   1   8        209.01        243.39        50.38 o                         
  13   1   8      25681.21      25632.94       478.57 o                         
  14   1   8       2366.91       2359.39        93.71 o                         
  15   1   8        890.64        873.06        71.58 o                         
  16   1   8      13791.80      13584.71       297.85 o                         
  17   1   8       5771.07       5618.71       175.93 o                         
  18   1   8        741.72        684.87        76.89 o                         
  19   1   8       3414.56       3415.86       170.27 o                         
  20   1   8        359.68        352.81        70.32 o                         
  21   1   8       7644.50       7590.30       214.25 o                         
  22   1   8       4463.40       4594.24       165.21 o                         
  23   1   8       5972.59       6077.98       201.76 o                         
  24   1   8       8621.31       8232.32       245.84 o                         
  25   1   8       1521.76       1506.91       109.16 o                         
  26   1   8       3191.41       3417.96       158.56 o                         
  27   1   8       3552.95       3828.27       183.14 o                         
  28   1   8       7257.68       7319.57       267.22 o                         
  29   1   8       5372.74       5435.22       228.26 o                         
   0   2   8        353.35        429.12        66.48 o                         
   1   2   8       6522.87       6299.71       151.13 o                         
   2   2   8       1162.76       1063.33        58.81 o                         
   3   2   8         57.63         79.25        37.78 o                         
   4   2   8      14751.93      14626.98       285.33 o                         
   5   2   8      98978.66      97247.70      1673.36 o                         
   6   2   8       1699.45       1911.31        76.58 o                         
   7   2   8        465.79        463.85        52.80 o                         
   8   2   8      13548.19      13039.67       271.52 o                         
   9   2   8       4364.80       4192.93       122.11 o                         
  10   2   8       3923.89       3530.72       124.57 o                         
  11   2   8      36847.80      38127.12       753.58 o                         
  12   2   8       4501.74       4322.63       130.36 o                         
  13   2   8        259.91        412.09        61.61 o                         
  14   2   8       4797.03       5054.40       184.44 o                         
  15   2   8      35348.96      35487.29       678.83 o                         
  16   2   8         96.60        198.90        57.30 o                         
  17   2   8       2090.55       2093.91       103.09 o                         
  18   2   8       4385.66       4781.89       184.16 o                         
  19   2   8       9561.11       9524.15       250.13 o                         
  20   2   8        233.81        343.11        75.22 o                         
  21   2   8       2919.16       2918.11       132.50 o                         
  22   2   8        317.61        314.53        75.96 o                         
  23   2   8        192.07        221.29        74.70 o                         
  24   2   8       3434.45       3585.30       182.39 o                         
  25   2   8       7902.15       8312.05       256.51 o                         
  26   2   8        184.21        281.30        87.85 o                         
  27   2   8       2049.84       2211.80       191.60 o                         
  28   2   8        152.41        170.30        86.45 o                         
   1   3   8       1725.96       1863.69        83.93 o                         
   2   3   8       1539.25       1374.57        71.18 o                         
   3   3   8        120.86        138.69        65.56 o                         
   4   3   8       4956.95       4638.87       151.57 o                         
   5   3   8        137.73        199.01        55.60 o                         
   6   3   8       4682.62       4566.52       166.96 o                         
   7   3   8       3474.90       3655.43       137.04 o                         
   8   3   8      13336.95      13394.02       321.36 o                         
   9   3   8        472.95        480.92        68.07 o                         
  10   3   8       1059.70       1112.07        81.99 o                         
  11   3   8       4253.92       3986.00       142.97 o                         
  12   3   8      18591.10      19051.85       462.13 o                         
  13   3   8       6220.75       6007.67       197.28 o                         
  14   3   8          0.21        150.76        67.56 o                         
  15   3   8        618.01        739.35        83.45 o                         
  16   3   8        466.98        541.37        78.48 o                         
  17   3   8        186.01        295.41        72.04 o                         
  18   3   8      12002.72      11767.91       291.20 o                         
  19   3   8       1398.23       1309.00        98.31 o                         
  20   3   8      17199.37      17306.80       423.62 o                         
  21   3   8       6480.37       6679.01       221.23 o                         
  22   3   8       9263.21      10337.25       335.64 o                         
  23   3   8       6435.49       7532.17       262.64 o                         
  24   3   8       1982.38       2111.59       145.74 o                         
  25   3   8        468.94        525.24        93.94 o                         
  26   3   8       2552.67       2375.28       152.81 o                         
  27   3   8        473.53        610.17       105.05 o                         
   0   4   8      51618.43      49933.06      1480.29 o                         
   1   4   8       2847.47       3034.10       149.66 o                         
   2   4   8       1725.11       1622.69        95.50 o                         
   3   4   8      21406.48      20072.07       458.76 o                         
   4   4   8       8597.71       8020.90       211.39 o                         
   5   4   8       9754.16       9771.47       240.02 o                         
   6   4   8       1812.27       1643.00        88.61 o                         
   7   4   8      12928.81      12897.13       300.56 o                         
   8   4   8         25.04         82.57        53.54 o                         
   9   4   8      13666.61      13677.32       315.28 o                         
  10   4   8      21133.16      21149.80       430.10 o                         
  11   4   8          5.45        130.07        59.78 o                         
  12   4   8       3275.81       2864.04       140.08 o                         
  13   4   8       8763.33       8491.69       239.23 o                         
  14   4   8      11295.49      11822.10       328.92 o                         
  15   4   8        177.54        188.66        71.11 o                         
  16   4   8       2012.73       1998.13       119.09 o                         
  17   4   8        672.74        784.30        89.96 o                         
  18   4   8        249.47        248.62        79.74 o                         
  19   4   8      16533.50      16402.93       402.74 o                         
  20   4   8      13144.46      13673.12       349.29 o                         
  21   4   8       1857.40       1684.73       119.58 o                         
  22   4   8       1949.50       1970.95       132.44 o                         
  23   4   8       4834.84       5780.66       275.29 o                         
  24   4   8       3299.65       3603.16       193.61 o                         
  25   4   8        313.07        472.81        93.57 o                         
  26   4   8        705.27        675.47        99.48 o                         
   1   5   8         51.03        116.17        59.31 o                         
   2   5   8        105.90         18.94        59.51 o                         
   3   5   8       3677.04       3632.12       144.83 o                         
   4   5   8        614.20        657.34        78.21 o                         
   5   5   8       1328.36       1133.98        88.19 o                         
   6   5   8       4436.54       4798.67       170.15 o                         
   7   5   8       5683.11       5652.54       184.05 o                         
   8   5   8       1122.79       1159.05       121.15 o                         
   9   5   8      11190.16      10907.60       287.55 o                         
  10   5   8       1681.02       1554.54       101.88 o                         
  11   5   8       3030.05       2983.53       134.72 o                         
  12   5   8        543.60        523.50        77.31 o                         
  13   5   8      10386.84      10817.67       335.16 o                         
  14   5   8         35.12        133.65        67.09 o                         
  15   5   8       2864.81       2878.82       134.06 o                         
  16   5   8       1310.72       1336.78        99.91 o                         
  17   5   8      13452.03      13966.91       384.29 o                         
  18   5   8        660.81        663.39        87.78 o                         
  19   5   8         46.45        130.95        75.03 o                         
  20   5   8       1126.80        941.05        95.90 o                         
  21   5   8       2541.41       2744.74       142.98 o                         
  22   5   8       1838.59       1648.36       140.08 o                         
  23   5   8        834.37        988.30       109.90 o                         
  24   5   8          7.94         46.87       108.26 o                         
   0   6   8      17737.31      17222.00       578.70 o                         
   1   6   8      10512.32      10129.85       270.92 o                         
   2   6   8      21782.18      21891.52       500.04 o                         
   3   6   8         16.60         61.44        64.21 o                         
   4   6   8       7591.54       8086.29       234.04 o                         
   5   6   8       8302.68       7819.92       228.66 o                         
   6   6   8        686.44        537.09        77.26 o                         
   7   6   8        657.41        607.59        80.93 o                         
   8   6   8       8185.19       8200.72       255.18 o                         
   9   6   8       2490.80       2761.99       148.62 o                         
  10   6   8       3254.20       3666.85       165.33 o                         
  11   6   8         80.52        171.71        66.56 o                         
  12   6   8       4908.38       4957.89       176.61 o                         
  13   6   8       1552.74       1424.13       101.06 o                         
  14   6   8      14072.87      14424.41       407.42 o                         
  15   6   8       1692.39       1975.38       116.80 o                         
  16   6   8       1004.80       1252.13       139.62 o                         
  17   6   8         40.89        169.49        80.24 o                         
  18   6   8      11161.70      11605.34       410.37 o                         
  19   6   8       6768.42       7345.89       346.86 o                         
  20   6   8        411.65        444.61        91.12 o                         
  21   6   8        170.53        254.79        85.17 o                         
   1   7   8        260.56        334.05        71.92 o                         
   2   7   8       2785.81       3239.01       141.37 o                         
   3   7   8          2.94        -10.52        64.23 o                         
   4   7   8       2797.67       2772.58       130.39 o                         
   5   7   8        660.14        830.84        84.62 o                         
   6   7   8        935.33       1027.48        98.17 o                         
   7   7   8         44.81        194.74        75.02 o                         
   8   7   8       5449.33       5246.58       252.80 o                         
   9   7   8        655.63        479.59        86.66 o                         
  10   7   8        830.82        936.20        97.34 o                         
  11   7   8       1549.50       1385.10       111.61 o                         
  12   7   8       4491.63       4562.49       171.79 o                         
  13   7   8         19.37         97.78        67.64 o                         
  14   7   8       6266.92       6263.03       279.24 o                         
  15   7   8        161.84        239.81        74.66 o                         
  16   7   8       2585.41       2537.86       142.47 o                         
  17   7   8       1056.30       1234.35       110.09 o                         
   0   8   8        531.07        282.95       129.12 o                         
   1   8   8       2135.28       2151.37       158.28 o                         
   2   8   8          6.12          8.95        65.73 o                         
   3   8   8       6102.39       6272.03       222.39 o                         
   4   8   8       6184.05       6801.61       302.00 o                         
   5   8   8       8678.08       9222.22       284.25 o                         
   6   8   8       6248.97       6970.27       298.28 o                         
   7   8   8       4452.98       5071.05       198.83 o                         
   8   8   8        894.93        808.53        96.15 o                         
   9   8   8       9821.69      10692.19       315.03 o                         
  10   8   8        135.27        147.49        75.79 o                         
  11   8   8        324.06        406.30        88.94 o                         
   0   0   9       4730.15       4423.67       257.81 o                         
   2   0   9      16186.15      15106.35       473.57 o                         
   4   0   9        499.12        533.43        77.86 o                         
   6   0   9       7337.18       6865.59       253.07 o                         
   8   0   9      87602.09      87449.02      2495.99 o                         
  10   0   9         74.92        130.53        62.12 o                         
  12   0   9       4928.64       5057.10       241.11 o                         
  14   0   9       2912.16       3200.60       355.23 o                         
  16   0   9       3531.62       3746.62       202.69 o                         
  18   0   9      23202.60      24714.01      1813.89 o                         
  20   0   9        753.34        705.46       129.69 o                         
  22   0   9         85.69         12.24       102.10 o                         
  24   0   9       1993.03       1852.57       198.83 o                         
  26   0   9       6170.21       5724.78       312.24 o                         
   1   1   9        568.41        584.90        53.10 o                         
   2   1   9       3916.51       3763.87       115.35 o                         
   3   1   9       2273.08       2216.36        89.38 o                         
   4   1   9        897.47        862.82        60.14 o                         
   5   1   9        741.51        767.90        58.60 o                         
   6   1   9        143.52        153.16        45.12 o                         
   7   1   9        990.77        982.77        64.13 o                         
   8   1   9       2872.20       2795.54       103.94 o                         
   9   1   9        946.19        975.86        64.72 o                         
  10   1   9         88.94        161.82        47.22 o                         
  11   1   9       5646.27       5527.28       158.74 o                         
  12   1   9        180.73        185.29        56.58 o                         
  13   1   9       2593.43       2543.78       114.08 o                         
  14   1   9        170.82        111.65        56.84 o                         
  15   1   9         39.68        150.73        66.50 o                         
  16   1   9      17403.68      16635.65       415.40 o                         
  17   1   9       4392.60       4615.21       176.45 o                         
  18   1   9       1837.84       1953.38       116.36 o                         
  19   1   9        103.55        176.46        70.34 o                         
  20   1   9       1303.45       1382.67       109.51 o                         
  21   1   9       8563.97       8656.14       273.15 o                         
  22   1   9        202.34        271.64        79.51 o                         
  23   1   9        175.06        172.13        79.85 o                         
  24   1   9       2252.37       1941.04       127.72 o                         
  25   1   9        523.28        385.05        88.36 o                         
   0   2   9      10302.46       9549.66       296.55 o                         
   1   2   9       3119.66       2891.68        97.42 o                         
   2   2   9        914.12        842.47        56.61 o                         
   3   2   9      49507.62      47621.80       842.06 o                         
   4   2   9       5989.56       5652.27       143.13 o                         
   5   2   9       2125.02       2058.58        99.68 o                         
   6   2   9       2371.18       2179.56       101.25 o                         
   7   2   9       6766.83       6868.10       192.65 o                         
   8   2   9        211.30        328.55        67.94 o                         
   9   2   9        607.96        482.85        64.81 o                         
  10   2   9       2918.13       2817.84       165.79 o                         
  11   2   9       4859.27       4978.37       160.35 o                         
  12   2   9        483.08        514.62        71.44 o                         
  13   2   9      28318.53      28225.94       653.82 o                         
  14   2   9         43.03         26.44        68.13 o                         
  15   2   9         37.41        150.36        66.40 o                         
  16   2   9       4418.77       4174.91       166.63 o                         
  17   2   9         61.49        -39.72        64.78 o                         
  18   2   9        172.20        110.18        67.42 o                         
  19   2   9       4809.98       4861.94       193.87 o                         
  20   2   9        393.03        319.23        76.23 o                         
  21   2   9       4382.81       4414.29       249.01 o                         
  22   2   9       2346.18       2583.67       150.27 o                         
  23   2   9      17816.05      18346.56       467.85 o                         
  24   2   9        428.68        489.88        88.88 o                         
  25   2   9       7512.59       7889.11       366.23 o                         
   1   3   9        642.42        783.26        78.22 o                         
   2   3   9       1443.95       1432.95       115.23 o                         
   3   3   9       2355.44       2243.73       101.23 o                         
   4   3   9       3135.46       3068.66       128.43 o                         
   5   3   9       1287.89       1219.14        83.58 o                         
   6   3   9       1801.31       1729.45       103.46 o                         
   7   3   9        807.79        884.52        77.20 o                         
   8   3   9        978.17       1022.64        85.70 o                         
   9   3   9       1108.08       1204.82        89.18 o                         
  10   3   9       1657.74       1572.55        99.49 o                         
  11   3   9       1970.52       2055.58       125.73 o                         
  12   3   9       9490.29       9717.17       296.73 o                         
  13   3   9       3719.86       3772.16       169.83 o                         
  14   3   9        193.66        356.95        78.72 o                         
  15   3   9         47.78        145.05        74.28 o                         
  16   3   9       4895.97       5140.61       185.36 o                         
  17   3   9       1319.79       1310.96       100.63 o                         
  18   3   9       1776.67       1571.15       117.63 o                         
  19   3   9        318.28        294.73       100.89 o                         
  20   3   9       4359.73       4313.16       253.99 o                         
  21   3   9       4512.36       4692.90       240.28 o                         
  22   3   9       1106.24       1332.43       119.29 o                         
  23   3   9        721.16        746.82       105.91 o                         
  24   3   9        542.31        512.34       131.27 o                         
   0   4   9        173.49        147.74        88.92 o                         
   1   4   9      14872.22      15171.37       366.66 o                         
   2   4   9       8329.88       7958.50       227.32 o                         
   3   4   9       1234.19       1264.54        92.41 o                         
   4   4   9      12031.49      11121.97       288.80 o                         
   5   4   9      11633.20      11382.34       294.66 o                         
   6   4   9       1384.85       1421.26       101.73 o                         
   7   4   9        210.96        362.23        70.63 o                         
   8   4   9      20052.99      20591.44       475.74 o                         
   9   4   9       1557.16       1575.90       103.76 o                         
  10   4   9       3863.12       4094.23       186.96 o                         
  11   4   9      12216.25      12600.55       421.84 o                         
  12   4   9        393.06        498.16        80.21 o                         
  13   4   9       3800.72       3918.08       169.56 o                         
  14   4   9        671.63        486.29        86.38 o                         
  15   4   9       5532.33       5354.32       185.47 o                         
  16   4   9       2194.91       2352.15       125.40 o                         
  17   4   9        992.46       1157.05        95.54 o                         
  18   4   9       8155.57       8479.93       246.25 o                         
  19   4   9         31.03        132.63        76.53 o                         
  20   4   9       1180.33       1392.97       125.42 o                         
  21   4   9      10753.87      11168.24       464.81 o                         
  22   4   9        879.76       1209.94       113.13 o                         
   1   5   9        126.74         73.11        66.10 o                         
   2   5   9       1630.10       1625.39       116.25 o                         
   3   5   9       2660.24       2888.93       132.22 o                         
   4   5   9         65.37         51.48        63.37 o                         
   5   5   9        279.34        273.15        70.67 o                         
   6   5   9         85.39        161.03        69.69 o                         
   7   5   9       4218.10       4442.36       164.98 o                         
   8   5   9        138.66        193.27        65.49 o                         
   9   5   9       2332.30       2341.01       132.40 o                         
  10   5   9        750.42        736.11        92.39 o                         
  11   5   9       2957.68       3018.90       148.60 o                         
  12   5   9       1580.73       1473.28       110.76 o                         
  13   5   9       1399.89       1449.60       124.35 o                         
  14   5   9       2975.80       3356.33       181.68 o                         
  15   5   9       1107.55       1051.54       102.35 o                         
  16   5   9        282.94        357.39       106.65 o                         
  17   5   9      10940.80      11094.12       339.98 o                         
  18   5   9       3399.06       3417.37       164.33 o                         
  19   5   9       1700.90       1785.83       189.55 o                         
  20   5   9        126.78        183.06       127.42 o                         
   0   6   9       4290.46       4548.02       402.89 o                         
   1   6   9       3644.40       3713.98       154.68 o                         
   2   6   9        603.59        781.09        84.02 o                         
   3   6   9       2335.64       2028.26       139.07 o                         
   4   6   9       5812.23       6388.79       205.74 o                         
   5   6   9       2075.49       1842.15       110.67 o                         
   6   6   9      16594.44      17424.48       424.19 o                         
   7   6   9        153.42        185.05        71.36 o                         
   8   6   9       5394.26       5587.45       207.60 o                         
   9   6   9       2904.47       3017.01       157.41 o                         
  10   6   9      11075.22      12008.12       417.59 o                         
  11   6   9       3775.42       3972.25       247.05 o                         
  12   6   9       1412.86       1397.88       108.99 o                         
  13   6   9       1714.29       1773.18       119.59 o                         
  14   6   9       1109.99        968.83       111.82 o                         
  15   6   9         35.78         63.64        87.03 o                         
  16   6   9      18711.44      20979.81       536.80 o                         
   1   7   9        381.20        237.86        73.21 o                         
   2   7   9       4106.11       4161.14       172.13 o                         
   3   7   9       1864.19       2017.42       149.63 o                         
   4   7   9        878.09        948.77        89.17 o                         
   5   7   9          6.54         28.59        66.18 o                         
   6   7   9        191.42        233.25        79.82 o                         
   7   7   9        186.73        113.34        75.86 o                         
   8   7   9       1972.03       2179.48       130.86 o                         
   9   7   9        703.49        927.24        98.43 o                         
  10   7   9        176.05        204.28        79.09 o                         
  11   7   9         41.00        179.63        85.30 o                         
   0   0  10      29172.19      26576.92      1128.80 o                         
   2   0  10       2590.56       2158.91       126.48 o                         
   4   0  10      17797.62      17704.97       553.22 o                         
   6   0  10      25439.83      24877.80       751.84 o                         
   8   0  10       2865.18       3515.96       163.35 o                         
  10   0  10        131.66        173.43        68.56 o                         
  12   0  10         71.98        282.74       135.88 o                         
  14   0  10       5375.25       4975.53       257.72 o                         
  16   0  10      25557.89      24552.37       882.11 o                         
  18   0  10      12298.45      11995.76       487.48 o                         
  20   0  10        176.45        249.57       205.86 o                         
  22   0  10      11699.76      11977.20       848.86 o                         
   1   1  10       3329.10       2931.72       106.87 o                         
   2   1  10       3596.97       3408.95       115.98 o                         
   3   1  10       4020.84       3935.62       126.33 o                         
   4   1  10       2419.87       2398.86        96.54 o                         
   5   1  10        576.85        429.85        53.02 o                         
   6   1  10       1180.12       1047.36        70.22 o                         
   7   1  10       2182.71       2018.87        86.89 o                         
   8   1  10         38.13         -8.13        49.15 o                         
   9   1  10        145.52        166.09        53.31 o                         
  10   1  10         94.47        164.25        54.06 o                         
  11   1  10       2588.68       2707.65       117.59 o                         
  12   1  10       7682.76       7787.02       216.03 o                         
  13   1  10         97.20        140.23        62.56 o                         
  14   1  10         57.26         98.08        64.75 o                         
  15   1  10        639.24        738.32        81.76 o                         
  16   1  10         78.47         49.47        63.92 o                         
  17   1  10       3180.60       3488.47       167.06 o                         
  18   1  10        188.55        247.38        73.14 o                         
  19   1  10       2391.53       2555.98       168.41 o                         
  20   1  10       2392.98       2373.94       222.98 o                         
  21   1  10       1028.54       1000.97       111.28 o                         
   0   2  10        880.76        674.30        95.52 o                         
   1   2  10      12753.09      12119.76       280.19 o                         
   2   2  10       1900.87       1929.76       112.55 o                         
   3   2  10       3628.47       3615.38       142.58 o                         
   4   2  10       1190.11       1093.85        83.51 o                         
   5   2  10       3255.38       2962.06       150.09 o                         
   6   2  10        274.09        210.39        62.72 o                         
   7   2  10        718.68        780.12        92.55 o                         
   8   2  10       6847.77       6657.23       218.74 o                         
   9   2  10       7198.12       7456.68       223.35 o                         
  10   2  10        376.85        247.69        67.06 o                         
  11   2  10      34570.20      36342.29       892.62 o                         
  12   2  10       1989.64       2067.79       126.91 o                         
  13   2  10       6145.25       6276.42       222.88 o                         
  14   2  10        507.62        678.14        96.70 o                         
  15   2  10        823.62       1087.55       115.57 o                         
  16   2  10        549.64        955.58       111.61 o                         
  17   2  10       2107.82       1992.45       143.83 o                         
  18   2  10       5036.53       5726.25       316.79 o                         
  19   2  10       3598.41       3911.23       310.74 o                         
  20   2  10         26.63         82.13        87.57 o                         
   1   3  10        117.87        137.80        62.36 o                         
   2   3  10       7651.60       7541.04       220.62 o                         
   3   3  10       3421.42       3233.82       167.35 o                         
   4   3  10       1566.66       1584.72       100.66 o                         
   5   3  10        270.07        153.31        69.38 o                         
   6   3  10       2187.46       2188.36       121.89 o                         
   7   3  10       2246.31       2109.74       119.47 o                         
   8   3  10       1590.07       1620.74       103.12 o                         
   9   3  10          9.36         11.16        61.60 o                         
  10   3  10       1844.96       1730.48       107.34 o                         
  11   3  10        122.49        218.10        74.25 o                         
  12   3  10       1043.03       1249.10       103.63 o                         
  13   3  10        114.56        201.41        79.83 o                         
  14   3  10        463.23        423.22        87.36 o                         
  15   3  10        423.68        447.07        85.84 o                         
  16   3  10       6120.72       6275.69       248.61 o                         
  17   3  10       6272.81       6741.21       262.48 o                         
  18   3  10        116.39        282.78       115.44 o                         
  19   3  10       2471.38       2899.73       173.26 o                         
   0   4  10       1046.61        955.41       123.95 o                         
   1   4  10         16.64         40.43        64.01 o                         
   2   4  10        588.31        639.20        81.09 o                         
   3   4  10      12251.33      12217.02       311.65 o                         
   4   4  10       2997.01       3643.64       151.47 o                         
   5   4  10         40.87         95.47        63.23 o                         
   6   4  10      15983.46      16096.91       411.88 o                         
   7   4  10       9841.07      10488.05       280.40 o                         
   8   4  10       5956.90       6204.16       212.91 o                         
   9   4  10        670.00        802.21        91.09 o                         
  10   4  10        274.32        418.14        91.39 o                         
  11   4  10        594.10        717.72       103.88 o                         
  12   4  10        210.92        358.77        86.05 o                         
  13   4  10      13148.35      14558.10       469.81 o                         
  14   4  10       3293.00       3273.55       176.01 o                         
  15   4  10        390.38        527.02        99.88 o                         
  16   4  10       9804.42      10383.97       333.84 o                         
  17   4  10        256.98        344.55       105.44 o                         
   1   5  10       2781.25       2762.15       130.90 o                         
   2   5  10       2346.98       2396.82       124.03 o                         
   3   5  10       4184.57       4384.97       166.31 o                         
   4   5  10          9.56        -26.86        67.84 o                         
   5   5  10          1.43         33.66        67.12 o                         
   6   5  10        843.57       1040.20        92.07 o                         
   7   5  10       6360.31       6738.00       212.03 o                         
   8   5  10        158.61        133.60        70.47 o                         
   9   5  10        116.64         42.87        73.76 o                         
  10   5  10        227.52        232.74        85.02 o                         
  11   5  10       5750.56       6377.74       243.84 o                         
  12   5  10       2238.05       2675.02       193.42 o                         
  13   5  10       1167.37       1340.37       125.24 o                         
  14   5  10         65.65        187.85       102.52 o                         
   0   6  10         74.16         70.38       112.13 o                         
   1   6  10       1233.97       1566.78       106.89 o                         
   2   6  10      13259.18      14111.45       354.17 o                         
   3   6  10       2611.00       2984.55       139.82 o                         
   4   6  10          9.95         60.59        70.46 o                         
   5   6  10       1544.58       1959.30       115.30 o                         
   6   6  10        533.68        715.63        87.33 o                         
   7   6  10        943.67        933.74       102.42 o                         
   8   6  10      16113.82      19352.70       800.50 o                         
   0   0  11      12599.90      13294.20       612.83 o                         
   2   0  11       7107.15       7234.37       268.01 o                         
   4   0  11       9660.92       9003.80       362.91 o                         
   6   0  11        866.00        857.99        91.85 o                         
   8   0  11      12170.57      11395.96       415.27 o                         
  10   0  11      10550.91      10108.71       410.48 o                         
  12   0  11       3701.41       3529.78       276.83 o                         
  14   0  11      28615.48      30273.13      1299.50 o                         
  16   0  11         86.78        204.56       120.47 o                         
   1   1  11        978.25        930.71        82.59 o                         
   2   1  11       2731.31       2580.16       121.27 o                         
   3   1  11       3379.03       3088.29       150.38 o                         
   4   1  11       1476.78       1435.25        96.17 o                         
   5   1  11       1049.42        994.89        83.52 o                         
   6   1  11       1252.98       1189.08        93.02 o                         
   7   1  11       4375.80       4372.97       177.53 o                         
   8   1  11        495.68        619.54        76.72 o                         
   9   1  11        446.80        450.40        71.67 o                         
  10   1  11        790.28        846.72        94.45 o                         
  11   1  11       1498.76       1464.81       123.19 o                         
  12   1  11       3263.00       3236.72       203.96 o                         
  13   1  11       1854.06       2105.51       214.11 o                         
  14   1  11        120.14        151.27        84.83 o                         
  15   1  11       1367.98       1434.28       131.48 o                         
   0   2  11       7201.51       6767.76       323.18 o                         
   1   2  11       4122.38       4185.85       172.63 o                         
   2   2  11        534.36        383.50        76.36 o                         
   3   2  11      10726.82      10624.93       337.68 o                         
   4   2  11        649.19        442.11        83.68 o                         
   5   2  11      10854.93      11551.41       495.08 o                         
   6   2  11        411.64        571.26        96.47 o                         
   7   2  11       2090.19       2311.91       116.88 o                         
   8   2  11         65.82         15.03        61.09 o                         
   9   2  11      10928.65      11396.85       305.69 o                         
  10   2  11       5067.66       5580.33       227.85 o                         
  11   2  11        348.72        285.12        77.04 o                         
  12   2  11        681.04        851.78        94.54 o                         
  13   2  11       3675.83       3823.59       186.87 o                         
  14   2  11        176.54        183.65        81.28 o                         
   1   3  11        409.73        360.04        75.87 o                         
   2   3  11       5541.83       5494.71       200.11 o                         
   3   3  11         26.43         57.52        67.49 o                         
   4   3  11        513.98        491.01       126.80 o                         
   5   3  11        428.34        450.71        78.31 o                         
   6   3  11       2088.57       2153.14       124.73 o                         
   7   3  11       1908.75       2059.16       131.90 o                         
   8   3  11       5114.49       5096.88       196.89 o                         
   9   3  11       1631.44       1871.36       117.60 o                         
  10   3  11       1516.46       1685.83       128.46 o                         
  11   3  11        186.47        164.29        83.39 o                         
  12   3  11       1196.38       1398.48       125.29 o                         
   0   4  11       8495.15       8786.12       404.83 o                         
   1   4  11       2043.09       2087.37       116.57 o                         
   2   4  11       2467.22       2509.10       125.85 o                         
   3   4  11         33.58        127.05        68.03 o                         
   4   4  11       2443.32       3052.45       138.51 o                         
   5   4  11      16547.95      17813.45       495.86 o                         
   6   4  11        721.94        626.22        83.40 o                         
   7   4  11         59.99        197.94        75.96 o                         
   8   4  11       1162.93       1262.40       105.78 o                         
   0   0  12      43965.34      44315.21      1838.29 o                         
   2   0  12        420.15        270.73       116.52 o                         
                                                                                
